# Supplementary material for: MARGINAL: An Automatic Classification of Variants in BRCA1 and BRCA2 Genes Using a Machine Learning Model
Source: Biomolecules. 2022 Oct 24;12(11):1552. doi: 10.3390/biom12111552 (PMC9687470; doi:10.3390/biom12111552)
Supplement: Supplementary file 1 [file biomolecules-12-01552-s001.zip]

Archive with 5 entries (5 files):
- biomolecules-1886768-supplementary.pdf
- final annotation file_CanVaS.xlsx
- final annotation file_ClinVar.xlsx
- Final_features_labels_CanVaS.xlsx
- Final_features_labels_ClinVar.xlsx
