# Supplementary material for: MARGINAL: An Automatic Classification of Variants in BRCA1 and BRCA2 Genes Using a Machine Learning Model
Source: Biomolecules. 2022 Oct 24;12(11):1552. doi: 10.3390/biom12111552 (PMC9687470; doi:10.3390/biom12111552)
Supplement: Supplementary file 1 [file biomolecules-12-01552-s001.zip › final annotation file_CanVaS.xlsx]

## Sheet: Sheet1
#Uploaded_variation	Location	Allele	Consequence	IMPACT	SYMBOL	Gene	Feature_type	Feature	BIOTYPE	EXON	INTRON	HGVSc	HGVSp	cDNA_position	CDS_position	Protein_position	Amino_acids	Codons	STRAND	SYMBOL_SOURCE	ENSP	REFSEQ_MATCH	GIVEN_REF	USED_REF	BAM_EDIT	ada_score	rf_score	Ensembl_geneid	Ensembl_proteinid	Ensembl_transcriptid	ExAC_nonTCGA_AC	ExAC_nonTCGA_AF	GERP++_NR	GERP++_RS	GERP++_RS_rankscore	Interpro_domain	MetaSVM_pred	MetaSVM_rankscore	MetaSVM_score	cds_strand	gnomAD_exomes_controls_AC	gnomAD_exomes_controls_AF	gnomAD_exomes_controls_AN	refcodon	PP3	BP4	Location_start	Location_end	PVS1
13:g.32889805G>A	13:32889805-32889805	A	splice_donor_variant	HIGH	BRCA2	675	Transcript	NM_000059.3	protein_coding	-	2026-01-01	NM_000059.3:c.-40+1G>A	-	-	-	-	-	-	1	EntrezGene	NP_000050.2	rseq_mrna_nonmatch,rseq_cds_mismatch	G	G	OK	0.999931	0.962	-	-	-	-	-	-	-	-	-	-	-	-	-	-	-	-	-	1	0	13:32889805	32889805	1
13:g.32890607G>T	13:32890607-32890607	T	stop_gained	HIGH	BRCA2	675	Transcript	NM_000059.3	protein_coding	2027-02-01	-	NM_000059.3:c.10G>T	NP_000050.2:p.Gly4Ter	237	10	4	G/*	Gga/Tga	1	EntrezGene	NP_000050.2	rseq_mrna_nonmatch,rseq_cds_mismatch	G	G	OK	-	-	ENSG00000139618,ENSG00000139618	ENSP00000369497,ENSP00000439902	ENST00000380152,ENST00000544455	-	-	5.27	4.42	0.52775	.,.	-	-	-	+,+	-	-	-	GGA,GGA	1	0	13:32890607	32890607	1
13:g.32890610T>C	13:32890610-32890610	C	missense_variant	MODERATE	BRCA2	675	Transcript	NM_000059.3	protein_coding	2027-02-01	-	NM_000059.3:c.13T>C	NP_000050.2:p.Ser5Pro	240	13	5	S/P	Tcc/Ccc	1	EntrezGene	NP_000050.2	rseq_mrna_nonmatch,rseq_cds_mismatch	T	T	OK	-	-	ENSG00000139618,ENSG00000139618	ENSP00000369497,ENSP00000439902	ENST00000380152,ENST00000544455	-	-	5.27	-0.329	0.12057	.,.	T	0.45472	-0.9206	+,+	-	-	-	TCC,TCC	0	1	13:32890610	32890610	0
13:g.32890625A>G	13:32890625-32890625	G	missense_variant	MODERATE	BRCA2	675	Transcript	NM_000059.3	protein_coding	2027-02-01	-	NM_000059.3:c.28A>G	NP_000050.2:p.Thr10Ala	255	28	10	T/A	Aca/Gca	1	EntrezGene	NP_000050.2	rseq_mrna_nonmatch,rseq_cds_mismatch	A	A	OK	-	-	ENSG00000139618,ENSG00000139618	ENSP00000369497,ENSP00000439902	ENST00000380152,ENST00000544455	-	-	5.27	2.7	0.31007	.,.	T	0.22377	-1.0241	+,+	-	-	-	ACA,ACA	0	0	13:32890625	32890625	0
13:g.32890715C>A	13:32890715-32890715	A	intron_variant	MODIFIER	BRCA2	675	Transcript	NM_000059.3	protein_coding	-	2026-02-01	NM_000059.3:c.67+51C>A	-	-	-	-	-	-	1	EntrezGene	NP_000050.2	rseq_mrna_nonmatch,rseq_cds_mismatch	C	C	OK	-	-	-	-	-	-	-	-	-	-	-	-	-	-	-	-	-	-	-	0	0	13:32890715	32890715	0
13:g.32893172T>C	13:32893172-32893172	C	intron_variant	MODIFIER	BRCA2	675	Transcript	NM_000059.3	protein_coding	-	2026-02-01	NM_000059.3:c.68-42T>C	-	-	-	-	-	-	1	EntrezGene	NP_000050.2	rseq_mrna_nonmatch,rseq_cds_mismatch	T	T	OK	-	-	-	-	-	-	-	-	-	-	-	-	-	-	-	-	-	-	-	0	0	13:32893172	32893172	0
13:g.32893198T>A	13:32893198-32893198	A	intron_variant	MODIFIER	BRCA2	675	Transcript	NM_000059.3	protein_coding	-	2026-02-01	NM_000059.3:c.68-16T>A	-	-	-	-	-	-	1	EntrezGene	NP_000050.2	rseq_mrna_nonmatch,rseq_cds_mismatch	T	T	OK	-	-	-	-	-	-	-	-	-	-	-	-	-	-	-	-	-	-	-	0	0	13:32893198	32893198	0
13:g.32893198T>C	13:32893198-32893198	C	intron_variant	MODIFIER	BRCA2	675	Transcript	NM_000059.3	protein_coding	-	2026-02-01	NM_000059.3:c.68-16T>C	-	-	-	-	-	-	1	EntrezGene	NP_000050.2	rseq_mrna_nonmatch,rseq_cds_mismatch	T	T	OK	-	-	-	-	-	-	-	-	-	-	-	-	-	-	-	-	-	-	-	0	0	13:32893198	32893198	0
13:g.32893207T>A	13:32893207-32893207	A	splice_region_variant,intron_variant	LOW	BRCA2	675	Transcript	NM_000059.3	protein_coding	-	2026-02-01	NM_000059.3:c.68-7T>A	-	-	-	-	-	-	1	EntrezGene	NP_000050.2	rseq_mrna_nonmatch,rseq_cds_mismatch	T	T	OK	0.0171255	0.102	-	-	-	-	-	-	-	-	-	-	-	-	-	-	-	-	-	0	1	13:32893207	32893207	0
13:g.32893223C>T	13:32893223-32893223	T	missense_variant	MODERATE	BRCA2	675	Transcript	NM_000059.3	protein_coding	2027-03-01	-	NM_000059.3:c.77C>T	NP_000050.2:p.Pro26Leu	304	77	26	P/L	cCa/cTa	1	EntrezGene	NP_000050.2	rseq_mrna_nonmatch,rseq_cds_mismatch	C	C	OK	-	-	ENSG00000139618,ENSG00000139618	ENSP00000369497,ENSP00000439902	ENST00000380152,ENST00000544455	-	-	5.69	5.69	0.88346	.,.	T	0.00356	-1.1809	+,+	-	-	-	CCA,CCA	0	0	13:32893223	32893223	0
13:g.32893263T>A	13:32893263-32893263	A	synonymous_variant	LOW	BRCA2	675	Transcript	NM_000059.3	protein_coding	2027-03-01	-	NM_000059.3:c.117T>A	NP_000050.2:p.Ala39%3D	344	117	39	A	gcT/gcA	1	EntrezGene	NP_000050.2	rseq_mrna_nonmatch,rseq_cds_mismatch	T	T	OK	-	-	-	-	-	-	-	-	-	-	-	-	-	-	-	-	-	-	-	0	0	13:32893263	32893263	0
13:g.32893271A>G	13:32893271-32893271	G	missense_variant	MODERATE	BRCA2	675	Transcript	NM_000059.3	protein_coding	2027-03-01	-	NM_000059.3:c.125A>G	NP_000050.2:p.Tyr42Cys	352	125	42	Y/C	tAt/tGt	1	EntrezGene	NP_000050.2	rseq_mrna_nonmatch,rseq_cds_mismatch	A	A	OK	-	-	ENSG00000139618,ENSG00000139618	ENSP00000369497,ENSP00000439902	ENST00000380152,ENST00000544455	174	0.001638	5.69	0.279	0.14929	.,.	T	0.5734	-0.7612	+,+	186	0.00170028	109394	TAT,TAT	0	1	13:32893271	32893271	0
13:g.32893344A>G	13:32893344-32893344	G	synonymous_variant	LOW	BRCA2	675	Transcript	NM_000059.3	protein_coding	2027-03-01	-	NM_000059.3:c.198A>G	NP_000050.2:p.Gln66%3D	425	198	66	Q	caA/caG	1	EntrezGene	NP_000050.2	rseq_mrna_nonmatch,rseq_cds_mismatch	A	A	OK	-	-	-	-	-	-	-	-	-	-	-	-	-	-	-	-	-	-	-	0	0	13:32893344	32893344	0
13:g.32893390A>C	13:32893390-32893390	C	missense_variant	MODERATE	BRCA2	675	Transcript	NM_000059.3	protein_coding	2027-03-01	-	NM_000059.3:c.244A>C	NP_000050.2:p.Lys82Gln	471	244	82	K/Q	Aaa/Caa	1	EntrezGene	NP_000050.2	rseq_mrna_nonmatch,rseq_cds_mismatch	A	A	OK	-	-	ENSG00000139618,ENSG00000139618	ENSP00000369497,ENSP00000439902	ENST00000380152,ENST00000544455	-	-	5.69	5.69	0.88346	.,.	T	0.04944	-1.0937	+,+	-	-	-	AAA,AAA	0	0	13:32893390	32893390	0
13:g.32893413G>A	13:32893413-32893413	A	synonymous_variant	LOW	BRCA2	675	Transcript	NM_000059.3	protein_coding	2027-03-01	-	NM_000059.3:c.267G>A	NP_000050.2:p.Pro89%3D	494	267	89	P	ccG/ccA	1	EntrezGene	NP_000050.2	rseq_mrna_nonmatch,rseq_cds_mismatch	G	G	OK	-	-	-	-	-	-	-	-	-	-	-	-	-	-	-	-	-	-	-	0	0	13:32893413	32893413	0
13:g.32893474A>G	13:32893474-32893474	G	intron_variant	MODIFIER	BRCA2	675	Transcript	NM_000059.3	protein_coding	-	2026-03-01	NM_000059.3:c.316+12A>G	-	-	-	-	-	-	1	EntrezGene	NP_000050.2	rseq_mrna_nonmatch,rseq_cds_mismatch	A	A	OK	-	-	-	-	-	-	-	-	-	-	-	-	-	-	-	-	-	-	-	0	0	13:32893474	32893474	0
13:g.32893494A>G	13:32893494-32893494	G	intron_variant	MODIFIER	BRCA2	675	Transcript	NM_000059.3	protein_coding	-	2026-03-01	NM_000059.3:c.316+32A>G	-	-	-	-	-	-	1	EntrezGene	NP_000050.2	rseq_mrna_nonmatch,rseq_cds_mismatch	A	A	OK	-	-	-	-	-	-	-	-	-	-	-	-	-	-	-	-	-	-	-	0	0	13:32893494	32893494	0
13:g.32893495C>G	13:32893495-32893495	G	intron_variant	MODIFIER	BRCA2	675	Transcript	NM_000059.3	protein_coding	-	2026-03-01	NM_000059.3:c.316+33C>G	-	-	-	-	-	-	1	EntrezGene	NP_000050.2	rseq_mrna_nonmatch,rseq_cds_mismatch	C	C	OK	-	-	-	-	-	-	-	-	-	-	-	-	-	-	-	-	-	-	-	0	0	13:32893495	32893495	0
13:g.32899220T>C	13:32899220-32899220	C	synonymous_variant	LOW	BRCA2	675	Transcript	NM_000059.3	protein_coding	2027-04-01	-	NM_000059.3:c.324T>C	NP_000050.2:p.Asn108%3D	551	324	108	N	aaT/aaC	1	EntrezGene	NP_000050.2	rseq_mrna_nonmatch,rseq_cds_mismatch	T	T	OK	-	-	-	-	-	-	-	-	-	-	-	-	-	-	-	-	-	-	-	0	0	13:32899220	32899220	0
13:g.32899270A>T	13:32899270-32899270	T	missense_variant	MODERATE	BRCA2	675	Transcript	NM_000059.3	protein_coding	2027-04-01	-	NM_000059.3:c.374A>T	NP_000050.2:p.Asp125Val	601	374	125	D/V	gAt/gTt	1	EntrezGene	NP_000050.2	rseq_mrna_nonmatch,rseq_cds_mismatch	A	A	OK	-	-	ENSG00000139618,ENSG00000139618	ENSP00000369497,ENSP00000439902	ENST00000380152,ENST00000544455	-	-	5.84	0.0832	0.13743	.,.	T	0.42743	-0.9392	+,+	-	-	-	GAT,GAT	0	1	13:32899270	32899270	0
13:g.32899271T>A	13:32899271-32899271	A	missense_variant	MODERATE	BRCA2	675	Transcript	NM_000059.3	protein_coding	2027-04-01	-	NM_000059.3:c.375T>A	NP_000050.2:p.Asp125Glu	602	375	125	D/E	gaT/gaA	1	EntrezGene	NP_000050.2	rseq_mrna_nonmatch,rseq_cds_mismatch	T	T	OK	-	-	ENSG00000139618,ENSG00000139618	ENSP00000369497,ENSP00000439902	ENST00000380152,ENST00000544455	-	-	5.84	-3.6	0.04277	.,.	T	0.41194	-0.9487	+,+	-	-	-	GAT,GAT	0	1	13:32899271	32899271	0
13:g.32899354A>G	13:32899354-32899354	G	intron_variant	MODIFIER	BRCA2	675	Transcript	NM_000059.3	protein_coding	-	2026-04-01	NM_000059.3:c.425+33A>G	-	-	-	-	-	-	1	EntrezGene	NP_000050.2	rseq_mrna_nonmatch,rseq_cds_mismatch	A	A	OK	-	-	-	-	-	-	-	-	-	-	-	-	-	-	-	-	-	-	-	0	0	13:32899354	32899354	0
13:g.32899358A>G	13:32899358-32899358	G	intron_variant	MODIFIER	BRCA2	675	Transcript	NM_000059.3	protein_coding	-	2026-04-01	NM_000059.3:c.425+37A>G	-	-	-	-	-	-	1	EntrezGene	NP_000050.2	rseq_mrna_nonmatch,rseq_cds_mismatch	A	A	OK	-	-	-	-	-	-	-	-	-	-	-	-	-	-	-	-	-	-	-	0	0	13:32899358	32899358	0
13:g.32900231A>G	13:32900231-32900231	G	splice_region_variant,intron_variant	LOW	BRCA2	675	Transcript	NM_000059.3	protein_coding	-	2026-04-01	NM_000059.3:c.426-7A>G	-	-	-	-	-	-	1	EntrezGene	NP_000050.2	rseq_mrna_nonmatch,rseq_cds_mismatch	A	A	OK	2.70693e-05	0.002	-	-	-	-	-	-	-	-	-	-	-	-	-	-	-	-	-	0	1	13:32900231	32900231	0
13:g.32900250A>G	13:32900250-32900250	G	synonymous_variant	LOW	BRCA2	675	Transcript	NM_000059.3	protein_coding	2027-05-01	-	NM_000059.3:c.438A>G	NP_000050.2:p.Leu146%3D	665	438	146	L	ctA/ctG	1	EntrezGene	NP_000050.2	rseq_mrna_nonmatch,rseq_cds_mismatch	A	A	OK	-	-	-	-	-	-	-	-	-	-	-	-	-	-	-	-	-	-	-	0	0	13:32900250	32900250	0
13:g.32900252A>G	13:32900252-32900252	G	missense_variant	MODERATE	BRCA2	675	Transcript	NM_000059.3	protein_coding	2027-05-01	-	NM_000059.3:c.440A>G	NP_000050.2:p.Gln147Arg	667	440	147	Q/R	cAa/cGa	1	EntrezGene	NP_000050.2	rseq_mrna_nonmatch,rseq_cds_mismatch	A	A	OK	-	-	ENSG00000139618,ENSG00000139618	ENSP00000369497,ENSP00000439902	ENST00000380152,ENST00000544455	27	0.0002543	4.91	-1.65	0.07849	.,.	T	0.38704	-0.9625	+,+	31	0.000283581	109316	CAA,CAA	0	1	13:32900252	32900252	0
13:g.32900313T>C	13:32900313-32900313	C	intron_variant	MODIFIER	BRCA2	675	Transcript	NM_000059.3	protein_coding	-	2026-05-01	NM_000059.3:c.475+26T>C	-	-	-	-	-	-	1	EntrezGene	NP_000050.2	rseq_mrna_nonmatch,rseq_cds_mismatch	T	T	OK	-	-	-	-	-	-	-	-	-	-	-	-	-	-	-	-	-	-	-	0	0	13:32900313	32900313	0
13:g.32900606T>C	13:32900606-32900606	C	intron_variant	MODIFIER	BRCA2	675	Transcript	NM_000059.3	protein_coding	-	2026-06-01	NM_000059.3:c.517-30T>C	-	-	-	-	-	-	1	EntrezGene	NP_000050.2	rseq_mrna_nonmatch,rseq_cds_mismatch	T	T	OK	-	-	-	-	-	-	-	-	-	-	-	-	-	-	-	-	-	-	-	0	0	13:32900606	32900606	0
13:g.32900617C>T	13:32900617-32900617	T	intron_variant	MODIFIER	BRCA2	675	Transcript	NM_000059.3	protein_coding	-	2026-06-01	NM_000059.3:c.517-19C>T	-	-	-	-	-	-	1	EntrezGene	NP_000050.2	rseq_mrna_nonmatch,rseq_cds_mismatch	C	C	OK	-	-	-	-	-	-	-	-	-	-	-	-	-	-	-	-	-	-	-	0	0	13:32900617	32900617	0
13:g.32900656dup	13:32900656-32900656	T	frameshift_variant	HIGH	BRCA2	675	Transcript	NM_000059.3	protein_coding	2027-07-01	-	NM_000059.3:c.537dup	NP_000050.2:p.Ile180TyrfsTer3	764-765	537-538	179-180	-/X	-/T	1	EntrezGene	NP_000050.2	rseq_mrna_nonmatch,rseq_cds_mismatch	-	-	OK	-	-	-	-	-	-	-	-	-	-	-	-	-	-	-	-	-	-	-	0	0	13:32900656	32900656	1
13:g.32900688C>T	13:32900688-32900688	T	missense_variant	MODERATE	BRCA2	675	Transcript	NM_000059.3	protein_coding	2027-07-01	-	NM_000059.3:c.569C>T	NP_000050.2:p.Pro190Leu	796	569	190	P/L	cCt/cTt	1	EntrezGene	NP_000050.2	rseq_mrna_nonmatch,rseq_cds_mismatch	C	C	OK	-	-	ENSG00000139618,ENSG00000139618	ENSP00000369497,ENSP00000439902	ENST00000380152,ENST00000544455	-	-	5.45	5.45	0.79688	.,.	T	0.01133	-1.1465	+,+	-	-	-	CCT,CCT	0	0	13:32900688	32900688	0
13:g.32900775C>T	13:32900775-32900775	T	intron_variant	MODIFIER	BRCA2	675	Transcript	NM_000059.3	protein_coding	-	2026-07-01	NM_000059.3:c.631+25C>T	-	-	-	-	-	-	1	EntrezGene	NP_000050.2	rseq_mrna_nonmatch,rseq_cds_mismatch	C	C	OK	-	-	-	-	-	-	-	-	-	-	-	-	-	-	-	-	-	-	-	0	0	13:32900775	32900775	0
13:g.32900793G>T	13:32900793-32900793	T	intron_variant	MODIFIER	BRCA2	675	Transcript	NM_000059.3	protein_coding	-	2026-07-01	NM_000059.3:c.631+43G>T	-	-	-	-	-	-	1	EntrezGene	NP_000050.2	rseq_mrna_nonmatch,rseq_cds_mismatch	G	G	OK	-	-	-	-	-	-	-	-	-	-	-	-	-	-	-	-	-	-	-	0	0	13:32900793	32900793	0
13:g.32900797A>G	13:32900797-32900797	G	intron_variant	MODIFIER	BRCA2	675	Transcript	NM_000059.3	protein_coding	-	2026-07-01	NM_000059.3:c.631+47A>G	-	-	-	-	-	-	1	EntrezGene	NP_000050.2	rseq_mrna_nonmatch,rseq_cds_mismatch	A	A	OK	-	-	-	-	-	-	-	-	-	-	-	-	-	-	-	-	-	-	-	0	0	13:32900797	32900797	0
13:g.32903576_32903577del	13:32903575-32903577	-	splice_region_variant,intron_variant	LOW	BRCA2	675	Transcript	NM_000059.3	protein_coding	-	2026-07-01	NM_000059.3:c.632-3_632-2del	-	-	-	-	-	-	1	EntrezGene	NP_000050.2	rseq_mrna_nonmatch,rseq_cds_mismatch	AC	AC	OK	-	-	-	-	-	-	-	-	-	-	-	-	-	-	-	-	-	-	-	0	0	13:32903575	32903577	0
13:g.32903606_32903607del	13:32903605-32903607	-	frameshift_variant	HIGH	BRCA2	675	Transcript	NM_000059.3	protein_coding	2027-08-01	-	NM_000059.3:c.658_659del	NP_000050.2:p.Val220IlefsTer4	885-886	658-659	220	V/X	GTa/a	1	EntrezGene	NP_000050.2	rseq_mrna_nonmatch,rseq_cds_mismatch	GT	GT	OK	-	-	-	-	-	-	-	-	-	-	-	-	-	-	-	-	-	-	-	0	0	13:32903605	32903607	1
13:g.32905024A>G	13:32905024-32905024	G	intron_variant	MODIFIER	BRCA2	675	Transcript	NM_000059.3	protein_coding	-	2026-08-01	NM_000059.3:c.682-32A>G	-	-	-	-	-	-	1	EntrezGene	NP_000050.2	rseq_mrna_nonmatch,rseq_cds_mismatch	A	A	OK	-	-	-	-	-	-	-	-	-	-	-	-	-	-	-	-	-	-	-	0	0	13:32905024	32905024	0
13:g.32905055G>T	13:32905055-32905055	T	splice_acceptor_variant	HIGH	BRCA2	675	Transcript	NM_000059.3	protein_coding	-	2026-08-01	NM_000059.3:c.682-1G>T	-	-	-	-	-	-	1	EntrezGene	NP_000050.2	rseq_mrna_nonmatch,rseq_cds_mismatch	G	G	OK	0.999976	0.806	-	-	-	-	-	-	-	-	-	-	-	-	-	-	-	-	-	1	0	13:32905055	32905055	1
13:g.32905084A>G	13:32905084-32905084	G	missense_variant	MODERATE	BRCA2	675	Transcript	NM_000059.3	protein_coding	2027-09-01	-	NM_000059.3:c.710A>G	NP_000050.2:p.Asp237Gly	937	710	237	D/G	gAt/gGt	1	EntrezGene	NP_000050.2	rseq_mrna_nonmatch,rseq_cds_mismatch	A	A	OK	-	-	ENSG00000139618,ENSG00000139618	ENSP00000369497,ENSP00000439902	ENST00000380152,ENST00000544455	-	-	4.55	3.39	0.37919	.,.	T	0.57093	-0.7657	+,+	-	-	-	GAT,GAT	0	0	13:32905084	32905084	0
13:g.32906364A>G	13:32906364-32906364	G	intron_variant	MODIFIER	BRCA2	675	Transcript	NM_000059.3	protein_coding	-	2026-09-01	NM_000059.3:c.794-45A>G	-	-	-	-	-	-	1	EntrezGene	NP_000050.2	rseq_mrna_nonmatch,rseq_cds_mismatch	A	A	OK	-	-	-	-	-	-	-	-	-	-	-	-	-	-	-	-	-	-	-	0	0	13:32906364	32906364	0
13:g.32906366G>A	13:32906366-32906366	A	intron_variant	MODIFIER	BRCA2	675	Transcript	NM_000059.3	protein_coding	-	2026-09-01	NM_000059.3:c.794-43G>A	-	-	-	-	-	-	1	EntrezGene	NP_000050.2	rseq_mrna_nonmatch,rseq_cds_mismatch	G	G	OK	-	-	-	-	-	-	-	-	-	-	-	-	-	-	-	-	-	-	-	0	0	13:32906366	32906366	0
13:g.32906415G>A	13:32906415-32906415	A	missense_variant	MODERATE	BRCA2	675	Transcript	NM_000059.3	protein_coding	2027-10-01	-	NM_000059.3:c.800G>A	NP_000050.2:p.Gly267Glu	1027	800	267	G/E	gGa/gAa	1	EntrezGene	NP_000050.2	rseq_mrna_nonmatch,rseq_cds_mismatch	G	G	OK	-	-	ENSG00000139618,ENSG00000139618	ENSP00000369497,ENSP00000439902	ENST00000380152,ENST00000544455	4	3.769e-05	5.02	-2.47	0.0607	.,.	T	0.4353	-0.9341	+,+	3	2.80888e-05	106804	GGA,GGA	0	0	13:32906415	32906415	0
13:g.32906471T>C	13:32906471-32906471	C	missense_variant	MODERATE	BRCA2	675	Transcript	NM_000059.3	protein_coding	2027-10-01	-	NM_000059.3:c.856T>C	NP_000050.2:p.Ser286Pro	1083	856	286	S/P	Tca/Cca	1	EntrezGene	NP_000050.2	rseq_mrna_nonmatch,rseq_cds_mismatch	T	T	OK	-	-	ENSG00000139618,ENSG00000139618	ENSP00000369497,ENSP00000439902	ENST00000380152,ENST00000544455	1	9.419e-06	5.74	1.96	0.25203	.,.	T	0.49365	-0.8849	+,+	2	1.89412e-05	105590	TCA,TCA	0	1	13:32906471	32906471	0
13:g.32906520C>T	13:32906520-32906520	T	missense_variant	MODERATE	BRCA2	675	Transcript	NM_000059.3	protein_coding	2027-10-01	-	NM_000059.3:c.905C>T	NP_000050.2:p.Thr302Ile	1132	905	302	T/I	aCc/aTc	1	EntrezGene	NP_000050.2	rseq_mrna_nonmatch,rseq_cds_mismatch	C	C	OK	-	-	ENSG00000139618,ENSG00000139618	ENSP00000369497,ENSP00000439902	ENST00000380152,ENST00000544455	-	-	5.6	0.425	0.15689	.,.	T	0.45567	-0.9199	+,+	1	9.50191e-06	105242	ACC,ACC	0	1	13:32906520	32906520	0
13:g.32906593C>A	13:32906593-32906593	A	missense_variant	MODERATE	BRCA2	675	Transcript	NM_000059.3	protein_coding	2027-10-01	-	NM_000059.3:c.978C>A	NP_000050.2:p.Ser326Arg	1205	978	326	S/R	agC/agA	1	EntrezGene	NP_000050.2	rseq_mrna_nonmatch,rseq_cds_mismatch	C	C	OK	-	-	ENSG00000139618,ENSG00000139618	ENSP00000369497,ENSP00000439902	ENST00000380152,ENST00000544455	80	0.0007533	5.07	-2.86	0.05376	.,.	T	0.4792	-0.9007	+,+	91	0.000881698	103210	AGC,AGC	0	1	13:32906593	32906593	0
13:g.32906607A>T	13:32906607-32906607	T	missense_variant	MODERATE	BRCA2	675	Transcript	NM_000059.3	protein_coding	2027-10-01	-	NM_000059.3:c.992A>T	NP_000050.2:p.Lys331Ile	1219	992	331	K/I	aAa/aTa	1	EntrezGene	NP_000050.2	rseq_mrna_nonmatch,rseq_cds_mismatch	A	A	OK	-	-	ENSG00000139618,ENSG00000139618	ENSP00000369497,ENSP00000439902	ENST00000380152,ENST00000544455	-	-	5.6	3.08	0.34576	.,.	T	0.51348	-0.8588	+,+	0	0	103084	AAA,AAA	0	0	13:32906607	32906607	0
13:g.32906627G>A	13:32906627-32906627	A	missense_variant	MODERATE	BRCA2	675	Transcript	NM_000059.3	protein_coding	2027-10-01	-	NM_000059.3:c.1012G>A	NP_000050.2:p.Ala338Thr	1239	1012	338	A/T	Gct/Act	1	EntrezGene	NP_000050.2	rseq_mrna_nonmatch,rseq_cds_mismatch	G	G	OK	-	-	ENSG00000139618,ENSG00000139618	ENSP00000369497,ENSP00000439902	ENST00000380152,ENST00000544455	5	4.708e-05	5.6	1.73	0.23565	.,.	T	0.41681	-0.9458	+,+	2	1.85594e-05	107762	GCT,GCT	0	1	13:32906627	32906627	0
13:g.32906637G>A	13:32906637-32906637	A	missense_variant	MODERATE	BRCA2	675	Transcript	NM_000059.3	protein_coding	2027-10-01	-	NM_000059.3:c.1022G>A	NP_000050.2:p.Cys341Tyr	1249	1022	341	C/Y	tGt/tAt	1	EntrezGene	NP_000050.2	rseq_mrna_nonmatch,rseq_cds_mismatch	G	G	OK	-	-	ENSG00000139618,ENSG00000139618	ENSP00000369497,ENSP00000439902	ENST00000380152,ENST00000544455	-	-	5.45	-5.25	0.02567	.,.	T	0.47561	-0.904	+,+	-	-	-	TGT,TGT	0	1	13:32906637	32906637	0
13:g.32906732C>T	13:32906732-32906732	T	stop_gained	HIGH	BRCA2	675	Transcript	NM_000059.3	protein_coding	2027-10-01	-	NM_000059.3:c.1117C>T	NP_000050.2:p.Gln373Ter	1344	1117	373	Q/*	Cag/Tag	1	EntrezGene	NP_000050.2	rseq_mrna_nonmatch,rseq_cds_mismatch	C	C	OK	-	-	ENSG00000139618,ENSG00000139618	ENSP00000369497,ENSP00000439902	ENST00000380152,ENST00000544455	-	-	5.6	3.82	0.43153	.,.	-	-	-	+,+	-	-	-	CAG,CAG	1	0	13:32906732	32906732	1
13:g.32906742T>G	13:32906742-32906742	G	missense_variant	MODERATE	BRCA2	675	Transcript	NM_000059.3	protein_coding	2027-10-01	-	NM_000059.3:c.1127T>G	NP_000050.2:p.Phe376Cys	1354	1127	376	F/C	tTt/tGt	1	EntrezGene	NP_000050.2	rseq_mrna_nonmatch,rseq_cds_mismatch	T	T	OK	-	-	ENSG00000139618,ENSG00000139618	ENSP00000369497,ENSP00000439902	ENST00000380152,ENST00000544455	-	-	5.6	1.84	0.24348	.,.	T	0.49561	-0.8825	+,+	-	-	-	TTT,TTT	0	0	13:32906742	32906742	0
13:g.32906766C>T	13:32906766-32906766	T	missense_variant	MODERATE	BRCA2	675	Transcript	NM_000059.3	protein_coding	2027-10-01	-	NM_000059.3:c.1151C>T	NP_000050.2:p.Ser384Phe	1378	1151	384	S/F	tCc/tTc	1	EntrezGene	NP_000050.2	rseq_mrna_nonmatch,rseq_cds_mismatch	C	C	OK	-	-	ENSG00000139618,ENSG00000139618	ENSP00000369497,ENSP00000439902	ENST00000380152,ENST00000544455	70	0.0006601	5.6	3.52	0.39415	.,.	T	0.50341	-0.8725	+,+	76	0.000694927	109364	TCC,TCC	0	0	13:32906766	32906766	0
13:g.32906796A>C	13:32906796-32906796	C	missense_variant	MODERATE	BRCA2	675	Transcript	NM_000059.3	protein_coding	2027-10-01	-	NM_000059.3:c.1181A>C	NP_000050.2:p.Glu394Ala	1408	1181	394	E/A	gAa/gCa	1	EntrezGene	NP_000050.2	rseq_mrna_nonmatch,rseq_cds_mismatch	A	A	OK	-	-	ENSG00000139618,ENSG00000139618	ENSP00000369497,ENSP00000439902	ENST00000380152,ENST00000544455	1	9.421e-06	5.6	-0.38	0.11868	.,.	T	0.46415	-0.9135	+,+	3	2.74379e-05	109338	GAA,GAA	0	1	13:32906796	32906796	0
13:g.32906831G>A	13:32906831-32906831	A	missense_variant	MODERATE	BRCA2	675	Transcript	NM_000059.3	protein_coding	2027-10-01	-	NM_000059.3:c.1216G>A	NP_000050.2:p.Ala406Thr	1443	1216	406	A/T	Gcc/Acc	1	EntrezGene	NP_000050.2	rseq_mrna_nonmatch,rseq_cds_mismatch	G	G	OK	-	-	ENSG00000139618,ENSG00000139618	ENSP00000369497,ENSP00000439902	ENST00000380152,ENST00000544455	1	9.418e-06	5.6	1.72	0.23498	.,.	T	0.40747	-0.9513	+,+	0	0	109240	GCC,GCC	0	1	13:32906831	32906831	0
13:g.32906834C>G	13:32906834-32906834	G	missense_variant	MODERATE	BRCA2	675	Transcript	NM_000059.3	protein_coding	2027-10-01	-	NM_000059.3:c.1219C>G	NP_000050.2:p.Gln407Glu	1446	1219	407	Q/E	Cag/Gag	1	EntrezGene	NP_000050.2	rseq_mrna_nonmatch,rseq_cds_mismatch	C	C	OK	-	-	ENSG00000139618,ENSG00000139618	ENSP00000369497,ENSP00000439902	ENST00000380152,ENST00000544455	1	9.418e-06	5.6	3.82	0.43153	.,.	T	0.45811	-0.9181	+,+	0	0	109246	CAG,CAG	0	0	13:32906834	32906834	0
13:g.32906957C>T	13:32906957-32906957	T	missense_variant	MODERATE	BRCA2	675	Transcript	NM_000059.3	protein_coding	2027-10-01	-	NM_000059.3:c.1342C>T	NP_000050.2:p.Arg448Cys	1569	1342	448	R/C	Cgt/Tgt	1	EntrezGene	NP_000050.2	rseq_mrna_nonmatch,rseq_cds_mismatch	C	C	OK	-	-	ENSG00000139618,ENSG00000139618	ENSP00000369497,ENSP00000439902	ENST00000380152,ENST00000544455	1	9.415e-06	4.87	-0.44	0.11649	.,.	T	0.49029	-0.8889	+,+	1	9.21472e-06	108522	CGT,CGT	0	1	13:32906957	32906957	0
13:g.32906977A>G	13:32906977-32906977	G	synonymous_variant	LOW	BRCA2	675	Transcript	NM_000059.3	protein_coding	2027-10-01	-	NM_000059.3:c.1362A>G	NP_000050.2:p.Lys454%3D	1589	1362	454	K	aaA/aaG	1	EntrezGene	NP_000050.2	rseq_mrna_nonmatch,rseq_cds_mismatch	A	A	OK	-	-	-	-	-	-	-	-	-	-	-	-	-	-	-	-	-	-	-	0	0	13:32906977	32906977	0
13:g.32907000A>G	13:32907000-32907000	G	missense_variant	MODERATE	BRCA2	675	Transcript	NM_000059.3	protein_coding	2027-10-01	-	NM_000059.3:c.1385A>G	NP_000050.2:p.Glu462Gly	1612	1385	462	E/G	gAa/gGa	1	EntrezGene	NP_000050.2	rseq_mrna_nonmatch,rseq_cds_mismatch	A	A	OK	-	-	ENSG00000139618,ENSG00000139618	ENSP00000369497,ENSP00000439902	ENST00000380152,ENST00000544455	24	0.000226	5.3	5.3	0.74745	.,.	T	0.34211	-0.9834	+,+	26	0.000239689	108474	GAA,GAA	0	0	13:32907000	32907000	0
13:g.32907015_32907016del	13:32907014-32907016	-	frameshift_variant	HIGH	BRCA2	675	Transcript	NM_000059.3	protein_coding	2027-10-01	-	NM_000059.3:c.1405_1406del	NP_000050.2:p.Asp469Ter	1627-1628	1400-1401	467	K/X	aAG/a	1	EntrezGene	NP_000050.2	rseq_mrna_nonmatch,rseq_cds_mismatch	AG	GA	OK	-	-	-	-	-	-	-	-	-	-	-	-	-	-	-	-	-	-	-	0	0	13:32907014	32907016	1
13:g.32907020_32907021del	13:32907019-32907021	-	frameshift_variant	HIGH	BRCA2	675	Transcript	NM_000059.3	protein_coding	2027-10-01	-	NM_000059.3:c.1405_1406del	NP_000050.2:p.Asp469Ter	1632-1633	1405-1406	469	D/X	GAt/t	1	EntrezGene	NP_000050.2	rseq_mrna_nonmatch,rseq_cds_mismatch	GA	GA	OK	-	-	-	-	-	-	-	-	-	-	-	-	-	-	-	-	-	-	-	0	0	13:32907019	32907021	1
13:g.32907059C>T	13:32907059-32907059	T	missense_variant	MODERATE	BRCA2	675	Transcript	NM_000059.3	protein_coding	2027-10-01	-	NM_000059.3:c.1444C>T	NP_000050.2:p.Leu482Phe	1671	1444	482	L/F	Ctt/Ttt	1	EntrezGene	NP_000050.2	rseq_mrna_nonmatch,rseq_cds_mismatch	C	C	OK	-	-	ENSG00000139618,ENSG00000139618	ENSP00000369497,ENSP00000439902	ENST00000380152,ENST00000544455	-	-	5.3	-0.0878	0.13011	.,.	T	0.48846	-0.891	+,+	-	-	-	CTT,CTT	0	1	13:32907059	32907059	0
13:g.32907129T>C	13:32907129-32907129	C	missense_variant	MODERATE	BRCA2	675	Transcript	NM_000059.3	protein_coding	2027-10-01	-	NM_000059.3:c.1514T>C	NP_000050.2:p.Ile505Thr	1741	1514	505	I/T	aTa/aCa	1	EntrezGene	NP_000050.2	rseq_mrna_nonmatch,rseq_cds_mismatch	T	T	OK	-	-	ENSG00000139618,ENSG00000139618	ENSP00000369497,ENSP00000439902	ENST00000380152,ENST00000544455	74	0.0006968	5.39	4.13	0.47661	.,.	T	0.51263	-0.86	+,+	73	0.00070838	103052	ATA,ATA	0	0	13:32907129	32907129	0
13:g.32907147C>A	13:32907147-32907147	A	stop_gained	HIGH	BRCA2	675	Transcript	NM_000059.3	protein_coding	2027-10-01	-	NM_000059.3:c.1532C>A	NP_000050.2:p.Ser511Ter	1759	1532	511	S/*	tCa/tAa	1	EntrezGene	NP_000050.2	rseq_mrna_nonmatch,rseq_cds_mismatch	C	C	OK	-	-	ENSG00000139618,ENSG00000139618	ENSP00000369497,ENSP00000439902	ENST00000380152,ENST00000544455	-	-	5.39	1.53	0.22224	.,.	-	-	-	+,+	-	-	-	TCA,TCA	0	1	13:32907147	32907147	1
13:g.32907160T>C	13:32907160-32907160	C	synonymous_variant	LOW	BRCA2	675	Transcript	NM_000059.3	protein_coding	2027-10-01	-	NM_000059.3:c.1545T>C	NP_000050.2:p.Thr515%3D	1772	1545	515	T	acT/acC	1	EntrezGene	NP_000050.2	rseq_mrna_nonmatch,rseq_cds_mismatch	T	T	OK	-	-	-	-	-	-	-	-	-	-	-	-	-	-	-	-	-	-	-	0	0	13:32907160	32907160	0
13:g.32907401G>C	13:32907401-32907401	C	missense_variant	MODERATE	BRCA2	675	Transcript	NM_000059.3	protein_coding	2027-10-01	-	NM_000059.3:c.1786G>C	NP_000050.2:p.Asp596His	2013	1786	596	D/H	Gat/Cat	1	EntrezGene	NP_000050.2	rseq_mrna_nonmatch,rseq_cds_mismatch	G	G	OK	-	-	ENSG00000139618,ENSG00000139618	ENSP00000369497,ENSP00000439902	ENST00000380152,ENST00000544455	39	0.0003673	5.5	3.38	0.37806	.,.	T	0.24592	-1.0173	+,+	35	0.000324314	107920	GAT,GAT	0	0	13:32907401	32907401	0
13:g.32907403T>C	13:32907403-32907403	C	synonymous_variant	LOW	BRCA2	675	Transcript	NM_000059.3	protein_coding	2027-10-01	-	NM_000059.3:c.1788T>C	NP_000050.2:p.Asp596%3D	2015	1788	596	D	gaT/gaC	1	EntrezGene	NP_000050.2	rseq_mrna_nonmatch,rseq_cds_mismatch	T	T	OK	-	-	-	-	-	-	-	-	-	-	-	-	-	-	-	-	-	-	-	0	0	13:32907403	32907403	0
13:g.32907407A>G	13:32907407-32907407	G	missense_variant	MODERATE	BRCA2	675	Transcript	NM_000059.3	protein_coding	2027-10-01	-	NM_000059.3:c.1792A>G	NP_000050.2:p.Thr598Ala	2019	1792	598	T/A	Aca/Gca	1	EntrezGene	NP_000050.2	rseq_mrna_nonmatch,rseq_cds_mismatch	A	A	OK	-	-	ENSG00000139618,ENSG00000139618	ENSP00000369497,ENSP00000439902	ENST00000380152,ENST00000544455	254	0.002392	5.09	-2.76	0.05547	.,.	T	0.47684	-0.9029	+,+	272	0.00253033	107496	ACA,ACA	0	1	13:32907407	32907407	0
13:g.32907411_32907415del	13:32907410-32907415	-	frameshift_variant	HIGH	BRCA2	675	Transcript	NM_000059.3	protein_coding	2027-10-01	-	NM_000059.3:c.1796_1800del	NP_000050.2:p.Ser599Ter	2023-2027	1796-1800	599-600	SY/X	tCTTAT/t	1	EntrezGene	NP_000050.2	rseq_mrna_nonmatch,rseq_cds_mismatch	CTTAT	CTTAT	OK	-	-	-	-	-	-	-	-	-	-	-	-	-	-	-	-	-	-	-	0	0	13:32907410	32907415	1
13:g.32907421del	13:32907420-32907421	-	frameshift_variant	HIGH	BRCA2	675	Transcript	NM_000059.3	protein_coding	2027-10-01	-	NM_000059.3:c.1813del	NP_000050.2:p.Ile605TyrfsTer9	2033	1806	602	G/X	ggA/gg	1	EntrezGene	NP_000050.2	rseq_mrna_nonmatch,rseq_cds_mismatch	A	A	OK	-	-	-	-	-	-	-	-	-	-	-	-	-	-	-	-	-	-	-	0	0	13:32907420	32907421	1
13:g.32907428dup	13:32907428-32907428	A	frameshift_variant	HIGH	BRCA2	675	Transcript	NM_000059.3	protein_coding	2027-10-01	-	NM_000059.3:c.1813dup	NP_000050.2:p.Ile605AsnfsTer11	2040-2041	1813-1814	605	I/NX	ata/aAta	1	EntrezGene	NP_000050.2	rseq_mrna_nonmatch,rseq_cds_mismatch	-	-	OK	-	-	-	-	-	-	-	-	-	-	-	-	-	-	-	-	-	-	-	0	0	13:32907428	32907428	1
13:g.32907435A>C	13:32907435-32907435	C	missense_variant	MODERATE	BRCA2	675	Transcript	NM_000059.3	protein_coding	2027-10-01	-	NM_000059.3:c.1820A>C	NP_000050.2:p.Lys607Thr	2047	1820	607	K/T	aAa/aCa	1	EntrezGene	NP_000050.2	rseq_mrna_nonmatch,rseq_cds_mismatch	A	A	OK	-	-	ENSG00000139618,ENSG00000139618	ENSP00000369497,ENSP00000439902	ENST00000380152,ENST00000544455	1	9.42e-06	5.5	0.306	0.15053	.,.	T	0.51068	-0.8627	+,+	2	1.87049e-05	106924	AAA,AAA	0	1	13:32907435	32907435	0
13:g.32907502_32907503insA	13:32907502-32907502	A	frameshift_variant	HIGH	BRCA2	675	Transcript	NM_000059.3	protein_coding	2027-10-01	-	NM_000059.3:c.1888dup	NP_000050.2:p.Thr630AsnfsTer6	2114-2115	1887-1888	629-630	-/X	-/A	1	EntrezGene	NP_000050.2	rseq_mrna_nonmatch,rseq_cds_mismatch	-	-	OK	-	-	-	-	-	-	-	-	-	-	-	-	-	-	-	-	-	-	-	0	0	13:32907502	32907502	1
13:g.32910392T>C	13:32910392-32910392	C	intron_variant	MODIFIER	BRCA2	675	Transcript	NM_000059.3	protein_coding	-	2026-10-01	NM_000059.3:c.1910-10T>C	-	-	-	-	-	-	1	EntrezGene	NP_000050.2	rseq_mrna_nonmatch,rseq_cds_mismatch	T	T	OK	0.00234307	0.032	-	-	-	-	-	-	-	-	-	-	-	-	-	-	-	-	-	0	1	13:32910392	32910392	0
13:g.32910430C>T	13:32910430-32910430	T	synonymous_variant	LOW	BRCA2	675	Transcript	NM_000059.3	protein_coding	2027-11-01	-	NM_000059.3:c.1938C>T	NP_000050.2:p.Ser646%3D	2165	1938	646	S	agC/agT	1	EntrezGene	NP_000050.2	rseq_mrna_nonmatch,rseq_cds_mismatch	C	C	OK	-	-	-	-	-	-	-	-	-	-	-	-	-	-	-	-	-	-	-	0	0	13:32910430	32910430	0
13:g.32910456C>G	13:32910456-32910456	G	missense_variant	MODERATE	BRCA2	675	Transcript	NM_000059.3	protein_coding	2027-11-01	-	NM_000059.3:c.1964C>G	NP_000050.2:p.Pro655Arg	2191	1964	655	P/R	cCa/cGa	1	EntrezGene	NP_000050.2	rseq_mrna_nonmatch,rseq_cds_mismatch	C	C	OK	-	-	ENSG00000139618,ENSG00000139618	ENSP00000369497,ENSP00000439902	ENST00000380152,ENST00000544455	75	0.0007062	5.52	1.27	0.20595	.,.	T	0.48969	-0.8896	+,+	44	0.000414547	106140	CCA,CCA	0	0	13:32910456	32910456	0
13:g.32910537T>A	13:32910537-32910537	A	missense_variant	MODERATE	BRCA2	675	Transcript	NM_000059.3	protein_coding	2027-11-01	-	NM_000059.3:c.2045T>A	NP_000050.2:p.Ile682Asn	2272	2045	682	I/N	aTc/aAc	1	EntrezGene	NP_000050.2	rseq_mrna_nonmatch,rseq_cds_mismatch	T	T	OK	-	-	ENSG00000139618,ENSG00000139618	ENSP00000369497,ENSP00000439902	ENST00000380152,ENST00000544455	-	-	5.43	1.26	0.20534	.,.	T	0.57836	-0.7519	+,+	-	-	-	ATC,ATC	0	0	13:32910537	32910537	0
13:g.32910636G>C	13:32910636-32910636	C	missense_variant	MODERATE	BRCA2	675	Transcript	NM_000059.3	protein_coding	2027-11-01	-	NM_000059.3:c.2144G>C	NP_000050.2:p.Gly715Ala	2371	2144	715	G/A	gGa/gCa	1	EntrezGene	NP_000050.2	rseq_mrna_nonmatch,rseq_cds_mismatch	G	G	OK	-	-	ENSG00000139618,ENSG00000139618	ENSP00000369497,ENSP00000439902	ENST00000380152,ENST00000544455	-	-	5.58	1.53	0.22224	.,.	T	0.24008	-1.0191	+,+	-	-	-	GGA,GGA	0	0	13:32910636	32910636	0
13:g.32910666A>G	13:32910666-32910666	G	missense_variant	MODERATE	BRCA2	675	Transcript	NM_000059.3	protein_coding	2027-11-01	-	NM_000059.3:c.2174A>G	NP_000050.2:p.Lys725Arg	2401	2174	725	K/R	aAa/aGa	1	EntrezGene	NP_000050.2	rseq_mrna_nonmatch,rseq_cds_mismatch	A	A	OK	-	-	ENSG00000139618,ENSG00000139618	ENSP00000369497,ENSP00000439902	ENST00000380152,ENST00000544455	-	-	5.33	4.39	0.52211	.,.	T	0.35277	-0.9788	+,+	-	-	-	AAA,AAA	0	0	13:32910666	32910666	0
13:g.32910831C>G	13:32910831-32910831	G	stop_gained	HIGH	BRCA2	675	Transcript	NM_000059.3	protein_coding	2027-11-01	-	NM_000059.3:c.2339C>G	NP_000050.2:p.Ser780Ter	2566	2339	780	S/*	tCa/tGa	1	EntrezGene	NP_000050.2	rseq_mrna_nonmatch,rseq_cds_mismatch	C	C	OK	-	-	ENSG00000139618,ENSG00000139618	ENSP00000369497,ENSP00000439902	ENST00000380152,ENST00000544455	-	-	5.43	2.46	0.29032	.,.	-	-	-	+,+	1	9.14344e-06	109368	TCA,TCA	1	0	13:32910831	32910831	1
13:g.32910982_32910983insT	13:32910982-32910982	T	frameshift_variant	HIGH	BRCA2	675	Transcript	NM_000059.3	protein_coding	2027-11-01	-	NM_000059.3:c.2490_2491insT	NP_000050.2:p.Val831CysfsTer2	2717-2718	2490-2491	830-831	-/X	-/T	1	EntrezGene	NP_000050.2	rseq_mrna_nonmatch,rseq_cds_mismatch	-	-	OK	-	-	-	-	-	-	-	-	-	-	-	-	-	-	-	-	-	-	-	0	0	13:32910982	32910982	1
13:g.32910982C>T	13:32910982-32910982	T	synonymous_variant	LOW	BRCA2	675	Transcript	NM_000059.3	protein_coding	2027-11-01	-	NM_000059.3:c.2490C>T	NP_000050.2:p.Asn830%3D	2717	2490	830	N	aaC/aaT	1	EntrezGene	NP_000050.2	rseq_mrna_nonmatch,rseq_cds_mismatch	C	C	OK	-	-	-	-	-	-	-	-	-	-	-	-	-	-	-	-	-	-	-	0	0	13:32910982	32910982	0
13:g.32911025C>T	13:32911025-32911025	T	missense_variant	MODERATE	BRCA2	675	Transcript	NM_000059.3	protein_coding	2027-11-01	-	NM_000059.3:c.2533C>T	NP_000050.2:p.Pro845Ser	2760	2533	845	P/S	Cct/Tct	1	EntrezGene	NP_000050.2	rseq_mrna_nonmatch,rseq_cds_mismatch	C	C	OK	-	-	ENSG00000139618,ENSG00000139618	ENSP00000369497,ENSP00000439902	ENST00000380152,ENST00000544455	-	-	5.44	0.587	0.16623	.,.	T	0.22181	-1.0247	+,+	-	-	-	CCT,CCT	0	0	13:32911025	32911025	0
13:g.32911030A>C	13:32911030-32911030	C	synonymous_variant	LOW	BRCA2	675	Transcript	NM_000059.3	protein_coding	2027-11-01	-	NM_000059.3:c.2538A>C	NP_000050.2:p.Ser846%3D	2765	2538	846	S	tcA/tcC	1	EntrezGene	NP_000050.2	rseq_mrna_nonmatch,rseq_cds_mismatch	A	A	OK	-	-	-	-	-	-	-	-	-	-	-	-	-	-	-	-	-	-	-	0	0	13:32911030	32911030	0
13:g.32911136del	13:32911135-32911136	-	frameshift_variant	HIGH	BRCA2	675	Transcript	NM_000059.3	protein_coding	2027-11-01	-	NM_000059.3:c.2644del	NP_000050.2:p.Leu882PhefsTer13	2871	2644	882	L/X	Ctt/tt	1	EntrezGene	NP_000050.2	rseq_mrna_nonmatch,rseq_cds_mismatch	C	C	OK	-	-	-	-	-	-	-	-	-	-	-	-	-	-	-	-	-	-	-	0	0	13:32911135	32911136	1
13:g.32911193C>G	13:32911193-32911193	G	missense_variant	MODERATE	BRCA2	675	Transcript	NM_000059.3	protein_coding	2027-11-01	-	NM_000059.3:c.2701C>G	NP_000050.2:p.Leu901Val	2928	2701	901	L/V	Ctt/Gtt	1	EntrezGene	NP_000050.2	rseq_mrna_nonmatch,rseq_cds_mismatch	C	C	OK	-	-	ENSG00000139618,ENSG00000139618	ENSP00000369497,ENSP00000439902	ENST00000380152,ENST00000544455	-	-	5.98	-0.328	0.12061	.,.	T	0.17404	-1.0397	+,+	-	-	-	CTT,CTT	0	1	13:32911193	32911193	0
13:g.32911245A>G	13:32911245-32911245	G	missense_variant	MODERATE	BRCA2	675	Transcript	NM_000059.3	protein_coding	2027-11-01	-	NM_000059.3:c.2753A>G	NP_000050.2:p.Asn918Ser	2980	2753	918	N/S	aAc/aGc	1	EntrezGene	NP_000050.2	rseq_mrna_nonmatch,rseq_cds_mismatch	A	A	OK	-	-	ENSG00000139618,ENSG00000139618	ENSP00000369497,ENSP00000439902	ENST00000380152,ENST00000544455	-	-	5.98	-0.705	0.10686	.,.	T	0.29717	-1.0007	+,+	-	-	-	AAC,AAC	0	1	13:32911245	32911245	0
13:g.32911271A>G	13:32911271-32911271	G	missense_variant	MODERATE	BRCA2	675	Transcript	NM_000059.3	protein_coding	2027-11-01	-	NM_000059.3:c.2779A>G	NP_000050.2:p.Met927Val	3006	2779	927	M/V	Atg/Gtg	1	EntrezGene	NP_000050.2	rseq_mrna_nonmatch,rseq_cds_mismatch	A	A	OK	-	-	ENSG00000139618,ENSG00000139618	ENSP00000369497,ENSP00000439902	ENST00000380152,ENST00000544455	-	-	5.26	-2.11	0.06787	.,.	T	0.11632	-1.0605	+,+	-	-	-	ATG,ATG	0	1	13:32911271	32911271	0
13:g.32911295G>A	13:32911295-32911295	A	missense_variant	MODERATE	BRCA2	675	Transcript	NM_000059.3	protein_coding	2027-11-01	-	NM_000059.3:c.2803G>A	NP_000050.2:p.Asp935Asn	3030	2803	935	D/N	Gat/Aat	1	EntrezGene	NP_000050.2	rseq_mrna_nonmatch,rseq_cds_mismatch	G	G	OK	-	-	ENSG00000139618,ENSG00000139618	ENSP00000369497,ENSP00000439902	ENST00000380152,ENST00000544455	54	0.0005085	5.87	-0.456	0.11581	.,.	T	0.16148	-1.0439	+,+	56	0.00051222	109328	GAT,GAT	0	1	13:32911295	32911295	0
13:g.32911298_32911301del	13:32911297-32911301	-	frameshift_variant	HIGH	BRCA2	675	Transcript	NM_000059.3	protein_coding	2027-11-01	-	NM_000059.3:c.2808_2811del	NP_000050.2:p.Ala938ProfsTer21	3033-3036	2806-2809	936-937	KQ/X	AAACaa/aa	1	EntrezGene	NP_000050.2	rseq_mrna_nonmatch,rseq_cds_mismatch	AAAC	ACAA	OK	-	-	-	-	-	-	-	-	-	-	-	-	-	-	-	-	-	-	-	0	0	13:32911297	32911301	1
13:g.32911300_32911303del	13:32911299-32911303	-	frameshift_variant	HIGH	BRCA2	675	Transcript	NM_000059.3	protein_coding	2027-11-01	-	NM_000059.3:c.2808_2811del	NP_000050.2:p.Ala938ProfsTer21	3035-3038	2808-2811	936-937	KQ/X	aaACAA/aa	1	EntrezGene	NP_000050.2	rseq_mrna_nonmatch,rseq_cds_mismatch	ACAA	ACAA	OK	-	-	-	-	-	-	-	-	-	-	-	-	-	-	-	-	-	-	-	0	0	13:32911299	32911303	1
13:g.32911375G>A	13:32911375-32911375	A	synonymous_variant	LOW	BRCA2	675	Transcript	NM_000059.3	protein_coding	2027-11-01	-	NM_000059.3:c.2883G>A	NP_000050.2:p.Gln961%3D	3110	2883	961	Q	caG/caA	1	EntrezGene	NP_000050.2	rseq_mrna_nonmatch,rseq_cds_mismatch	G	G	OK	-	-	-	-	-	-	-	-	-	-	-	-	-	-	-	-	-	-	-	0	0	13:32911375	32911375	0
13:g.32911411G>A	13:32911411-32911411	A	synonymous_variant	LOW	BRCA2	675	Transcript	NM_000059.3	protein_coding	2027-11-01	-	NM_000059.3:c.2919G>A	NP_000050.2:p.Ser973%3D	3146	2919	973	S	tcG/tcA	1	EntrezGene	NP_000050.2	rseq_mrna_nonmatch,rseq_cds_mismatch	G	G	OK	-	-	-	-	-	-	-	-	-	-	-	-	-	-	-	-	-	-	-	0	0	13:32911411	32911411	0
13:g.32911436A>C	13:32911436-32911436	C	missense_variant	MODERATE	BRCA2	675	Transcript	NM_000059.3	protein_coding	2027-11-01	-	NM_000059.3:c.2944A>C	NP_000050.2:p.Ile982Leu	3171	2944	982	I/L	Ata/Cta	1	EntrezGene	NP_000050.2	rseq_mrna_nonmatch,rseq_cds_mismatch	A	A	OK	-	-	ENSG00000139618,ENSG00000139618	ENSP00000369497,ENSP00000439902	ENST00000380152,ENST00000544455	2	1.883e-05	5.79	5.79	0.91751	.,.	T	0.20002	-1.0314	+,+	1	9.18206e-06	108908	ATA,ATA	0	0	13:32911436	32911436	0
13:g.32911524C>G	13:32911524-32911524	G	missense_variant	MODERATE	BRCA2	675	Transcript	NM_000059.3	protein_coding	2027-11-01	-	NM_000059.3:c.3032C>G	NP_000050.2:p.Thr1011Arg	3259	3032	1011	T/R	aCa/aGa	1	EntrezGene	NP_000050.2	rseq_mrna_nonmatch,rseq_cds_mismatch	C	C	OK	-	-	ENSG00000139618,ENSG00000139618	ENSP00000369497,ENSP00000439902	ENST00000380152,ENST00000544455	3	2.825e-05	5.89	5.89	0.94758	.,.	D	0.94199	0.7828	+,+	4	3.65838e-05	109338	ACA,ACA	1	0	13:32911524	32911524	0
13:g.32911541A>G	13:32911541-32911541	G	missense_variant	MODERATE	BRCA2	675	Transcript	NM_000059.3	protein_coding	2027-11-01	-	NM_000059.3:c.3049A>G	NP_000050.2:p.Ile1017Val	3276	3049	1017	I/V	Atc/Gtc	1	EntrezGene	NP_000050.2	rseq_mrna_nonmatch,rseq_cds_mismatch	A	A	OK	-	-	ENSG00000139618,ENSG00000139618	ENSP00000369497,ENSP00000439902	ENST00000380152,ENST00000544455	-	-	5.89	5.89	0.94758	.,.	T	0.74475	-0.3181	+,+	-	-	-	ATC,ATC	0	0	13:32911541	32911541	0
13:g.32911547C>G	13:32911547-32911547	G	missense_variant	MODERATE	BRCA2	675	Transcript	NM_000059.3	protein_coding	2027-11-01	-	NM_000059.3:c.3055C>G	NP_000050.2:p.Leu1019Val	3282	3055	1019	L/V	Ctc/Gtc	1	EntrezGene	NP_000050.2	rseq_mrna_nonmatch,rseq_cds_mismatch	C	C	OK	-	-	ENSG00000139618,ENSG00000139618	ENSP00000369497,ENSP00000439902	ENST00000380152,ENST00000544455	12	0.000113	5.89	3.07	0.34476	.,.	T	0.18951	-1.0347	+,+	13	0.00011903	109216	CTC,CTC	0	0	13:32911547	32911547	0
13:g.32911565A>G	13:32911565-32911565	G	missense_variant	MODERATE	BRCA2	675	Transcript	NM_000059.3	protein_coding	2027-11-01	-	NM_000059.3:c.3073A>G	NP_000050.2:p.Lys1025Glu	3300	3073	1025	K/E	Aag/Gag	1	EntrezGene	NP_000050.2	rseq_mrna_nonmatch,rseq_cds_mismatch	A	A	OK	-	-	ENSG00000139618,ENSG00000139618	ENSP00000369497,ENSP00000439902	ENST00000380152,ENST00000544455	4	3.767e-05	6.04	2.06	0.25932	.,.	T	0.52607	-0.8406	+,+	5	4.58438e-05	109066	AAG,AAG	0	0	13:32911565	32911565	0
13:g.32911614G>C	13:32911614-32911614	C	missense_variant	MODERATE	BRCA2	675	Transcript	NM_000059.3	protein_coding	2027-11-01	-	NM_000059.3:c.3122G>C	NP_000050.2:p.Ser1041Thr	3349	3122	1041	S/T	aGt/aCt	1	EntrezGene	NP_000050.2	rseq_mrna_nonmatch,rseq_cds_mismatch	G	G	OK	-	-	ENSG00000139618,ENSG00000139618	ENSP00000369497,ENSP00000439902	ENST00000380152,ENST00000544455	-	-	5.74	2.08	0.26079	.,.	T	0.4747	-0.9048	+,+	-	-	-	AGT,AGT	0	0	13:32911614	32911614	0
13:g.32911628G>A	13:32911628-32911628	A	missense_variant	MODERATE	BRCA2	675	Transcript	NM_000059.3	protein_coding	2027-11-01	-	NM_000059.3:c.3136G>A	NP_000050.2:p.Glu1046Lys	3363	3136	1046	E/K	Gaa/Aaa	1	EntrezGene	NP_000050.2	rseq_mrna_nonmatch,rseq_cds_mismatch	G	G	OK	-	-	ENSG00000139618,ENSG00000139618	ENSP00000369497,ENSP00000439902	ENST00000380152,ENST00000544455	-	-	5.74	5.74	0.9007	.,.	T	0.42394	-0.9414	+,+	0	0	107746	GAA,GAA	0	0	13:32911628	32911628	0
13:g.32911717T>C	13:32911717-32911717	C	synonymous_variant	LOW	BRCA2	675	Transcript	NM_000059.3	protein_coding	2027-11-01	-	NM_000059.3:c.3225T>C	NP_000050.2:p.Ser1075%3D	3452	3225	1075	S	agT/agC	1	EntrezGene	NP_000050.2	rseq_mrna_nonmatch,rseq_cds_mismatch	T	T	OK	-	-	-	-	-	-	-	-	-	-	-	-	-	-	-	-	-	-	-	0	0	13:32911717	32911717	0
13:g.32911896A>G	13:32911896-32911896	G	missense_variant	MODERATE	BRCA2	675	Transcript	NM_000059.3	protein_coding	2027-11-01	-	NM_000059.3:c.3404A>G	NP_000050.2:p.Tyr1135Cys	3631	3404	1135	Y/C	tAc/tGc	1	EntrezGene	NP_000050.2	rseq_mrna_nonmatch,rseq_cds_mismatch	A	A	OK	-	-	ENSG00000139618,ENSG00000139618	ENSP00000369497,ENSP00000439902	ENST00000380152,ENST00000544455	-	-	5.75	0.359	0.15324	.,.	T	0.49415	-0.8843	+,+	-	-	-	TAC,TAC	0	0	13:32911896	32911896	0
13:g.32911905A>T	13:32911905-32911905	T	missense_variant	MODERATE	BRCA2	675	Transcript	NM_000059.3	protein_coding	2027-11-01	-	NM_000059.3:c.3413A>T	NP_000050.2:p.Gln1138Leu	3640	3413	1138	Q/L	cAg/cTg	1	EntrezGene	NP_000050.2	rseq_mrna_nonmatch,rseq_cds_mismatch	A	A	OK	-	-	ENSG00000139618,ENSG00000139618	ENSP00000369497,ENSP00000439902	ENST00000380152,ENST00000544455	-	-	5.75	1.89	0.247	.,.	T	0.43859	-0.9319	+,+	0	0	109350	CAG,CAG	0	1	13:32911905	32911905	0
13:g.32911935A>G	13:32911935-32911935	G	missense_variant	MODERATE	BRCA2	675	Transcript	NM_000059.3	protein_coding	2027-11-01	-	NM_000059.3:c.3443A>G	NP_000050.2:p.Gln1148Arg	3670	3443	1148	Q/R	cAg/cGg	1	EntrezGene	NP_000050.2	rseq_mrna_nonmatch,rseq_cds_mismatch	A	A	OK	-	-	ENSG00000139618,ENSG00000139618	ENSP00000369497,ENSP00000439902	ENST00000380152,ENST00000544455	1	9.415e-06	5.75	4.55	0.55429	.,.	T	0.49513	-0.8831	+,+	1	9.14327e-06	109370	CAG,CAG	0	0	13:32911935	32911935	0
13:g.32912007C>T	13:32912007-32912007	T	missense_variant	MODERATE	BRCA2	675	Transcript	NM_000059.3	protein_coding	2027-11-01	-	NM_000059.3:c.3515C>T	NP_000050.2:p.Ser1172Leu	3742	3515	1172	S/L	tCg/tTg	1	EntrezGene	NP_000050.2	rseq_mrna_nonmatch,rseq_cds_mismatch	C	C	OK	-	-	ENSG00000139618,ENSG00000139618	ENSP00000369497,ENSP00000439902	ENST00000380152,ENST00000544455	151	0.001422	5.4	4.55	0.55429	.,.	T	0.51448	-0.8574	+,+	182	0.00166386	109384	TCG,TCG	0	0	13:32912007	32912007	0
13:g.32912008G>A	13:32912008-32912008	A	synonymous_variant	LOW	BRCA2	675	Transcript	NM_000059.3	protein_coding	2027-11-01	-	NM_000059.3:c.3516G>A	NP_000050.2:p.Ser1172%3D	3743	3516	1172	S	tcG/tcA	1	EntrezGene	NP_000050.2	rseq_mrna_nonmatch,rseq_cds_mismatch	G	G	OK	-	-	-	-	-	-	-	-	-	-	-	-	-	-	-	-	-	-	-	0	0	13:32912008	32912008	0
13:g.32912046_32912055del	13:32912045-32912055	-	frameshift_variant	HIGH	BRCA2	675	Transcript	NM_000059.3	protein_coding	2027-11-01	-	NM_000059.3:c.3554_3563del	NP_000050.2:p.Thr1185IlefsTer9	3781-3790	3554-3563	1185-1188	TVEI/X	aCAGTTGAAATt/at	1	EntrezGene	NP_000050.2	rseq_mrna_nonmatch,rseq_cds_mismatch	CAGTTGAAAT	CAGTTGAAAT	OK	-	-	-	-	-	-	-	-	-	-	-	-	-	-	-	-	-	-	-	0	0	13:32912045	32912055	1
13:g.32912060C>T	13:32912060-32912060	T	missense_variant	MODERATE	BRCA2	675	Transcript	NM_000059.3	protein_coding	2027-11-01	-	NM_000059.3:c.3568C>T	NP_000050.2:p.Arg1190Trp	3795	3568	1190	R/W	Cgg/Tgg	1	EntrezGene	NP_000050.2	rseq_mrna_nonmatch,rseq_cds_mismatch	C	C	OK	-	-	ENSG00000139618,ENSG00000139618	ENSP00000369497,ENSP00000439902	ENST00000380152,ENST00000544455	12	0.000113	5.99	5.99	0.97299	.,.	T	0.59463	-0.72	+,+	8	7.31435e-05	109374	CGG,CGG	0	0	13:32912060	32912060	0
13:g.32912061G>A	13:32912061-32912061	A	missense_variant	MODERATE	BRCA2	675	Transcript	NM_000059.3	protein_coding	2027-11-01	-	NM_000059.3:c.3569G>A	NP_000050.2:p.Arg1190Gln	3796	3569	1190	R/Q	cGg/cAg	1	EntrezGene	NP_000050.2	rseq_mrna_nonmatch,rseq_cds_mismatch	G	G	OK	-	-	ENSG00000139618,ENSG00000139618	ENSP00000369497,ENSP00000439902	ENST00000380152,ENST00000544455	7	6.591e-05	5.99	3.53	0.39533	.,.	T	0.42378	-0.9415	+,+	5	4.57164e-05	109370	CGG,CGG	0	0	13:32912061	32912061	0
13:g.32912073G>A	13:32912073-32912073	A	missense_variant	MODERATE	BRCA2	675	Transcript	NM_000059.3	protein_coding	2027-11-01	-	NM_000059.3:c.3581G>A	NP_000050.2:p.Gly1194Asp	3808	3581	1194	G/D	gGc/gAc	1	EntrezGene	NP_000050.2	rseq_mrna_nonmatch,rseq_cds_mismatch	G	G	OK	-	-	ENSG00000139618,ENSG00000139618	ENSP00000369497,ENSP00000439902	ENST00000380152,ENST00000544455	11	0.0001036	5.99	-2.17	0.06663	.,.	T	0.44095	-0.9303	+,+	11	0.000100571	109376	GGC,GGC	0	1	13:32912073	32912073	0
13:g.32912339_32912340del	13:32912338-32912340	-	frameshift_variant	HIGH	BRCA2	675	Transcript	NM_000059.3	protein_coding	2027-11-01	-	NM_000059.3:c.3847_3848del	NP_000050.2:p.Val1283LysfsTer2	4074-4075	3847-3848	1283	V/X	GTa/a	1	EntrezGene	NP_000050.2	rseq_mrna_nonmatch,rseq_cds_mismatch	GT	GT	OK	-	-	-	-	-	-	-	-	-	-	-	-	-	-	-	-	-	-	-	0	0	13:32912338	32912340	1
13:g.32912357_32912360del	13:32912356-32912360	-	frameshift_variant	HIGH	BRCA2	675	Transcript	NM_000059.3	protein_coding	2027-11-01	-	NM_000059.3:c.3865_3868del	NP_000050.2:p.Lys1289AlafsTer3	4092-4095	3865-3868	1289-1290	KC/X	AAATgc/gc	1	EntrezGene	NP_000050.2	rseq_mrna_nonmatch,rseq_cds_mismatch	AAAT	AAAT	OK	-	-	-	-	-	-	-	-	-	-	-	-	-	-	-	-	-	-	-	0	0	13:32912356	32912360	1
13:g.32912553C>T	13:32912553-32912553	T	missense_variant	MODERATE	BRCA2	675	Transcript	NM_000059.3	protein_coding	2027-11-01	-	NM_000059.3:c.4061C>T	NP_000050.2:p.Thr1354Met	4288	4061	1354	T/M	aCg/aTg	1	EntrezGene	NP_000050.2	rseq_mrna_nonmatch,rseq_cds_mismatch	C	C	OK	-	-	ENSG00000139618,ENSG00000139618	ENSP00000369497,ENSP00000439902	ENST00000380152,ENST00000544455	13	0.0001224	5.75	-3.01	0.05132	.,.	T	0.54312	-0.8139	+,+	11	0.000103335	106450	ACG,ACG	0	1	13:32912553	32912553	0
13:g.32912560G>A	13:32912560-32912560	A	synonymous_variant	LOW	BRCA2	675	Transcript	NM_000059.3	protein_coding	2027-11-01	-	NM_000059.3:c.4068G>A	NP_000050.2:p.Leu1356%3D	4295	4068	1356	L	ttG/ttA	1	EntrezGene	NP_000050.2	rseq_mrna_nonmatch,rseq_cds_mismatch	G	G	OK	-	-	-	-	-	-	-	-	-	-	-	-	-	-	-	-	-	-	-	0	0	13:32912560	32912560	0
13:g.32912750G>T	13:32912750-32912750	T	missense_variant	MODERATE	BRCA2	675	Transcript	NM_000059.3	protein_coding	2027-11-01	-	NM_000059.3:c.4258G>T	NP_000050.2:p.Asp1420Tyr	4485	4258	1420	D/Y	Gat/Tat	1	EntrezGene	NP_000050.2	rseq_mrna_nonmatch,rseq_cds_mismatch	G	G	OK	-	-	ENSG00000139618,ENSG00000139618	ENSP00000369497,ENSP00000439902	ENST00000380152,ENST00000544455	717	0.006761	5.95	1.06	0.19341	.,.	T	0.46793	-0.9105	+,+	778	0.00724584	107372	GAT,GAT	0	0	13:32912750	32912750	0
13:g.32912760C>A	13:32912760-32912760	A	missense_variant	MODERATE	BRCA2	675	Transcript	NM_000059.3	protein_coding	2027-11-01	-	NM_000059.3:c.4268C>A	NP_000050.2:p.Thr1423Asn	4495	4268	1423	T/N	aCt/aAt	1	EntrezGene	NP_000050.2	rseq_mrna_nonmatch,rseq_cds_mismatch	C	C	OK	-	-	ENSG00000139618,ENSG00000139618	ENSP00000369497,ENSP00000439902	ENST00000380152,ENST00000544455	-	-	5.11	-7.28	0.01307	.,.	T	0.32398	-0.9908	+,+	-	-	-	ACT,ACT	0	0	13:32912760	32912760	0
13:g.32912770_32912771insT	13:32912770-32912770	T	frameshift_variant	HIGH	BRCA2	675	Transcript	NM_000059.3	protein_coding	2027-11-01	-	NM_000059.3:c.4284dup	NP_000050.2:p.Gln1429SerfsTer9	4505-4506	4278-4279	1426-1427	-/X	-/T	1	EntrezGene	NP_000050.2	rseq_mrna_nonmatch,rseq_cds_mismatch	-	-	OK	-	-	-	-	-	-	-	-	-	-	-	-	-	-	-	-	-	-	-	0	0	13:32912770	32912770	1
13:g.32912776dupT	13:32912776-32912776	T	frameshift_variant	HIGH	BRCA2	675	Transcript	NM_000059.3	protein_coding	2027-11-01	-	NM_000059.3:c.4284dup	NP_000050.2:p.Gln1429SerfsTer9	4511-4512	4284-4285	1428-1429	-/X	-/T	1	EntrezGene	NP_000050.2	rseq_mrna_nonmatch,rseq_cds_mismatch	-	-	OK	-	-	-	-	-	-	-	-	-	-	-	-	-	-	-	-	-	-	-	0	0	13:32912776	32912776	1
13:g.32912806C>T	13:32912806-32912806	T	synonymous_variant	LOW	BRCA2	675	Transcript	NM_000059.3	protein_coding	2027-11-01	-	NM_000059.3:c.4314C>T	NP_000050.2:p.Val1438%3D	4541	4314	1438	V	gtC/gtT	1	EntrezGene	NP_000050.2	rseq_mrna_nonmatch,rseq_cds_mismatch	C	C	OK	-	-	-	-	-	-	-	-	-	-	-	-	-	-	-	-	-	-	-	0	0	13:32912806	32912806	0
13:g.32912901_32912902del	13:32912900-32912902	-	frameshift_variant	HIGH	BRCA2	675	Transcript	NM_000059.3	protein_coding	2027-11-01	-	NM_000059.3:c.4409_4410del	NP_000050.2:p.Ile1470LysfsTer11	4636-4637	4409-4410	1470	I/X	aTA/a	1	EntrezGene	NP_000050.2	rseq_mrna_nonmatch,rseq_cds_mismatch	TA	TA	OK	-	-	-	-	-	-	-	-	-	-	-	-	-	-	-	-	-	-	-	0	0	13:32912900	32912902	1
13:g.32912902_32912904del	13:32912901-32912904	-	inframe_deletion	MODERATE	BRCA2	675	Transcript	NM_000059.3	protein_coding	2027-11-01	-	NM_000059.3:c.4412_4414del	NP_000050.2:p.Arg1471del	4637-4639	4410-4412	1470-1471	IR/I	atAAGa/ata	1	EntrezGene	NP_000050.2	rseq_mrna_nonmatch,rseq_cds_mismatch	AAG	GAA	OK	-	-	-	-	-	-	-	-	-	-	-	-	-	-	-	-	-	-	-	0	0	13:32912901	32912904	0
13:g.32912907_32912910del	13:32912906-32912910	-	frameshift_variant	HIGH	BRCA2	675	Transcript	NM_000059.3	protein_coding	2027-11-01	-	NM_000059.3:c.4415_4418del	NP_000050.2:p.Lys1472ThrfsTer6	4642-4645	4415-4418	1472-1473	KN/X	aAGAAc/ac	1	EntrezGene	NP_000050.2	rseq_mrna_nonmatch,rseq_cds_mismatch	AGAA	AGAA	OK	-	-	-	-	-	-	-	-	-	-	-	-	-	-	-	-	-	-	-	0	0	13:32912906	32912910	1
13:g.32912935_32912936insGAAACA	13:32912935-32912935	GAAACA	inframe_insertion	MODERATE	BRCA2	675	Transcript	NM_000059.3	protein_coding	2027-11-01	-	NM_000059.3:c.4446_4451dup	NP_000050.2:p.Glu1482_Thr1483dup	4670-4671	4443-4444	1481-1482	-/ET	-/GAAACA	1	EntrezGene	NP_000050.2	rseq_mrna_nonmatch,rseq_cds_mismatch	-	-	OK	-	-	-	-	-	-	-	-	-	-	-	-	-	-	-	-	-	-	-	0	0	13:32912935	32912935	0
13:g.32912970_32912973del	13:32912969-32912973	-	frameshift_variant	HIGH	BRCA2	675	Transcript	NM_000059.3	protein_coding	2027-11-01	-	NM_000059.3:c.4478_4481del	NP_000050.2:p.Glu1493ValfsTer10	4705-4708	4478-4481	1493-1494	ES/X	gAAAGt/gt	1	EntrezGene	NP_000050.2	rseq_mrna_nonmatch,rseq_cds_mismatch	AAAG	AAAG	OK	-	-	-	-	-	-	-	-	-	-	-	-	-	-	-	-	-	-	-	0	0	13:32912969	32912973	1
13:g.32913007_32913017del	13:32913006-32913017	-	frameshift_variant	HIGH	BRCA2	675	Transcript	NM_000059.3	protein_coding	2027-11-01	-	NM_000059.3:c.4515_4525del	NP_000050.2:p.Phe1506ThrfsTer4	4742-4752	4515-4525	1505-1509	TFQGQ/TX	acCTTCCAGGGACaa/acaa	1	EntrezGene	NP_000050.2	rseq_mrna_nonmatch,rseq_cds_mismatch	CTTCCAGGGAC	CTTCCAGGGAC	OK	-	-	-	-	-	-	-	-	-	-	-	-	-	-	-	-	-	-	-	0	0	13:32913006	32913017	1
13:g.32913022del	13:32913021-32913022	-	frameshift_variant	HIGH	BRCA2	675	Transcript	NM_000059.3	protein_coding	2027-11-01	-	NM_000059.3:c.4530del	NP_000050.2:p.Glu1511AsnfsTer32	4757	4530	1510	P/X	ccC/cc	1	EntrezGene	NP_000050.2	rseq_mrna_nonmatch,rseq_cds_mismatch	C	C	OK	-	-	-	-	-	-	-	-	-	-	-	-	-	-	-	-	-	-	-	0	0	13:32913021	32913022	1
13:g.32913066A>G	13:32913066-32913066	G	missense_variant	MODERATE	BRCA2	675	Transcript	NM_000059.3	protein_coding	2027-11-01	-	NM_000059.3:c.4574A>G	NP_000050.2:p.His1525Arg	4801	4574	1525	H/R	cAt/cGt	1	EntrezGene	NP_000050.2	rseq_mrna_nonmatch,rseq_cds_mismatch	A	A	OK	-	-	ENSG00000139618,ENSG00000139618	ENSP00000369497,ENSP00000439902	ENST00000380152,ENST00000544455	-	-	5.74	4.53	0.55009	.,.	T	0.54813	-0.8056	+,+	1	9.14947e-06	109296	CAT,CAT	0	0	13:32913066	32913066	0
13:g.32913076C>G	13:32913076-32913076	G	missense_variant	MODERATE	BRCA2	675	Transcript	NM_000059.3	protein_coding	2027-11-01	-	NM_000059.3:c.4584C>G	NP_000050.2:p.Ser1528Arg	4811	4584	1528	S/R	agC/agG	1	EntrezGene	NP_000050.2	rseq_mrna_nonmatch,rseq_cds_mismatch	C	C	OK	-	-	ENSG00000139618,ENSG00000139618	ENSP00000369497,ENSP00000439902	ENST00000380152,ENST00000544455	1	9.416e-06	5.74	4.56	0.55644	.,.	D	0.90373	0.4876	+,+	0	0	109266	AGC,AGC	1	0	13:32913076	32913076	0
13:g.32913077G>A	13:32913077-32913077	A	missense_variant	MODERATE	BRCA2	675	Transcript	NM_000059.3	protein_coding	2027-11-01	-	NM_000059.3:c.4585G>A	NP_000050.2:p.Gly1529Arg	4812	4585	1529	G/R	Ggg/Agg	1	EntrezGene	NP_000050.2	rseq_mrna_nonmatch,rseq_cds_mismatch	G	G	OK	-	-	ENSG00000139618,ENSG00000139618	ENSP00000369497,ENSP00000439902	ENST00000380152,ENST00000544455	42	0.0003955	5.74	5.74	0.9007	.,.	D	0.91916	0.6011	+,+	43	0.000393542	109264	GGG,GGG	1	0	13:32913077	32913077	0
13:g.32913106T>C	13:32913106-32913106	C	synonymous_variant	LOW	BRCA2	675	Transcript	NM_000059.3	protein_coding	2027-11-01	-	NM_000059.3:c.4614T>C	NP_000050.2:p.Ser1538%3D	4841	4614	1538	S	tcT/tcC	1	EntrezGene	NP_000050.2	rseq_mrna_nonmatch,rseq_cds_mismatch	T	T	OK	-	-	-	-	-	-	-	-	-	-	-	-	-	-	-	-	-	-	-	0	0	13:32913106	32913106	0
13:g.32913146_32913149del	13:32913145-32913149	-	frameshift_variant	HIGH	BRCA2	675	Transcript	NM_000059.3	protein_coding	2027-11-01	-	NM_000059.3:c.4654_4657del	NP_000050.2:p.Gly1552LeufsTer15	4881-4884	4654-4657	1552-1553	GT/X	GGTAct/ct	1	EntrezGene	NP_000050.2	rseq_mrna_nonmatch,rseq_cds_mismatch	GGTA	GGTA	OK	-	-	-	-	-	-	-	-	-	-	-	-	-	-	-	-	-	-	-	0	0	13:32913145	32913149	1
13:g.32913178A>G	13:32913178-32913178	G	synonymous_variant	LOW	BRCA2	675	Transcript	NM_000059.3	protein_coding	2027-11-01	-	NM_000059.3:c.4686A>G	NP_000050.2:p.Gln1562%3D	4913	4686	1562	Q	caA/caG	1	EntrezGene	NP_000050.2	rseq_mrna_nonmatch,rseq_cds_mismatch	A	A	OK	-	-	-	-	-	-	-	-	-	-	-	-	-	-	-	-	-	-	-	0	0	13:32913178	32913178	0
13:g.32913261del	13:32913260-32913261	-	frameshift_variant	HIGH	BRCA2	675	Transcript	NM_000059.3	protein_coding	2027-11-01	-	NM_000059.3:c.4769del	NP_000050.2:p.Lys1590SerfsTer27	4996	4769	1590	K/X	aAg/ag	1	EntrezGene	NP_000050.2	rseq_mrna_nonmatch,rseq_cds_mismatch	A	A	OK	-	-	-	-	-	-	-	-	-	-	-	-	-	-	-	-	-	-	-	0	0	13:32913260	32913261	1
13:g.32913420T>C	13:32913420-32913420	C	missense_variant	MODERATE	BRCA2	675	Transcript	NM_000059.3	protein_coding	2027-11-01	-	NM_000059.3:c.4928T>C	NP_000050.2:p.Val1643Ala	5155	4928	1643	V/A	gTa/gCa	1	EntrezGene	NP_000050.2	rseq_mrna_nonmatch,rseq_cds_mismatch	T	T	OK	-	-	ENSG00000139618,ENSG00000139618	ENSP00000369497,ENSP00000439902	ENST00000380152,ENST00000544455	5	4.709e-05	5.96	-5.92	0.02073	.,.	T	0.47739	-0.9024	+,+	3	2.79668e-05	107270	GTA,GTA	0	1	13:32913420	32913420	0
13:g.32913546C>A	13:32913546-32913546	A	stop_gained	HIGH	BRCA2	675	Transcript	NM_000059.3	protein_coding	2027-11-01	-	NM_000059.3:c.5054C>A	NP_000050.2:p.Ser1685Ter	5281	5054	1685	S/*	tCa/tAa	1	EntrezGene	NP_000050.2	rseq_mrna_nonmatch,rseq_cds_mismatch	C	C	OK	-	-	ENSG00000139618,ENSG00000139618	ENSP00000369497,ENSP00000439902	ENST00000380152,ENST00000544455	-	-	5.76	4.92	0.64147	.,.	-	-	-	+,+	-	-	-	TCA,TCA	1	0	13:32913546	32913546	1
13:g.32913558_32913559insA	13:32913558-32913558	A	frameshift_variant	HIGH	BRCA2	675	Transcript	NM_000059.3	protein_coding	2027-11-01	-	NM_000059.3:c.5073dup	NP_000050.2:p.Trp1692MetfsTer3	5293-5294	5066-5067	1689	A/AX	gca/gcAa	1	EntrezGene	NP_000050.2	rseq_mrna_nonmatch,rseq_cds_mismatch	-	-	OK	-	-	-	-	-	-	-	-	-	-	-	-	-	-	-	-	-	-	-	0	0	13:32913558	32913558	1
13:g.32913562A>C	13:32913562-32913562	C	missense_variant	MODERATE	BRCA2	675	Transcript	NM_000059.3	protein_coding	2027-11-01	-	NM_000059.3:c.5070A>C	NP_000050.2:p.Lys1690Asn	5297	5070	1690	K/N	aaA/aaC	1	EntrezGene	NP_000050.2	rseq_mrna_nonmatch,rseq_cds_mismatch	A	A	OK	-	-	ENSG00000139618,ENSG00000139618	ENSP00000369497,ENSP00000439902	ENST00000380152,ENST00000544455	14	0.000132	5.82	3.16	0.35406	.,.	T	0.72527	-0.384	+,+	11	0.00010551	104256	AAA,AAA	0	0	13:32913562	32913562	0
13:g.32913572A>T	13:32913572-32913572	T	stop_gained	HIGH	BRCA2	675	Transcript	NM_000059.3	protein_coding	2027-11-01	-	NM_000059.3:c.5080A>T	NP_000050.2:p.Arg1694Ter	5307	5080	1694	R/*	Aga/Tga	1	EntrezGene	NP_000050.2	rseq_mrna_nonmatch,rseq_cds_mismatch	A	A	OK	-	-	ENSG00000139618,ENSG00000139618	ENSP00000369497,ENSP00000439902	ENST00000380152,ENST00000544455	-	-	5.82	3.19	0.3572	.,.	-	-	-	+,+	-	-	-	AGA,AGA	1	0	13:32913572	32913572	1
13:g.32913602_32913605del	13:32913601-32913605	-	frameshift_variant	HIGH	BRCA2	675	Transcript	NM_000059.3	protein_coding	2027-11-01	-	NM_000059.3:c.5110_5113del	NP_000050.2:p.Arg1704Ter	5337-5340	5110-5113	1704-1705	RI/X	AGAAta/ta	1	EntrezGene	NP_000050.2	rseq_mrna_nonmatch,rseq_cds_mismatch	AGAA	AGAA	OK	-	-	-	-	-	-	-	-	-	-	-	-	-	-	-	-	-	-	-	0	0	13:32913601	32913605	1
13:g.32913691C>T	13:32913691-32913691	T	synonymous_variant	LOW	BRCA2	675	Transcript	NM_000059.3	protein_coding	2027-11-01	-	NM_000059.3:c.5199C>T	NP_000050.2:p.Ser1733%3D	5426	5199	1733	S	tcC/tcT	1	EntrezGene	NP_000050.2	rseq_mrna_nonmatch,rseq_cds_mismatch	C	C	OK	-	-	-	-	-	-	-	-	-	-	-	-	-	-	-	-	-	-	-	0	0	13:32913691	32913691	0
13:g.32913692G>A	13:32913692-32913692	A	missense_variant	MODERATE	BRCA2	675	Transcript	NM_000059.3	protein_coding	2027-11-01	-	NM_000059.3:c.5200G>A	NP_000050.2:p.Glu1734Lys	5427	5200	1734	E/K	Gaa/Aaa	1	EntrezGene	NP_000050.2	rseq_mrna_nonmatch,rseq_cds_mismatch	G	G	OK	-	-	ENSG00000139618,ENSG00000139618	ENSP00000369497,ENSP00000439902	ENST00000380152,ENST00000544455	-	-	5.62	4.78	0.60666	.,.	T	0.46298	-0.9144	+,+	0	0	107984	GAA,GAA	0	0	13:32913692	32913692	0
13:g.32913804G>A	13:32913804-32913804	A	missense_variant	MODERATE	BRCA2	675	Transcript	NM_000059.3	protein_coding	2027-11-01	-	NM_000059.3:c.5312G>A	NP_000050.2:p.Gly1771Asp	5539	5312	1771	G/D	gGt/gAt	1	EntrezGene	NP_000050.2	rseq_mrna_nonmatch,rseq_cds_mismatch	G	G	OK	-	-	ENSG00000139618,ENSG00000139618	ENSP00000369497,ENSP00000439902	ENST00000380152,ENST00000544455	36	0.000339	4.58	-0.338	0.12023	.,.	T	0.4362	-0.9335	+,+	26	0.000238121	109188	GGT,GGT	0	1	13:32913804	32913804	0
13:g.32913841_32913843del	13:32913840-32913843	-	inframe_deletion	MODERATE	BRCA2	675	Transcript	NM_000059.3	protein_coding	2027-11-01	-	NM_000059.3:c.5349_5351del	NP_000050.2:p.Lys1783del	5576-5578	5349-5351	1783-1784	KN/N	aaAAAc/aac	1	EntrezGene	NP_000050.2	rseq_mrna_nonmatch,rseq_cds_mismatch	AAA	AAA	OK	-	-	-	-	-	-	-	-	-	-	-	-	-	-	-	-	-	-	-	0	0	13:32913840	32913843	0
13:g.32913924A>C	13:32913924-32913924	C	missense_variant	MODERATE	BRCA2	675	Transcript	NM_000059.3	protein_coding	2027-11-01	-	NM_000059.3:c.5432A>C	NP_000050.2:p.Glu1811Ala	5659	5432	1811	E/A	gAg/gCg	1	EntrezGene	NP_000050.2	rseq_mrna_nonmatch,rseq_cds_mismatch	A	A	OK	-	-	ENSG00000139618,ENSG00000139618	ENSP00000369497,ENSP00000439902	ENST00000380152,ENST00000544455	-	-	5.24	-0.341	0.12012	.,.	T	0.44815	-0.9253	+,+	-	-	-	GAG,GAG	0	1	13:32913924	32913924	0
13:g.32913947C>T	13:32913947-32913947	T	missense_variant	MODERATE	BRCA2	675	Transcript	NM_000059.3	protein_coding	2027-11-01	-	NM_000059.3:c.5455C>T	NP_000050.2:p.Pro1819Ser	5682	5455	1819	P/S	Ccc/Tcc	1	EntrezGene	NP_000050.2	rseq_mrna_nonmatch,rseq_cds_mismatch	C	C	OK	-	-	ENSG00000139618,ENSG00000139618	ENSP00000369497,ENSP00000439902	ENST00000380152,ENST00000544455	19	0.0001789	4.99	1.29	0.20717	.,.	T	0.49423	-0.8842	+,+	12	0.000109713	109376	CCC,CCC	0	1	13:32913947	32913947	0
13:g.32913979G>T	13:32913979-32913979	T	missense_variant	MODERATE	BRCA2	675	Transcript	NM_000059.3	protein_coding	2027-11-01	-	NM_000059.3:c.5487G>T	NP_000050.2:p.Leu1829Phe	5714	5487	1829	L/F	ttG/ttT	1	EntrezGene	NP_000050.2	rseq_mrna_nonmatch,rseq_cds_mismatch	G	G	OK	-	-	ENSG00000139618,ENSG00000139618	ENSP00000369497,ENSP00000439902	ENST00000380152,ENST00000544455	1	9.415e-06	5.24	-0.828	0.10253	.,.	T	0.35322	-0.9786	+,+	2	1.82929e-05	109332	TTG,TTG	0	0	13:32913979	32913979	0
13:g.32914126C>T	13:32914126-32914126	T	synonymous_variant	LOW	BRCA2	675	Transcript	NM_000059.3	protein_coding	2027-11-01	-	NM_000059.3:c.5634C>T	NP_000050.2:p.Asn1878%3D	5861	5634	1878	N	aaC/aaT	1	EntrezGene	NP_000050.2	rseq_mrna_nonmatch,rseq_cds_mismatch	C	C	OK	-	-	-	-	-	-	-	-	-	-	-	-	-	-	-	-	-	-	-	0	0	13:32914126	32914126	0
13:g.32914127G>A	13:32914127-32914127	A	missense_variant	MODERATE	BRCA2	675	Transcript	NM_000059.3	protein_coding	2027-11-01	-	NM_000059.3:c.5635G>A	NP_000050.2:p.Glu1879Lys	5862	5635	1879	E/K	Gag/Aag	1	EntrezGene	NP_000050.2	rseq_mrna_nonmatch,rseq_cds_mismatch	G	G	OK	-	-	ENSG00000139618,ENSG00000139618	ENSP00000369497,ENSP00000439902	ENST00000380152,ENST00000544455	24	0.000226	5.71	2.96	0.33383	.,.	T	0.30563	-0.9977	+,+	14	0.000129106	108438	GAG,GAG	0	0	13:32914127	32914127	0
13:g.32914132T>G	13:32914132-32914132	G	missense_variant	MODERATE	BRCA2	675	Transcript	NM_000059.3	protein_coding	2027-11-01	-	NM_000059.3:c.5640T>G	NP_000050.2:p.Asn1880Lys	5867	5640	1880	N/K	aaT/aaG	1	EntrezGene	NP_000050.2	rseq_mrna_nonmatch,rseq_cds_mismatch	T	T	OK	-	-	ENSG00000139618,ENSG00000139618	ENSP00000369497,ENSP00000439902	ENST00000380152,ENST00000544455	75	0.0007062	5.71	1.84	0.24348	.,.	T	0.19681	-1.0324	+,+	90	0.00082957	108490	AAT,AAT	0	1	13:32914132	32914132	0
13:g.32914137C>A	13:32914137-32914137	A	stop_gained	HIGH	BRCA2	675	Transcript	NM_000059.3	protein_coding	2027-11-01	-	NM_000059.3:c.5645C>A	NP_000050.2:p.Ser1882Ter	5872	5645	1882	S/*	tCa/tAa	1	EntrezGene	NP_000050.2	rseq_mrna_nonmatch,rseq_cds_mismatch	C	C	OK	-	-	ENSG00000139618,ENSG00000139618	ENSP00000369497,ENSP00000439902	ENST00000380152,ENST00000544455	3	2.825e-05	5.71	5.71	0.89031	.,.	-	-	-	+,+	2	1.84077e-05	108650	TCA,TCA	1	0	13:32914137	32914137	1
13:g.32914155A>G	13:32914155-32914155	G	missense_variant	MODERATE	BRCA2	675	Transcript	NM_000059.3	protein_coding	2027-11-01	-	NM_000059.3:c.5663A>G	NP_000050.2:p.Lys1888Arg	5890	5663	1888	K/R	aAa/aGa	1	EntrezGene	NP_000050.2	rseq_mrna_nonmatch,rseq_cds_mismatch	A	A	OK	-	-	ENSG00000139618,ENSG00000139618	ENSP00000369497,ENSP00000439902	ENST00000380152,ENST00000544455	2	1.883e-05	5.53	3.09	0.34677	.,.	T	0.54581	-0.8095	+,+	1	9.19879e-06	108710	AAA,AAA	0	0	13:32914155	32914155	0
13:g.32914167_32914169del	13:32914166-32914169	-	inframe_deletion	MODERATE	BRCA2	675	Transcript	NM_000059.3	protein_coding	2027-11-01	-	NM_000059.3:c.5678_5680del	NP_000050.2:p.Cys1893del	5902-5904	5675-5677	1892-1893	GC/G	gGTTgt/ggt	1	EntrezGene	NP_000050.2	rseq_mrna_nonmatch,rseq_cds_mismatch	GTT	GTT	OK	-	-	-	-	-	-	-	-	-	-	-	-	-	-	-	-	-	-	-	0	0	13:32914166	32914169	0
13:g.32914172_32914173insA	13:32914172-32914172	A	stop_gained,frameshift_variant	HIGH	BRCA2	675	Transcript	NM_000059.3	protein_coding	2027-11-01	-	NM_000059.3:c.5681dup	NP_000050.2:p.Tyr1894Ter	5907-5908	5680-5681	1894	Y/*	tac/tAac	1	EntrezGene	NP_000050.2	rseq_mrna_nonmatch,rseq_cds_mismatch	-	-	OK	-	-	-	-	-	-	-	-	-	-	-	-	-	-	-	-	-	-	-	0	0	13:32914172	32914172	1
13:g.32914214_32914215del	13:32914213-32914215	-	frameshift_variant	HIGH	BRCA2	675	Transcript	NM_000059.3	protein_coding	2027-11-01	-	NM_000059.3:c.5722_5723del	NP_000050.2:p.Leu1908ArgfsTer2	5949-5950	5722-5723	1908	L/X	CTa/a	1	EntrezGene	NP_000050.2	rseq_mrna_nonmatch,rseq_cds_mismatch	CT	CT	OK	-	-	-	-	-	-	-	-	-	-	-	-	-	-	-	-	-	-	-	0	0	13:32914213	32914215	1
13:g.32914283C>T	13:32914283-32914283	T	stop_gained	HIGH	BRCA2	675	Transcript	NM_000059.3	protein_coding	2027-11-01	-	NM_000059.3:c.5791C>T	NP_000050.2:p.Gln1931Ter	6018	5791	1931	Q/*	Caa/Taa	1	EntrezGene	NP_000050.2	rseq_mrna_nonmatch,rseq_cds_mismatch	C	C	OK	-	-	ENSG00000139618,ENSG00000139618	ENSP00000369497,ENSP00000439902	ENST00000380152,ENST00000544455	-	-	5.23	1.08	0.19456	.,.	-	-	-	+,+	-	-	-	CAA,CAA	0	1	13:32914283	32914283	1
13:g.32914438del	13:32914437-32914438	-	frameshift_variant	HIGH	BRCA2	675	Transcript	NM_000059.3	protein_coding	2027-11-01	-	NM_000059.3:c.5946del	NP_000050.2:p.Ser1982ArgfsTer22	6173	5946	1982	S/X	agT/ag	1	EntrezGene	NP_000050.2	rseq_mrna_nonmatch,rseq_cds_mismatch	T	T	OK	-	-	-	-	-	-	-	-	-	-	-	-	-	-	-	-	-	-	-	0	0	13:32914437	32914438	1
13:g.32914450C>T	13:32914450-32914450	T	synonymous_variant	LOW	BRCA2	675	Transcript	NM_000059.3	protein_coding	2027-11-01	-	NM_000059.3:c.5958C>T	NP_000050.2:p.Val1986%3D	6185	5958	1986	V	gtC/gtT	1	EntrezGene	NP_000050.2	rseq_mrna_nonmatch,rseq_cds_mismatch	C	C	OK	-	-	-	-	-	-	-	-	-	-	-	-	-	-	-	-	-	-	-	0	0	13:32914450	32914450	0
13:g.32914500T>C	13:32914500-32914500	C	missense_variant	MODERATE	BRCA2	675	Transcript	NM_000059.3	protein_coding	2027-11-01	-	NM_000059.3:c.6008T>C	NP_000050.2:p.Ile2003Thr	6235	6008	2003	I/T	aTa/aCa	1	EntrezGene	NP_000050.2	rseq_mrna_nonmatch,rseq_cds_mismatch	T	T	OK	-	-	ENSG00000139618,ENSG00000139618	ENSP00000369497,ENSP00000439902	ENST00000380152,ENST00000544455	-	-	5.72	-1.54	0.0813	.,.	T	0.41263	-0.9483	+,+	-	-	-	ATA,ATA	0	0	13:32914500	32914500	0
13:g.32914529A>T	13:32914529-32914529	T	stop_gained	HIGH	BRCA2	675	Transcript	NM_000059.3	protein_coding	2027-11-01	-	NM_000059.3:c.6037A>T	NP_000050.2:p.Lys2013Ter	6264	6037	2013	K/*	Aaa/Taa	1	EntrezGene	NP_000050.2	rseq_mrna_nonmatch,rseq_cds_mismatch	A	A	OK	-	-	ENSG00000139618,ENSG00000139618	ENSP00000369497,ENSP00000439902	ENST00000380152,ENST00000544455	-	-	5.54	-1.01	0.0965	.,.	-	-	-	+,+	-	-	-	AAA,AAA	0	1	13:32914529	32914529	1
13:g.32914559_32914568del	13:32914558-32914568	-	frameshift_variant	HIGH	BRCA2	675	Transcript	NM_000059.3	protein_coding	2027-11-01	-	NM_000059.3:c.6067_6076del	NP_000050.2:p.Asp2023GlnfsTer14	6294-6303	6067-6076	2023-2026	DQLT/X	GACCAGCTCAca/ca	1	EntrezGene	NP_000050.2	rseq_mrna_nonmatch,rseq_cds_mismatch	GACCAGCTCA	GACCAGCTCA	OK	-	-	-	-	-	-	-	-	-	-	-	-	-	-	-	-	-	-	-	0	0	13:32914558	32914568	1
13:g.32914592C>T	13:32914592-32914592	T	missense_variant	MODERATE	BRCA2	675	Transcript	NM_000059.3	protein_coding	2027-11-01	-	NM_000059.3:c.6100C>T	NP_000050.2:p.Arg2034Cys	6327	6100	2034	R/C	Cgt/Tgt	1	EntrezGene	NP_000050.2	rseq_mrna_nonmatch,rseq_cds_mismatch	C	C	OK	-	-	ENSG00000139618,ENSG00000139618	ENSP00000369497,ENSP00000439902	ENST00000380152,ENST00000544455	318	0.002994	5.72	1.77	0.23848	.,.	T	0.4622	-0.915	+,+	324	0.00296481	109282	CGT,CGT	0	1	13:32914592	32914592	0
13:g.32914703del	13:32914702-32914703	-	frameshift_variant	HIGH	BRCA2	675	Transcript	NM_000059.3	protein_coding	2027-11-01	-	NM_000059.3:c.6211del	NP_000050.2:p.Ser2071ValfsTer10	6438	6211	2071	S/X	Agt/gt	1	EntrezGene	NP_000050.2	rseq_mrna_nonmatch,rseq_cds_mismatch	A	A	OK	-	-	-	-	-	-	-	-	-	-	-	-	-	-	-	-	-	-	-	0	0	13:32914702	32914703	1
13:g.32914756T>C	13:32914756-32914756	C	synonymous_variant	LOW	BRCA2	675	Transcript	NM_000059.3	protein_coding	2027-11-01	-	NM_000059.3:c.6264T>C	NP_000050.2:p.Thr2088%3D	6491	6264	2088	T	acT/acC	1	EntrezGene	NP_000050.2	rseq_mrna_nonmatch,rseq_cds_mismatch	T	T	OK	-	-	-	-	-	-	-	-	-	-	-	-	-	-	-	-	-	-	-	0	0	13:32914756	32914756	0
13:g.32914767_32914768del	13:32914766-32914768	-	frameshift_variant	HIGH	BRCA2	675	Transcript	NM_000059.3	protein_coding	2027-11-01	-	NM_000059.3:c.6275_6276del	NP_000050.2:p.Leu2092ProfsTer7	6502-6503	6275-6276	2092	L/X	cTT/c	1	EntrezGene	NP_000050.2	rseq_mrna_nonmatch,rseq_cds_mismatch	TT	TT	OK	-	-	-	-	-	-	-	-	-	-	-	-	-	-	-	-	-	-	-	0	0	13:32914766	32914768	1
13:g.32914782C>T	13:32914782-32914782	T	missense_variant	MODERATE	BRCA2	675	Transcript	NM_000059.3	protein_coding	2027-11-01	-	NM_000059.3:c.6290C>T	NP_000050.2:p.Thr2097Met	6517	6290	2097	T/M	aCg/aTg	1	EntrezGene	NP_000050.2	rseq_mrna_nonmatch,rseq_cds_mismatch	C	C	OK	-	-	ENSG00000139618,ENSG00000139618	ENSP00000369497,ENSP00000439902	ENST00000380152,ENST00000544455	14	0.0001318	5.49	2.47	0.29113	.,.	T	0.47493	-0.9046	+,+	7	6.51381e-05	107464	ACG,ACG	0	0	13:32914782	32914782	0
13:g.32914800C>G	13:32914800-32914800	G	stop_gained	HIGH	BRCA2	675	Transcript	NM_000059.3	protein_coding	2027-11-01	-	NM_000059.3:c.6308C>G	NP_000050.2:p.Ser2103Ter	6535	6308	2103	S/*	tCa/tGa	1	EntrezGene	NP_000050.2	rseq_mrna_nonmatch,rseq_cds_mismatch	C	C	OK	-	-	ENSG00000139618,ENSG00000139618	ENSP00000369497,ENSP00000439902	ENST00000380152,ENST00000544455	-	-	5.49	1.84	0.24348	.,.	-	-	-	+,+	-	-	-	TCA,TCA	0	1	13:32914800	32914800	1
13:g.32914811C>G	13:32914811-32914811	G	missense_variant	MODERATE	BRCA2	675	Transcript	NM_000059.3	protein_coding	2027-11-01	-	NM_000059.3:c.6319C>G	NP_000050.2:p.Pro2107Ala	6546	6319	2107	P/A	Cct/Gct	1	EntrezGene	NP_000050.2	rseq_mrna_nonmatch,rseq_cds_mismatch	C	C	OK	-	-	ENSG00000139618,ENSG00000139618	ENSP00000369497,ENSP00000439902	ENST00000380152,ENST00000544455	-	-	5.49	2.58	0.30011	.,.	T	0.45729	-0.9187	+,+	-	-	-	CCT,CCT	0	0	13:32914811	32914811	0
13:g.32914814C>T	13:32914814-32914814	T	missense_variant	MODERATE	BRCA2	675	Transcript	NM_000059.3	protein_coding	2027-11-01	-	NM_000059.3:c.6322C>T	NP_000050.2:p.Arg2108Cys	6549	6322	2108	R/C	Cgt/Tgt	1	EntrezGene	NP_000050.2	rseq_mrna_nonmatch,rseq_cds_mismatch	C	C	OK	-	-	ENSG00000139618,ENSG00000139618	ENSP00000369497,ENSP00000439902	ENST00000380152,ENST00000544455	64	0.0006027	5.49	-1.01	0.0965	.,.	T	0.44051	-0.9306	+,+	79	0.000732988	107778	CGT,CGT	0	1	13:32914814	32914814	0
13:g.32914839A>G	13:32914839-32914839	G	missense_variant	MODERATE	BRCA2	675	Transcript	NM_000059.3	protein_coding	2027-11-01	-	NM_000059.3:c.6347A>G	NP_000050.2:p.His2116Arg	6574	6347	2116	H/R	cAc/cGc	1	EntrezGene	NP_000050.2	rseq_mrna_nonmatch,rseq_cds_mismatch	A	A	OK	-	-	ENSG00000139618,ENSG00000139618	ENSP00000369497,ENSP00000439902	ENST00000380152,ENST00000544455	140	0.001319	5.49	4.33	0.51083	.,.	T	0.49577	-0.8823	+,+	144	0.00133782	107638	CAC,CAC	0	0	13:32914839	32914839	0
13:g.32914982C>T	13:32914982-32914982	T	stop_gained	HIGH	BRCA2	675	Transcript	NM_000059.3	protein_coding	2027-11-01	-	NM_000059.3:c.6490C>T	NP_000050.2:p.Gln2164Ter	6717	6490	2164	Q/*	Cag/Tag	1	EntrezGene	NP_000050.2	rseq_mrna_nonmatch,rseq_cds_mismatch	C	C	OK	-	-	ENSG00000139618,ENSG00000139618	ENSP00000369497,ENSP00000439902	ENST00000380152,ENST00000544455	-	-	4.13	4.13	0.47661	.,.	-	-	-	+,+	-	-	-	CAG,CAG	1	0	13:32914982	32914982	1
13:g.32915092_32915093del	13:32915091-32915093	-	frameshift_variant	HIGH	BRCA2	675	Transcript	NM_000059.3	protein_coding	2027-11-01	-	NM_000059.3:c.6600_6601del	NP_000050.2:p.Ser2201Ter	6827-6828	6600-6601	2200-2201	FS/FX	ttTTct/ttct	1	EntrezGene	NP_000050.2	rseq_mrna_nonmatch,rseq_cds_mismatch	TT	TT	OK	-	-	-	-	-	-	-	-	-	-	-	-	-	-	-	-	-	-	-	0	0	13:32915091	32915093	1
13:g.32915105G>A	13:32915105-32915105	A	missense_variant	MODERATE	BRCA2	675	Transcript	NM_000059.3	protein_coding	2027-11-01	-	NM_000059.3:c.6613G>A	NP_000050.2:p.Val2205Met	6840	6613	2205	V/M	Gtg/Atg	1	EntrezGene	NP_000050.2	rseq_mrna_nonmatch,rseq_cds_mismatch	G	G	OK	-	-	ENSG00000139618,ENSG00000139618	ENSP00000369497,ENSP00000439902	ENST00000380152,ENST00000544455	4	3.767e-05	5.44	-2.41	0.06184	.,.	T	0.5325	-0.8308	+,+	1	9.31255e-06	107382	GTG,GTG	0	1	13:32915105	32915105	0
13:g.32915261del	13:32915260-32915261	-	frameshift_variant	HIGH	BRCA2	675	Transcript	NM_000059.3	protein_coding	2027-11-01	-	NM_000059.3:c.6771del	NP_000050.2:p.Glu2258LysfsTer22	6996	6769	2257	P/X	Ccc/cc	1	EntrezGene	NP_000050.2	rseq_mrna_nonmatch,rseq_cds_mismatch	C	C	OK	-	-	-	-	-	-	-	-	-	-	-	-	-	-	-	-	-	-	-	0	0	13:32915260	32915261	1
13:g.32915313G>A	13:32915313-32915313	A	missense_variant	MODERATE	BRCA2	675	Transcript	NM_000059.3	protein_coding	2027-11-01	-	NM_000059.3:c.6821G>A	NP_000050.2:p.Gly2274Glu	7048	6821	2274	G/E	gGa/gAa	1	EntrezGene	NP_000050.2	rseq_mrna_nonmatch,rseq_cds_mismatch	G	G	OK	-	-	ENSG00000139618,ENSG00000139618	ENSP00000369497,ENSP00000439902	ENST00000380152,ENST00000544455	-	-	5.71	4.79	0.60909	.,.	D	0.85131	0.1543	+,+	-	-	-	GGA,GGA	0	0	13:32915313	32915313	0
13:g.32918706A>G	13:32918706-32918706	G	missense_variant	MODERATE	BRCA2	675	Transcript	NM_000059.3	protein_coding	2027-12-01	-	NM_000059.3:c.6853A>G	NP_000050.2:p.Ile2285Val	7080	6853	2285	I/V	Atc/Gtc	1	EntrezGene	NP_000050.2	rseq_mrna_nonmatch,rseq_cds_mismatch	A	A	OK	-	-	ENSG00000139618,ENSG00000139618	ENSP00000369497,ENSP00000439902	ENST00000380152,ENST00000544455	28	0.000264	4.95	4.95	0.64894	.,.	T	0.75919	-0.2661	+,+	20	0.00018512	108038	ATC,ATC	0	0	13:32918706	32918706	0
13:g.32918782C>T	13:32918782-32918782	T	missense_variant	MODERATE	BRCA2	675	Transcript	NM_000059.3	protein_coding	2027-12-01	-	NM_000059.3:c.6929C>T	NP_000050.2:p.Thr2310Ile	7156	6929	2310	T/I	aCt/aTt	1	EntrezGene	NP_000050.2	rseq_mrna_nonmatch,rseq_cds_mismatch	C	C	OK	-	-	ENSG00000139618,ENSG00000139618	ENSP00000369497,ENSP00000439902	ENST00000380152,ENST00000544455	-	-	4.95	4.05	0.46415	.,.	D	0.8863	0.3691	+,+	-	-	-	ACT,ACT	1	0	13:32918782	32918782	0
13:g.32918788A>T	13:32918788-32918788	T	missense_variant,splice_region_variant	MODERATE	BRCA2	675	Transcript	NM_000059.3	protein_coding	2027-12-01	-	NM_000059.3:c.6935A>T	NP_000050.2:p.Asp2312Val	7162	6935	2312	D/V	gAt/gTt	1	EntrezGene	NP_000050.2	rseq_mrna_nonmatch,rseq_cds_mismatch	A	A	OK	0.996584	0.894	ENSG00000139618,ENSG00000139618	ENSP00000369497,ENSP00000439902	ENST00000380152,ENST00000544455	30	0.0002826	4.95	4.95	0.64894	.,.	D	0.90847	0.5216	+,+	33	0.000302925	108938	GAT,GAT	1	0	13:32918788	32918788	0
13:g.32918841A>G	13:32918841-32918841	G	intron_variant	MODIFIER	BRCA2	675	Transcript	NM_000059.3	protein_coding	-	2026-12-01	NM_000059.3:c.6937+51A>G	-	-	-	-	-	-	1	EntrezGene	NP_000050.2	rseq_mrna_nonmatch,rseq_cds_mismatch	A	A	OK	-	-	-	-	-	-	-	-	-	-	-	-	-	-	-	-	-	-	-	0	0	13:32918841	32918841	0
13:g.32920945T>C	13:32920945-32920945	C	intron_variant	MODIFIER	BRCA2	675	Transcript	NM_000059.3	protein_coding	-	2026-12-01	NM_000059.3:c.6938-19T>C	-	-	-	-	-	-	1	EntrezGene	NP_000050.2	rseq_mrna_nonmatch,rseq_cds_mismatch	T	T	OK	-	-	-	-	-	-	-	-	-	-	-	-	-	-	-	-	-	-	-	0	0	13:32920945	32920945	0
13:g.32920967del	13:32920966-32920967	-	frameshift_variant	HIGH	BRCA2	675	Transcript	NM_000059.3	protein_coding	13/27	-	NM_000059.3:c.6941del	NP_000050.2:p.Thr2314LysfsTer2	7168	6941	2314	T/X	aCa/aa	1	EntrezGene	NP_000050.2	rseq_mrna_nonmatch,rseq_cds_mismatch	C	C	OK	-	-	-	-	-	-	-	-	-	-	-	-	-	-	-	-	-	-	-	0	0	13:32920966	32920967	1
13:g.32920968A>G	13:32920968-32920968	G	synonymous_variant	LOW	BRCA2	675	Transcript	NM_000059.3	protein_coding	13/27	-	NM_000059.3:c.6942A>G	NP_000050.2:p.Thr2314%3D	7169	6942	2314	T	acA/acG	1	EntrezGene	NP_000050.2	rseq_mrna_nonmatch,rseq_cds_mismatch	A	A	OK	-	-	-	-	-	-	-	-	-	-	-	-	-	-	-	-	-	-	-	0	0	13:32920968	32920968	0
13:g.32920978C>T	13:32920978-32920978	T	stop_gained	HIGH	BRCA2	675	Transcript	NM_000059.3	protein_coding	13/27	-	NM_000059.3:c.6952C>T	NP_000050.2:p.Arg2318Ter	7179	6952	2318	R/*	Cga/Tga	1	EntrezGene	NP_000050.2	rseq_mrna_nonmatch,rseq_cds_mismatch	C	C	OK	-	-	ENSG00000139618,ENSG00000139618	ENSP00000369497,ENSP00000439902	ENST00000380152,ENST00000544455	-	-	5.03	3.84	0.43422	.,.	-	-	-	+,+	-	-	-	CGA,CGA	1	0	13:32920978	32920978	1
13:g.32920979G>A	13:32920979-32920979	A	missense_variant	MODERATE	BRCA2	675	Transcript	NM_000059.3	protein_coding	13/27	-	NM_000059.3:c.6953G>A	NP_000050.2:p.Arg2318Gln	7180	6953	2318	R/Q	cGa/cAa	1	EntrezGene	NP_000050.2	rseq_mrna_nonmatch,rseq_cds_mismatch	G	G	OK	-	-	ENSG00000139618,ENSG00000139618	ENSP00000369497,ENSP00000439902	ENST00000380152,ENST00000544455	2	1.883e-05	5.03	5.03	0.67015	.,.	D	0.93227	0.7042	+,+	1	9.21676e-06	108498	CGA,CGA	1	0	13:32920979	32920979	0
13:g.32921008G>T	13:32921008-32921008	T	stop_gained	HIGH	BRCA2	675	Transcript	NM_000059.3	protein_coding	13/27	-	NM_000059.3:c.6982G>T	NP_000050.2:p.Glu2328Ter	7209	6982	2328	E/*	Gag/Tag	1	EntrezGene	NP_000050.2	rseq_mrna_nonmatch,rseq_cds_mismatch	G	G	OK	-	-	ENSG00000139618,ENSG00000139618	ENSP00000369497,ENSP00000439902	ENST00000380152,ENST00000544455	-	-	5.03	4.02	0.45968	.,.	-	-	-	+,+	-	-	-	GAG,GAG	1	0	13:32921008	32921008	1
13:g.32921033G>A	13:32921033-32921033	A	missense_variant,splice_region_variant	MODERATE	BRCA2	675	Transcript	NM_000059.3	protein_coding	13/27	-	NM_000059.3:c.7007G>A	NP_000050.2:p.Arg2336His	7234	7007	2336	R/H	cGc/cAc	1	EntrezGene	NP_000050.2	rseq_mrna_nonmatch,rseq_cds_mismatch	G	G	OK	0.999802	0.966	ENSG00000139618,ENSG00000139618	ENSP00000369497,ENSP00000439902	ENST00000380152,ENST00000544455	-	-	5.03	5.03	0.67015	.,.	T	0.64292	-0.6127	+,+	-	-	-	CGC,CGC	0	0	13:32921033	32921033	0
13:g.32921057A>G	13:32921057-32921057	G	intron_variant	MODIFIER	BRCA2	675	Transcript	NM_000059.3	protein_coding	-	13/26	NM_000059.3:c.7007+24A>G	-	-	-	-	-	-	1	EntrezGene	NP_000050.2	rseq_mrna_nonmatch,rseq_cds_mismatch	A	A	OK	-	-	-	-	-	-	-	-	-	-	-	-	-	-	-	-	-	-	-	0	0	13:32921057	32921057	0
13:g.32929044C>A	13:32929044-32929044	A	missense_variant	MODERATE	BRCA2	675	Transcript	NM_000059.3	protein_coding	14/27	-	NM_000059.3:c.7054C>A	NP_000050.2:p.Pro2352Thr	7281	7054	2352	P/T	Cct/Act	1	EntrezGene	NP_000050.2	rseq_mrna_nonmatch,rseq_cds_mismatch	C	C	OK	-	-	ENSG00000139618,ENSG00000139618	ENSP00000369497,ENSP00000439902	ENST00000380152,ENST00000544455	1	9.415e-06	5.66	4.82	0.61641	.,.	D	0.94047	0.7705	+,+	-	-	-	CCT,CCT	1	0	13:32929044	32929044	0
13:g.32929047G>C	13:32929047-32929047	C	missense_variant	MODERATE	BRCA2	675	Transcript	NM_000059.3	protein_coding	14/27	-	NM_000059.3:c.7057G>C	NP_000050.2:p.Gly2353Arg	7284	7057	2353	G/R	Ggt/Cgt	1	EntrezGene	NP_000050.2	rseq_mrna_nonmatch,rseq_cds_mismatch	G	G	OK	-	-	ENSG00000139618,ENSG00000139618	ENSP00000369497,ENSP00000439902	ENST00000380152,ENST00000544455	5	4.708e-05	5.66	2.97	0.33479	.,.	T	0.70201	-0.456	+,+	6	5.48868e-05	109316	GGT,GGT	0	0	13:32929047	32929047	0
13:g.32929137T>C	13:32929137-32929137	C	missense_variant	MODERATE	BRCA2	675	Transcript	NM_000059.3	protein_coding	14/27	-	NM_000059.3:c.7147T>C	NP_000050.2:p.Tyr2383His	7374	7147	2383	Y/H	Tat/Cat	1	EntrezGene	NP_000050.2	rseq_mrna_nonmatch,rseq_cds_mismatch	T	T	OK	-	-	ENSG00000139618,ENSG00000139618	ENSP00000369497,ENSP00000439902	ENST00000380152,ENST00000544455	-	-	5.77	-0.267	0.12298	.,.	T	0.32398	-0.9908	+,+	-	-	-	TAT,TAT	0	1	13:32929137	32929137	0
13:g.32929353del	13:32929352-32929353	-	frameshift_variant	HIGH	BRCA2	675	Transcript	NM_000059.3	protein_coding	14/27	-	NM_000059.3:c.7363del	NP_000050.2:p.His2455IlefsTer14	7590	7363	2455	H/X	Cat/at	1	EntrezGene	NP_000050.2	rseq_mrna_nonmatch,rseq_cds_mismatch	C	C	OK	-	-	-	-	-	-	-	-	-	-	-	-	-	-	-	-	-	-	-	0	0	13:32929352	32929353	1
13:g.32929392G>A	13:32929392-32929392	A	missense_variant	MODERATE	BRCA2	675	Transcript	NM_000059.3	protein_coding	14/27	-	NM_000059.3:c.7402G>A	NP_000050.2:p.Val2468Ile	7629	7402	2468	V/I	Gta/Ata	1	EntrezGene	NP_000050.2	rseq_mrna_nonmatch,rseq_cds_mismatch	G	G	OK	-	-	ENSG00000139618,ENSG00000139618	ENSP00000369497,ENSP00000439902	ENST00000380152,ENST00000544455	-	-	5.19	-7.56	0.0118	.,.	T	0.48483	-0.895	+,+	-	-	-	GTA,GTA	0	1	13:32929392	32929392	0
13:g.32930520T>C	13:32930520-32930520	C	intron_variant	MODIFIER	BRCA2	675	Transcript	NM_000059.3	protein_coding	-	14/26	NM_000059.3:c.7436-45T>C	-	-	-	-	-	-	1	EntrezGene	NP_000050.2	rseq_mrna_nonmatch,rseq_cds_mismatch	T	T	OK	-	-	-	-	-	-	-	-	-	-	-	-	-	-	-	-	-	-	-	0	0	13:32930520	32930520	0
13:g.32930610G>A	13:32930610-32930610	A	missense_variant	MODERATE	BRCA2	675	Transcript	NM_000059.3	protein_coding	15/27	-	NM_000059.3:c.7481G>A	NP_000050.2:p.Arg2494Gln	7708	7481	2494	R/Q	cGa/cAa	1	EntrezGene	NP_000050.2	rseq_mrna_nonmatch,rseq_cds_mismatch	G	G	OK	-	-	ENSG00000139618,ENSG00000139618	ENSP00000369497,ENSP00000439902	ENST00000380152,ENST00000544455	-	-	5.48	4.64	0.57399	.,.	D	0.9092	0.5268	+,+	2	1.82805e-05	109406	CGA,CGA	0	0	13:32930610	32930610	0
13:g.32930634G>A	13:32930634-32930634	A	missense_variant	MODERATE	BRCA2	675	Transcript	NM_000059.3	protein_coding	15/27	-	NM_000059.3:c.7505G>A	NP_000050.2:p.Arg2502His	7732	7505	2502	R/H	cGc/cAc	1	EntrezGene	NP_000050.2	rseq_mrna_nonmatch,rseq_cds_mismatch	G	G	OK	-	-	ENSG00000139618,ENSG00000139618	ENSP00000369497,ENSP00000439902	ENST00000380152,ENST00000544455	9	8.474e-05	5.48	-5.92	0.02073	.,.	T	0.53139	-0.8325	+,+	9	8.22669e-05	109400	CGC,CGC	0	1	13:32930634	32930634	0
13:g.32930635C>T	13:32930635-32930635	T	synonymous_variant	LOW	BRCA2	675	Transcript	NM_000059.3	protein_coding	15/27	-	NM_000059.3:c.7506C>T	NP_000050.2:p.Arg2502%3D	7733	7506	2502	R	cgC/cgT	1	EntrezGene	NP_000050.2	rseq_mrna_nonmatch,rseq_cds_mismatch	C	C	OK	-	-	-	-	-	-	-	-	-	-	-	-	-	-	-	-	-	-	-	0	0	13:32930635	32930635	0
13:g.32930663C>T	13:32930663-32930663	T	missense_variant	MODERATE	BRCA2	675	Transcript	NM_000059.3	protein_coding	15/27	-	NM_000059.3:c.7534C>T	NP_000050.2:p.Leu2512Phe	7761	7534	2512	L/F	Ctt/Ttt	1	EntrezGene	NP_000050.2	rseq_mrna_nonmatch,rseq_cds_mismatch	C	C	OK	-	-	ENSG00000139618,ENSG00000139618	ENSP00000369497,ENSP00000439902	ENST00000380152,ENST00000544455	5	4.708e-05	5.48	5.48	0.80675	.,.	D	0.9142	0.5638	+,+	1	9.1416e-06	109390	CTT,CTT	1	0	13:32930663	32930663	0
13:g.32930673C>T	13:32930673-32930673	T	missense_variant	MODERATE	BRCA2	675	Transcript	NM_000059.3	protein_coding	15/27	-	NM_000059.3:c.7544C>T	NP_000050.2:p.Thr2515Ile	7771	7544	2515	T/I	aCa/aTa	1	EntrezGene	NP_000050.2	rseq_mrna_nonmatch,rseq_cds_mismatch	C	C	OK	-	-	ENSG00000139618,ENSG00000139618	ENSP00000369497,ENSP00000439902	ENST00000380152,ENST00000544455	70	0.0006591	5.48	4.64	0.57399	.,.	D	0.85571	0.18	+,+	49	0.000447971	109382	ACA,ACA	1	0	13:32930673	32930673	0
13:g.32930688G>T	13:32930688-32930688	T	missense_variant	MODERATE	BRCA2	675	Transcript	NM_000059.3	protein_coding	15/27	-	NM_000059.3:c.7559G>T	NP_000050.2:p.Arg2520Leu	7786	7559	2520	R/L	cGa/cTa	1	EntrezGene	NP_000050.2	rseq_mrna_nonmatch,rseq_cds_mismatch	G	G	OK	-	-	ENSG00000139618,ENSG00000139618	ENSP00000369497,ENSP00000439902	ENST00000380152,ENST00000544455	-	-	5.48	4.63	0.57175	.,.	D	0.94372	0.797	+,+	-	-	-	CGA,CGA	1	0	13:32930688	32930688	0
13:g.32930725C>T	13:32930725-32930725	T	synonymous_variant	LOW	BRCA2	675	Transcript	NM_000059.3	protein_coding	15/27	-	NM_000059.3:c.7596C>T	NP_000050.2:p.Pro2532%3D	7823	7596	2532	P	ccC/ccT	1	EntrezGene	NP_000050.2	rseq_mrna_nonmatch,rseq_cds_mismatch	C	C	OK	-	-	-	-	-	-	-	-	-	-	-	-	-	-	-	-	-	-	-	0	0	13:32930725	32930725	0
13:g.32931912A>C	13:32931912-32931912	C	missense_variant	MODERATE	BRCA2	675	Transcript	NM_000059.3	protein_coding	16/27	-	NM_000059.3:c.7651A>C	NP_000050.2:p.Lys2551Gln	7878	7651	2551	K/Q	Aaa/Caa	1	EntrezGene	NP_000050.2	rseq_mrna_nonmatch,rseq_cds_mismatch	A	A	OK	-	-	ENSG00000139618,ENSG00000139618	ENSP00000369497,ENSP00000439902	ENST00000380152,ENST00000544455	-	-	5.15	3.94	0.44807	.,.	T	0.54956	-0.8032	+,+	1	9.14846e-06	109308	AAA,AAA	0	0	13:32931912	32931912	0
13:g.32936612A>G	13:32936612-32936612	G	intron_variant	MODIFIER	BRCA2	675	Transcript	NM_000059.3	protein_coding	-	16/26	NM_000059.3:c.7806-48A>G	-	-	-	-	-	-	1	EntrezGene	NP_000050.2	rseq_mrna_nonmatch,rseq_cds_mismatch	A	A	OK	-	-	-	-	-	-	-	-	-	-	-	-	-	-	-	-	-	-	-	0	0	13:32936612	32936612	0
13:g.32936618C>A	13:32936618-32936618	A	intron_variant	MODIFIER	BRCA2	675	Transcript	NM_000059.3	protein_coding	-	16/26	NM_000059.3:c.7806-42C>A	-	-	-	-	-	-	1	EntrezGene	NP_000050.2	rseq_mrna_nonmatch,rseq_cds_mismatch	C	C	OK	-	-	-	-	-	-	-	-	-	-	-	-	-	-	-	-	-	-	-	0	0	13:32936618	32936618	0
13:g.32936658A>G	13:32936658-32936658	G	splice_acceptor_variant	HIGH	BRCA2	675	Transcript	NM_000059.3	protein_coding	-	16/26	NM_000059.3:c.7806-2A>G	-	-	-	-	-	-	1	EntrezGene	NP_000050.2	rseq_mrna_nonmatch,rseq_cds_mismatch	A	A	OK	0.999988	0.93	-	-	-	-	-	-	-	-	-	-	-	-	-	-	-	-	-	1	0	13:32936658	32936658	1
13:g.32936733A>T	13:32936733-32936733	T	missense_variant	MODERATE	BRCA2	675	Transcript	NM_000059.3	protein_coding	17/27	-	NM_000059.3:c.7879A>T	NP_000050.2:p.Ile2627Phe	8106	7879	2627	I/F	Atc/Ttc	1	EntrezGene	NP_000050.2	rseq_mrna_nonmatch,rseq_cds_mismatch	A	A	OK	-	-	ENSG00000139618,ENSG00000139618	ENSP00000369497,ENSP00000439902	ENST00000380152,ENST00000544455	-	-	5.66	4.45	0.53365	.,.	D	0.95633	0.8971	+,+	-	-	-	ATC,ATC	1	0	13:32936733	32936733	0
13:g.32936767_32936771del	13:32936766-32936771	-	frameshift_variant	HIGH	BRCA2	675	Transcript	NM_000059.3	protein_coding	17/27	-	NM_000059.3:c.7913_7917del	NP_000050.2:p.Phe2638Ter	8140-8144	7913-7917	2638-2639	FP/X	tTTCCT/t	1	EntrezGene	NP_000050.2	rseq_mrna_nonmatch,rseq_cds_mismatch	TTCCT	TTCCT	OK	-	-	-	-	-	-	-	-	-	-	-	-	-	-	-	-	-	-	-	0	0	13:32936766	32936771	1
13:g.32936829A>G	13:32936829-32936829	G	missense_variant,splice_region_variant	MODERATE	BRCA2	675	Transcript	NM_000059.3	protein_coding	17/27	-	NM_000059.3:c.7975A>G	NP_000050.2:p.Arg2659Gly	8202	7975	2659	R/G	Aga/Gga	1	EntrezGene	NP_000050.2	rseq_mrna_nonmatch,rseq_cds_mismatch	A	A	OK	-	-	ENSG00000139618,ENSG00000139618	ENSP00000369497,ENSP00000439902	ENST00000380152,ENST00000544455	-	-	5.66	4.45	0.53365	.,.	D	0.95664	0.8994	+,+	-	-	-	AGA,AGA	1	0	13:32936829	32936829	0
13:g.32936830G>A	13:32936830-32936830	A	missense_variant,splice_region_variant	MODERATE	BRCA2	675	Transcript	NM_000059.3	protein_coding	17/27	-	NM_000059.3:c.7976G>A	NP_000050.2:p.Arg2659Lys	8203	7976	2659	R/K	aGa/aAa	1	EntrezGene	NP_000050.2	rseq_mrna_nonmatch,rseq_cds_mismatch	G	G	OK	-	-	ENSG00000139618,ENSG00000139618	ENSP00000369497,ENSP00000439902	ENST00000380152,ENST00000544455	-	-	5.66	5.66	0.87293	.,.	D	0.95907	0.9164	+,+	0	0	109372	AGA,AGA	1	0	13:32936830	32936830	0
13:g.32936853C>T	13:32936853-32936853	T	intron_variant	MODIFIER	BRCA2	675	Transcript	NM_000059.3	protein_coding	-	17/26	NM_000059.3:c.7976+23C>T	-	-	-	-	-	-	1	EntrezGene	NP_000050.2	rseq_mrna_nonmatch,rseq_cds_mismatch	C	C	OK	-	-	-	-	-	-	-	-	-	-	-	-	-	-	-	-	-	-	-	0	0	13:32936853	32936853	0
13:g.32936865C>A	13:32936865-32936865	A	intron_variant	MODIFIER	BRCA2	675	Transcript	NM_000059.3	protein_coding	-	17/26	NM_000059.3:c.7976+35C>A	-	-	-	-	-	-	1	EntrezGene	NP_000050.2	rseq_mrna_nonmatch,rseq_cds_mismatch	C	C	OK	-	-	-	-	-	-	-	-	-	-	-	-	-	-	-	-	-	-	-	0	0	13:32936865	32936865	0
13:g.32937282T>C	13:32937282-32937282	C	intron_variant	MODIFIER	BRCA2	675	Transcript	NM_000059.3	protein_coding	-	17/26	NM_000059.3:c.7977-34T>C	-	-	-	-	-	-	1	EntrezGene	NP_000050.2	rseq_mrna_nonmatch,rseq_cds_mismatch	T	T	OK	-	-	-	-	-	-	-	-	-	-	-	-	-	-	-	-	-	-	-	0	0	13:32937282	32937282	0
13:g.32937324C>T	13:32937324-32937324	T	missense_variant	MODERATE	BRCA2	675	Transcript	NM_000059.3	protein_coding	18/27	-	NM_000059.3:c.7985C>T	NP_000050.2:p.Thr2662Met	8212	7985	2662	T/M	aCg/aTg	1	EntrezGene	NP_000050.2	rseq_mrna_nonmatch,rseq_cds_mismatch	C	C	OK	-	-	ENSG00000139618,ENSG00000139618	ENSP00000369497,ENSP00000439902	ENST00000380152,ENST00000544455	-	-	4.93	4.93	0.64394	.,.	T	0.53902	-0.8205	+,+	0	0	109062	ACG,ACG	0	0	13:32937324	32937324	0
13:g.32937349G>A	13:32937349-32937349	A	synonymous_variant	LOW	BRCA2	675	Transcript	NM_000059.3	protein_coding	18/27	-	NM_000059.3:c.8010G>A	NP_000050.2:p.Ser2670%3D	8237	8010	2670	S	tcG/tcA	1	EntrezGene	NP_000050.2	rseq_mrna_nonmatch,rseq_cds_mismatch	G	G	OK	-	-	-	-	-	-	-	-	-	-	-	-	-	-	-	-	-	-	-	0	0	13:32937349	32937349	0
13:g.32937456A>G	13:32937456-32937456	G	missense_variant	MODERATE	BRCA2	675	Transcript	NM_000059.3	protein_coding	18/27	-	NM_000059.3:c.8117A>G	NP_000050.2:p.Asn2706Ser	8344	8117	2706	N/S	aAt/aGt	1	EntrezGene	NP_000050.2	rseq_mrna_nonmatch,rseq_cds_mismatch	A	A	OK	-	-	ENSG00000139618,ENSG00000139618	ENSP00000369497,ENSP00000439902	ENST00000380152,ENST00000544455	12	0.000113	5.38	0.627	0.16848	.,.	T	0.39479	-0.9584	+,+	12	0.000109687	109402	AAT,AAT	0	1	13:32937456	32937456	0
13:g.32937488G>T	13:32937488-32937488	T	missense_variant	MODERATE	BRCA2	675	Transcript	NM_000059.3	protein_coding	18/27	-	NM_000059.3:c.8149G>T	NP_000050.2:p.Ala2717Ser	8376	8149	2717	A/S	Gcc/Tcc	1	EntrezGene	NP_000050.2	rseq_mrna_nonmatch,rseq_cds_mismatch	G	G	OK	-	-	ENSG00000139618,ENSG00000139618	ENSP00000369497,ENSP00000439902	ENST00000380152,ENST00000544455	113	0.001064	5.49	4.5	0.54382	.,.	T	0.74651	-0.3119	+,+	109	0.000996271	109408	GCC,GCC	0	0	13:32937488	32937488	0
13:g.32937507A>G	13:32937507-32937507	G	missense_variant	MODERATE	BRCA2	675	Transcript	NM_000059.3	protein_coding	18/27	-	NM_000059.3:c.8168A>G	NP_000050.2:p.Asp2723Gly	8395	8168	2723	D/G	gAt/gGt	1	EntrezGene	NP_000050.2	rseq_mrna_nonmatch,rseq_cds_mismatch	A	A	OK	-	-	ENSG00000139618,ENSG00000139618	ENSP00000369497,ENSP00000439902	ENST00000380152,ENST00000544455	-	-	5.49	5.49	0.81022	.,.	D	0.99706	1.1011	+,+	-	-	-	GAT,GAT	1	0	13:32937507	32937507	0
13:g.32937521G>A	13:32937521-32937521	A	missense_variant	MODERATE	BRCA2	675	Transcript	NM_000059.3	protein_coding	18/27	-	NM_000059.3:c.8182G>A	NP_000050.2:p.Val2728Ile	8409	8182	2728	V/I	Gtt/Att	1	EntrezGene	NP_000050.2	rseq_mrna_nonmatch,rseq_cds_mismatch	G	G	OK	-	-	ENSG00000139618,ENSG00000139618	ENSP00000369497,ENSP00000439902	ENST00000380152,ENST00000544455	206	0.00194	5.49	-7.77	0.0109	.,.	T	0.55485	-0.7942	+,+	237	0.0021662	109408	GTT,GTT	0	1	13:32937521	32937521	0
13:g.32937708G>A	13:32937708-32937708	A	intron_variant	MODIFIER	BRCA2	675	Transcript	NM_000059.3	protein_coding	-	18/26	NM_000059.3:c.8331+38G>A	-	-	-	-	-	-	1	EntrezGene	NP_000050.2	rseq_mrna_nonmatch,rseq_cds_mismatch	G	G	OK	-	-	-	-	-	-	-	-	-	-	-	-	-	-	-	-	-	-	-	0	0	13:32937708	32937708	0
13:g.32944571G>A	13:32944571-32944571	A	stop_gained	HIGH	BRCA2	675	Transcript	NM_000059.3	protein_coding	19/27	-	NM_000059.3:c.8364G>A	NP_000050.2:p.Trp2788Ter	8591	8364	2788	W/*	tgG/tgA	1	EntrezGene	NP_000050.2	rseq_mrna_nonmatch,rseq_cds_mismatch	G	G	OK	-	-	ENSG00000139618,ENSG00000139618	ENSP00000369497,ENSP00000439902	ENST00000380152,ENST00000544455	-	-	5.19	5.19	0.71428	.,.	-	-	-	+,+	-	-	-	TGG,TGG	1	0	13:32944571	32944571	1
13:g.32945129C>T	13:32945129-32945129	T	missense_variant	MODERATE	BRCA2	675	Transcript	NM_000059.3	protein_coding	20/27	-	NM_000059.3:c.8524C>T	NP_000050.2:p.Arg2842Cys	8751	8524	2842	R/C	Cgc/Tgc	1	EntrezGene	NP_000050.2	rseq_mrna_nonmatch,rseq_cds_mismatch	C	C	OK	-	-	ENSG00000139618,ENSG00000139618	ENSP00000369497,ENSP00000439902	ENST00000380152,ENST00000544455	-	-	5.1	5.1	0.68917	.,.	D	0.92649	0.6583	+,+	1	9.1406e-06	109402	CGC,CGC	1	0	13:32945129	32945129	0
13:g.32945151del	13:32945150-32945151	-	frameshift_variant	HIGH	BRCA2	675	Transcript	NM_000059.3	protein_coding	20/27	-	NM_000059.3:c.8546del	NP_000050.2:p.Lys2849ArgfsTer14	8773	8546	2849	K/X	aAg/ag	1	EntrezGene	NP_000050.2	rseq_mrna_nonmatch,rseq_cds_mismatch	A	A	OK	-	-	-	-	-	-	-	-	-	-	-	-	-	-	-	-	-	-	-	0	0	13:32945150	32945151	1
13:g.32945172A>C	13:32945172-32945172	C	missense_variant	MODERATE	BRCA2	675	Transcript	NM_000059.3	protein_coding	20/27	-	NM_000059.3:c.8567A>C	NP_000050.2:p.Glu2856Ala	8794	8567	2856	E/A	gAg/gCg	1	EntrezGene	NP_000050.2	rseq_mrna_nonmatch,rseq_cds_mismatch	A	A	OK	-	-	ENSG00000139618,ENSG00000139618	ENSP00000369497,ENSP00000439902	ENST00000380152,ENST00000544455	83	0.0007815	5.28	5.28	0.74118	.,.	T	0.6508	-0.5935	+,+	94	0.000859264	109396	GAG,GAG	0	0	13:32945172	32945172	0
13:g.32945198T>C	13:32945198-32945198	C	synonymous_variant	LOW	BRCA2	675	Transcript	NM_000059.3	protein_coding	20/27	-	NM_000059.3:c.8593T>C	NP_000050.2:p.Leu2865%3D	8820	8593	2865	L	Tta/Cta	1	EntrezGene	NP_000050.2	rseq_mrna_nonmatch,rseq_cds_mismatch	T	T	OK	-	-	-	-	-	-	-	-	-	-	-	-	-	-	-	-	-	-	-	0	0	13:32945198	32945198	0
13:g.32950842C>G	13:32950842-32950842	G	missense_variant	MODERATE	BRCA2	675	Transcript	NM_000059.3	protein_coding	21/27	-	NM_000059.3:c.8668C>G	NP_000050.2:p.Leu2890Val	8895	8668	2890	L/V	Cta/Gta	1	EntrezGene	NP_000050.2	rseq_mrna_nonmatch,rseq_cds_mismatch	C	C	OK	-	-	ENSG00000139618,ENSG00000139618	ENSP00000369497,ENSP00000439902	ENST00000380152,ENST00000544455	-	-	5.32	3.57	0.40014	.,.	T	0.44901	-0.9247	+,+	-	-	-	CTA,CTA	0	0	13:32950842	32950842	0
13:g.32950887T>C	13:32950887-32950887	C	missense_variant	MODERATE	BRCA2	675	Transcript	NM_000059.3	protein_coding	21/27	-	NM_000059.3:c.8713T>C	NP_000050.2:p.Tyr2905His	8940	8713	2905	Y/H	Tat/Cat	1	EntrezGene	NP_000050.2	rseq_mrna_nonmatch,rseq_cds_mismatch	T	T	OK	-	-	ENSG00000139618,ENSG00000139618	ENSP00000369497,ENSP00000439902	ENST00000380152,ENST00000544455	-	-	5.32	5.32	0.75377	.,.	D	0.86686	0.2465	+,+	-	-	-	TAT,TAT	1	0	13:32950887	32950887	0
13:g.32950929G>A	13:32950929-32950929	A	splice_donor_variant	HIGH	BRCA2	675	Transcript	NM_000059.3	protein_coding	-	21/26	NM_000059.3:c.8754+1G>A	-	-	-	-	-	-	1	EntrezGene	NP_000050.2	rseq_mrna_nonmatch,rseq_cds_mismatch	G	G	OK	0.999982	0.944	-	-	-	-	-	-	-	-	-	-	-	-	-	-	-	-	-	1	0	13:32950929	32950929	1
13:g.32950978A>G	13:32950978-32950978	G	intron_variant	MODIFIER	BRCA2	675	Transcript	NM_000059.3	protein_coding	-	21/26	NM_000059.3:c.8754+50A>G	-	-	-	-	-	-	1	EntrezGene	NP_000050.2	rseq_mrna_nonmatch,rseq_cds_mismatch	A	A	OK	-	-	-	-	-	-	-	-	-	-	-	-	-	-	-	-	-	-	-	0	0	13:32950978	32950978	0
13:g.32953460_32953461del	13:32953459-32953461	-	frameshift_variant	HIGH	BRCA2	675	Transcript	NM_000059.3	protein_coding	22/27	-	NM_000059.3:c.8761_8762del	NP_000050.2:p.Phe2921GlnfsTer2	8988-8989	8761-8762	2921	F/X	TTc/c	1	EntrezGene	NP_000050.2	rseq_mrna_nonmatch,rseq_cds_mismatch	TT	TT	OK	-	-	-	-	-	-	-	-	-	-	-	-	-	-	-	-	-	-	-	0	0	13:32953459	32953461	1
13:g.32953499del	13:32953498-32953499	-	frameshift_variant	HIGH	BRCA2	675	Transcript	NM_000059.3	protein_coding	22/27	-	NM_000059.3:c.8800del	NP_000050.2:p.Gln2934LysfsTer3	9027	8800	2934	Q/X	Caa/aa	1	EntrezGene	NP_000050.2	rseq_mrna_nonmatch,rseq_cds_mismatch	C	C	OK	-	-	-	-	-	-	-	-	-	-	-	-	-	-	-	-	-	-	-	0	0	13:32953498	32953499	1
13:g.32953529A>T	13:32953529-32953529	T	missense_variant	MODERATE	BRCA2	675	Transcript	NM_000059.3	protein_coding	22/27	-	NM_000059.3:c.8830A>T	NP_000050.2:p.Ile2944Phe	9057	8830	2944	I/F	Atc/Ttc	1	EntrezGene	NP_000050.2	rseq_mrna_nonmatch,rseq_cds_mismatch	A	A	OK	-	-	ENSG00000139618,ENSG00000139618	ENSP00000369497,ENSP00000439902	ENST00000380152,ENST00000544455	416	0.003917	5.6	1.66	0.23081	.,.	T	0.55846	-0.788	+,+	336	0.00307501	109268	ATC,ATC	0	0	13:32953529	32953529	0
13:g.32953604G>A	13:32953604-32953604	A	missense_variant	MODERATE	BRCA2	675	Transcript	NM_000059.3	protein_coding	22/27	-	NM_000059.3:c.8905G>A	NP_000050.2:p.Val2969Met	9132	8905	2969	V/M	Gtg/Atg	1	EntrezGene	NP_000050.2	rseq_mrna_nonmatch,rseq_cds_mismatch	G	G	OK	-	-	ENSG00000139618,ENSG00000139618	ENSP00000369497,ENSP00000439902	ENST00000380152,ENST00000544455	42	0.0003954	5.46	0.674	0.17114	.,.	T	0.58432	-0.7404	+,+	39	0.000357844	108986	GTG,GTG	0	1	13:32953604	32953604	0
13:g.32953629del	13:32953628-32953629	-	frameshift_variant	HIGH	BRCA2	675	Transcript	NM_000059.3	protein_coding	22/27	-	NM_000059.3:c.8930del	NP_000050.2:p.Tyr2977PhefsTer11	9157	8930	2977	Y/X	tAt/tt	1	EntrezGene	NP_000050.2	rseq_mrna_nonmatch,rseq_cds_mismatch	A	A	OK	-	-	-	-	-	-	-	-	-	-	-	-	-	-	-	-	-	-	-	0	0	13:32953628	32953629	1
13:g.32953653G>T	13:32953653-32953653	T	splice_donor_variant	HIGH	BRCA2	675	Transcript	NM_000059.3	protein_coding	-	22/26	NM_000059.3:c.8953+1G>T	-	-	-	-	-	-	1	EntrezGene	NP_000050.2	rseq_mrna_nonmatch,rseq_cds_mismatch	G	G	OK	0.999968	0.84	-	-	-	-	-	-	-	-	-	-	-	-	-	-	-	-	-	1	0	13:32953653	32953653	1
13:g.32953665A>G	13:32953665-32953665	G	intron_variant	MODIFIER	BRCA2	675	Transcript	NM_000059.3	protein_coding	-	22/26	NM_000059.3:c.8953+13A>G	-	-	-	-	-	-	1	EntrezGene	NP_000050.2	rseq_mrna_nonmatch,rseq_cds_mismatch	A	A	OK	-	-	-	-	-	-	-	-	-	-	-	-	-	-	-	-	-	-	-	0	0	13:32953665	32953665	0
13:g.32953852C>G	13:32953852-32953852	G	intron_variant	MODIFIER	BRCA2	675	Transcript	NM_000059.3	protein_coding	-	22/26	NM_000059.3:c.8954-35C>G	-	-	-	-	-	-	1	EntrezGene	NP_000050.2	rseq_mrna_nonmatch,rseq_cds_mismatch	C	C	OK	-	-	-	-	-	-	-	-	-	-	-	-	-	-	-	-	-	-	-	0	0	13:32953852	32953852	0
13:g.32953884C>G	13:32953884-32953884	G	splice_region_variant,intron_variant	LOW	BRCA2	675	Transcript	NM_000059.3	protein_coding	-	22/26	NM_000059.3:c.8954-3C>G	-	-	-	-	-	-	1	EntrezGene	NP_000050.2	rseq_mrna_nonmatch,rseq_cds_mismatch	C	C	OK	0.99978	0.91	-	-	-	-	-	-	-	-	-	-	-	-	-	-	-	-	-	1	0	13:32953884	32953884	0
13:g.32953904C>T	13:32953904-32953904	T	missense_variant	MODERATE	BRCA2	675	Transcript	NM_000059.3	protein_coding	23/27	-	NM_000059.3:c.8971C>T	NP_000050.2:p.Arg2991Cys	9198	8971	2991	R/C	Cgt/Tgt	1	EntrezGene	NP_000050.2	rseq_mrna_nonmatch,rseq_cds_mismatch	C	C	OK	-	-	ENSG00000139618,ENSG00000139618	ENSP00000369497,ENSP00000439902	ENST00000380152,ENST00000544455	1	9.418e-06	5.66	3.94	0.44807	.,.	T	0.75846	-0.2687	+,+	1	9.14445e-06	109356	CGT,CGT	0	0	13:32953904	32953904	0
13:g.32953925_32953958del	13:32953924-32953958	-	frameshift_variant	HIGH	BRCA2	675	Transcript	NM_000059.3	protein_coding	23/27	-	NM_000059.3:c.8992_9025del	NP_000050.2:p.Ser2998IlefsTer19	9219-9252	8992-9025	2998-3009	SLLTEGKRYRIY/X	TCTCTGTTAACAGAAGGAAAGAGATACAGAATTTat/at	1	EntrezGene	NP_000050.2	rseq_mrna_nonmatch,rseq_cds_mismatch	TCTCTGTTAACAGAAGGAAAGAGATACAGAATTT	TCTCTGTTAACAGAAGGAAAGAGATACAGAATTT	OK	-	-	-	-	-	-	-	-	-	-	-	-	-	-	-	-	-	-	-	0	0	13:32953924	32953958	1
13:g.32953948_32953949del	13:32953947-32953949	-	frameshift_variant	HIGH	BRCA2	675	Transcript	NM_000059.3	protein_coding	23/27	-	NM_000059.3:c.9016_9017del	NP_000050.2:p.Tyr3006GlnfsTer11	9242-9243	9015-9016	3005-3006	RY/RX	agATac/agac	1	EntrezGene	NP_000050.2	rseq_mrna_nonmatch,rseq_cds_mismatch	AT	TA	OK	-	-	-	-	-	-	-	-	-	-	-	-	-	-	-	-	-	-	-	0	0	13:32953947	32953949	1
13:g.32953952A>G	13:32953952-32953952	G	missense_variant	MODERATE	BRCA2	675	Transcript	NM_000059.3	protein_coding	23/27	-	NM_000059.3:c.9019A>G	NP_000050.2:p.Arg3007Gly	9246	9019	3007	R/G	Aga/Gga	1	EntrezGene	NP_000050.2	rseq_mrna_nonmatch,rseq_cds_mismatch	A	A	OK	-	-	ENSG00000139618,ENSG00000139618	ENSP00000369497,ENSP00000439902	ENST00000380152,ENST00000544455	-	-	5.66	-0.229	0.12449	.,.	D	0.86726	0.2489	+,+	-	-	-	AGA,AGA	0	0	13:32953952	32953952	0
13:g.32953971C>T	13:32953971-32953971	T	missense_variant	MODERATE	BRCA2	675	Transcript	NM_000059.3	protein_coding	23/27	-	NM_000059.3:c.9038C>T	NP_000050.2:p.Thr3013Ile	9265	9038	3013	T/I	aCt/aTt	1	EntrezGene	NP_000050.2	rseq_mrna_nonmatch,rseq_cds_mismatch	C	C	OK	-	-	ENSG00000139618,ENSG00000139618	ENSP00000369497,ENSP00000439902	ENST00000380152,ENST00000544455	23	0.0002166	5.66	3.91	0.44383	.,.	T	0.54873	-0.8046	+,+	19	0.000173891	109264	ACT,ACT	0	0	13:32953971	32953971	0
13:g.32954022_32954023insA	13:32954022-32954022	A	frameshift_variant	HIGH	BRCA2	675	Transcript	NM_000059.3	protein_coding	23/27	-	NM_000059.3:c.9097dup	NP_000050.2:p.Thr3033AsnfsTer11	9316-9317	9089-9090	3030	T/TX	aca/acAa	1	EntrezGene	NP_000050.2	rseq_mrna_nonmatch,rseq_cds_mismatch	-	-	OK	-	-	-	-	-	-	-	-	-	-	-	-	-	-	-	-	-	-	-	0	0	13:32954022	32954022	1
13:g.32954030dupA	13:32954030-32954030	A	frameshift_variant	HIGH	BRCA2	675	Transcript	NM_000059.3	protein_coding	23/27	-	NM_000059.3:c.9097dup	NP_000050.2:p.Thr3033AsnfsTer11	9324-9325	9097-9098	3033	T/NX	act/aAct	1	EntrezGene	NP_000050.2	rseq_mrna_nonmatch,rseq_cds_mismatch	-	-	OK	-	-	-	-	-	-	-	-	-	-	-	-	-	-	-	-	-	-	-	0	0	13:32954030	32954030	1
13:g.32954037A>C	13:32954037-32954037	C	missense_variant	MODERATE	BRCA2	675	Transcript	NM_000059.3	protein_coding	23/27	-	NM_000059.3:c.9104A>C	NP_000050.2:p.Tyr3035Ser	9331	9104	3035	Y/S	tAt/tCt	1	EntrezGene	NP_000050.2	rseq_mrna_nonmatch,rseq_cds_mismatch	A	A	OK	-	-	ENSG00000139618,ENSG00000139618	ENSP00000369497,ENSP00000439902	ENST00000380152,ENST00000544455	6	5.65e-05	5.66	4.46	0.53567	.,.	D	0.85507	0.1763	+,+	2	1.8401e-05	108690	TAT,TAT	1	0	13:32954037	32954037	0
13:g.32954050G>A	13:32954050-32954050	A	splice_region_variant,synonymous_variant	LOW	BRCA2	675	Transcript	NM_000059.3	protein_coding	23/27	-	NM_000059.3:c.9117G>A	NP_000050.2:p.Pro3039%3D	9344	9117	3039	P	ccG/ccA	1	EntrezGene	NP_000050.2	rseq_mrna_nonmatch,rseq_cds_mismatch	G	G	OK	0.999978	0.972	-	-	-	-	-	-	-	-	-	-	-	-	-	-	-	-	-	1	0	13:32954050	32954050	0
13:g.32954059C>T	13:32954059-32954059	T	intron_variant	MODIFIER	BRCA2	675	Transcript	NM_000059.3	protein_coding	-	23/26	NM_000059.3:c.9117+9C>T	-	-	-	-	-	-	1	EntrezGene	NP_000050.2	rseq_mrna_nonmatch,rseq_cds_mismatch	C	C	OK	-	-	-	-	-	-	-	-	-	-	-	-	-	-	-	-	-	-	-	0	0	13:32954059	32954059	0
13:g.32954116T>C	13:32954116-32954116	C	intron_variant	MODIFIER	BRCA2	675	Transcript	NM_000059.3	protein_coding	-	23/26	NM_000059.3:c.9118-28T>C	-	-	-	-	-	-	1	EntrezGene	NP_000050.2	rseq_mrna_nonmatch,rseq_cds_mismatch	T	T	OK	-	-	-	-	-	-	-	-	-	-	-	-	-	-	-	-	-	-	-	0	0	13:32954116	32954116	0
13:g.32954271_32954272insG	13:32954271-32954271	G	frameshift_variant	HIGH	BRCA2	675	Transcript	NM_000059.3	protein_coding	24/27	-	NM_000059.3:c.9246dup	NP_000050.2:p.Lys3083GlufsTer28	9472-9473	9245-9246	3082	V/VX	gtg/gtGg	1	EntrezGene	NP_000050.2	rseq_mrna_nonmatch,rseq_cds_mismatch	-	-	OK	-	-	-	-	-	-	-	-	-	-	-	-	-	-	-	-	-	-	-	0	0	13:32954271	32954271	1
13:g.32954272_32954273insA	13:32954272-32954272	A	frameshift_variant	HIGH	BRCA2	675	Transcript	NM_000059.3	protein_coding	24/27	-	NM_000059.3:c.9253dup	NP_000050.2:p.Thr3085AsnfsTer26	9473-9474	9246-9247	3082-3083	-/X	-/A	1	EntrezGene	NP_000050.2	rseq_mrna_nonmatch,rseq_cds_mismatch	-	-	OK	-	-	-	-	-	-	-	-	-	-	-	-	-	-	-	-	-	-	-	0	0	13:32954272	32954272	1
13:g.32954273A>G	13:32954273-32954273	G	missense_variant	MODERATE	BRCA2	675	Transcript	NM_000059.3	protein_coding	24/27	-	NM_000059.3:c.9247A>G	NP_000050.2:p.Lys3083Glu	9474	9247	3083	K/E	Aaa/Gaa	1	EntrezGene	NP_000050.2	rseq_mrna_nonmatch,rseq_cds_mismatch	A	A	OK	-	-	ENSG00000139618,ENSG00000139618	ENSP00000369497,ENSP00000439902	ENST00000380152,ENST00000544455	1	9.415e-06	5.5	5.5	0.81386	.,.	D	0.90947	0.5287	+,+	0	0	108916	AAA,AAA	1	0	13:32954273	32954273	0
13:g.32954279dup	13:32954279-32954279	A	frameshift_variant	HIGH	BRCA2	675	Transcript	NM_000059.3	protein_coding	24/27	-	NM_000059.3:c.9253dup	NP_000050.2:p.Thr3085AsnfsTer26	9480-9481	9253-9254	3085	T/NX	aca/aAca	1	EntrezGene	NP_000050.2	rseq_mrna_nonmatch,rseq_cds_mismatch	-	-	OK	-	-	-	-	-	-	-	-	-	-	-	-	-	-	-	-	-	-	-	0	0	13:32954279	32954279	1
13:g.32968810T>C	13:32968810-32968810	C	intron_variant	MODIFIER	BRCA2	675	Transcript	NM_000059.3	protein_coding	-	24/26	NM_000059.3:c.9257-16T>C	-	-	-	-	-	-	1	EntrezGene	NP_000050.2	rseq_mrna_nonmatch,rseq_cds_mismatch	T	T	OK	-	-	-	-	-	-	-	-	-	-	-	-	-	-	-	-	-	-	-	0	0	13:32968810	32968810	0
13:g.32968854C>T	13:32968854-32968854	T	synonymous_variant	LOW	BRCA2	675	Transcript	NM_000059.3	protein_coding	25/27	-	NM_000059.3:c.9285C>T	NP_000050.2:p.Asp3095%3D	9512	9285	3095	D	gaC/gaT	1	EntrezGene	NP_000050.2	rseq_mrna_nonmatch,rseq_cds_mismatch	C	C	OK	-	-	-	-	-	-	-	-	-	-	-	-	-	-	-	-	-	-	-	0	0	13:32968854	32968854	0
13:g.32968862A>G	13:32968862-32968862	G	missense_variant	MODERATE	BRCA2	675	Transcript	NM_000059.3	protein_coding	25/27	-	NM_000059.3:c.9293A>G	NP_000050.2:p.Tyr3098Cys	9520	9293	3098	Y/C	tAc/tGc	1	EntrezGene	NP_000050.2	rseq_mrna_nonmatch,rseq_cds_mismatch	A	A	OK	-	-	ENSG00000139618,ENSG00000139618	ENSP00000369497,ENSP00000439902	ENST00000380152,ENST00000544455	-	-	5.89	4.68	0.58319	.,.	T	0.67447	-0.5325	+,+	-	-	-	TAC,TAC	0	0	13:32968862	32968862	0
13:g.32968890A>C	13:32968890-32968890	C	synonymous_variant	LOW	BRCA2	675	Transcript	NM_000059.3	protein_coding	25/27	-	NM_000059.3:c.9321A>C	NP_000050.2:p.Ile3107%3D	9548	9321	3107	I	atA/atC	1	EntrezGene	NP_000050.2	rseq_mrna_nonmatch,rseq_cds_mismatch	A	A	OK	-	-	-	-	-	-	-	-	-	-	-	-	-	-	-	-	-	-	-	0	0	13:32968890	32968890	0
13:g.32968924T>A	13:32968924-32968924	A	missense_variant	MODERATE	BRCA2	675	Transcript	NM_000059.3	protein_coding	25/27	-	NM_000059.3:c.9355T>A	NP_000050.2:p.Leu3119Ile	9582	9355	3119	L/I	Tta/Ata	1	EntrezGene	NP_000050.2	rseq_mrna_nonmatch,rseq_cds_mismatch	T	T	OK	-	-	ENSG00000139618,ENSG00000139618	ENSP00000369497,ENSP00000439902	ENST00000380152,ENST00000544455	-	-	5.89	3.47	0.38831	.,.	T	0.82068	-0.0091	+,+	-	-	-	TTA,TTA	0	0	13:32968924	32968924	0
13:g.32968945C>T	13:32968945-32968945	T	stop_gained	HIGH	BRCA2	675	Transcript	NM_000059.3	protein_coding	25/27	-	NM_000059.3:c.9376C>T	NP_000050.2:p.Gln3126Ter	9603	9376	3126	Q/*	Cag/Tag	1	EntrezGene	NP_000050.2	rseq_mrna_nonmatch,rseq_cds_mismatch	C	C	OK	-	-	ENSG00000139618,ENSG00000139618	ENSP00000369497,ENSP00000439902	ENST00000380152,ENST00000544455	-	-	5.89	5.89	0.94758	.,.	-	-	-	+,+	-	-	-	CAG,CAG	1	0	13:32968945	32968945	1
13:g.32969071G>A	13:32969071-32969071	A	splice_donor_variant	HIGH	BRCA2	675	Transcript	NM_000059.3	protein_coding	-	25/26	NM_000059.3:c.9501+1G>A	-	-	-	-	-	-	1	EntrezGene	NP_000050.2	rseq_mrna_nonmatch,rseq_cds_mismatch	G	G	OK	0.999989	0.932	-	-	-	-	-	-	-	-	-	-	-	-	-	-	-	-	-	1	0	13:32969071	32969071	1
13:g.32971023T>G	13:32971023-32971023	G	intron_variant	MODIFIER	BRCA2	675	Transcript	NM_000059.3	protein_coding	-	25/26	NM_000059.3:c.9502-12T>G	-	-	-	-	-	-	1	EntrezGene	NP_000050.2	rseq_mrna_nonmatch,rseq_cds_mismatch	T	T	OK	0.717831	0.496	-	-	-	-	-	-	-	-	-	-	-	-	-	-	-	-	-	0	0	13:32971023	32971023	0
13:g.32971040T>C	13:32971040-32971040	C	synonymous_variant	LOW	BRCA2	675	Transcript	NM_000059.3	protein_coding	26/27	-	NM_000059.3:c.9507T>C	NP_000050.2:p.Ile3169%3D	9734	9507	3169	I	atT/atC	1	EntrezGene	NP_000050.2	rseq_mrna_nonmatch,rseq_cds_mismatch	T	T	OK	-	-	-	-	-	-	-	-	-	-	-	-	-	-	-	-	-	-	-	0	0	13:32971040	32971040	0
13:g.32971042A>G	13:32971042-32971042	G	missense_variant	MODERATE	BRCA2	675	Transcript	NM_000059.3	protein_coding	26/27	-	NM_000059.3:c.9509A>G	NP_000050.2:p.Asp3170Gly	9736	9509	3170	D/G	gAc/gGc	1	EntrezGene	NP_000050.2	rseq_mrna_nonmatch,rseq_cds_mismatch	A	A	OK	-	-	ENSG00000139618,ENSG00000139618	ENSP00000369497,ENSP00000439902	ENST00000380152,ENST00000544455	-	-	5.94	0.419	0.15657	.,.	T	0.55274	-0.7978	+,+	0	0	109394	GAC,GAC	0	1	13:32971042	32971042	0
13:g.32971097T>C	13:32971097-32971097	C	synonymous_variant	LOW	BRCA2	675	Transcript	NM_000059.3	protein_coding	26/27	-	NM_000059.3:c.9564T>C	NP_000050.2:p.Asp3188%3D	9791	9564	3188	D	gaT/gaC	1	EntrezGene	NP_000050.2	rseq_mrna_nonmatch,rseq_cds_mismatch	T	T	OK	-	-	-	-	-	-	-	-	-	-	-	-	-	-	-	-	-	-	-	0	0	13:32971097	32971097	0
13:g.32971119A>G	13:32971119-32971119	G	missense_variant	MODERATE	BRCA2	675	Transcript	NM_000059.3	protein_coding	26/27	-	NM_000059.3:c.9586A>G	NP_000050.2:p.Lys3196Glu	9813	9586	3196	K/E	Aaa/Gaa	1	EntrezGene	NP_000050.2	rseq_mrna_nonmatch,rseq_cds_mismatch	A	A	OK	-	-	ENSG00000139618,ENSG00000139618	ENSP00000369497,ENSP00000439902	ENST00000380152,ENST00000544455	11	0.0001036	5.94	3.56	0.39892	.,.	T	0.44915	-0.9246	+,+	10	9.14027e-05	109406	AAA,AAA	0	0	13:32971119	32971119	0
13:g.32971139G>C	13:32971139-32971139	C	synonymous_variant	LOW	BRCA2	675	Transcript	NM_000059.3	protein_coding	26/27	-	NM_000059.3:c.9606G>C	NP_000050.2:p.Pro3202%3D	9833	9606	3202	P	ccG/ccC	1	EntrezGene	NP_000050.2	rseq_mrna_nonmatch,rseq_cds_mismatch	G	G	OK	-	-	-	-	-	-	-	-	-	-	-	-	-	-	-	-	-	-	-	0	0	13:32971139	32971139	0
13:g.32971146_32971147delinsCT	13:32971146-32971147	CT	missense_variant	MODERATE	BRCA2	675	Transcript	NM_000059.3	protein_coding	26/27	-	NM_000059.3:c.9613_9614delinsCT	NP_000050.2:p.Ala3205Leu	9840-9841	9613-9614	3205	A/L	GCt/CTt	1	EntrezGene	NP_000050.2	rseq_mrna_nonmatch,rseq_cds_mismatch	GC	GC	OK	-	-	-	-	-	-	-	-	-	-	-	-	-	-	-	-	-	-	-	0	1	13:32971146	32971147	0
13:g.32971146G>C	13:32971146-32971146	C	missense_variant	MODERATE	BRCA2	675	Transcript	NM_000059.3	protein_coding	26/27	-	NM_000059.3:c.9613G>C	NP_000050.2:p.Ala3205Pro	9840	9613	3205	A/P	Gct/Cct	1	EntrezGene	NP_000050.2	rseq_mrna_nonmatch,rseq_cds_mismatch	G	G	OK	-	-	ENSG00000139618,ENSG00000139618	ENSP00000369497,ENSP00000439902	ENST00000380152,ENST00000544455	3	2.825e-05	5.18	1.07	0.19399	.,.	T	0.45608	-0.9196	+,+	2	1.82825e-05	109394	GCT,GCT	0	1	13:32971146	32971146	0
13:g.32971147C>T	13:32971147-32971147	T	missense_variant	MODERATE	BRCA2	675	Transcript	NM_000059.3	protein_coding	26/27	-	NM_000059.3:c.9614C>T	NP_000050.2:p.Ala3205Val	9841	9614	3205	A/V	gCt/gTt	1	EntrezGene	NP_000050.2	rseq_mrna_nonmatch,rseq_cds_mismatch	C	C	OK	-	-	ENSG00000139618,ENSG00000139618	ENSP00000369497,ENSP00000439902	ENST00000380152,ENST00000544455	3	2.825e-05	5.5	2.86	0.32427	.,.	T	0.40989	-0.9499	+,+	2	1.82819e-05	109398	GCT,GCT	0	0	13:32971147	32971147	0
13:g.32972262A>C	13:32972262-32972262	C	intron_variant	MODIFIER	BRCA2	675	Transcript	NM_000059.3	protein_coding	-	26/26	NM_000059.3:c.9649-37A>C	-	-	-	-	-	-	1	EntrezGene	NP_000050.2	rseq_mrna_nonmatch,rseq_cds_mismatch	A	A	OK	-	-	-	-	-	-	-	-	-	-	-	-	-	-	-	-	-	-	-	0	0	13:32972262	32972262	0
13:g.32972280G>A	13:32972280-32972280	A	intron_variant	MODIFIER	BRCA2	675	Transcript	NM_000059.3	protein_coding	-	26/26	NM_000059.3:c.9649-19G>A	-	-	-	-	-	-	1	EntrezGene	NP_000050.2	rseq_mrna_nonmatch,rseq_cds_mismatch	G	G	OK	-	-	-	-	-	-	-	-	-	-	-	-	-	-	-	-	-	-	-	0	0	13:32972280	32972280	0
13:g.32972332del	13:32972331-32972332	-	frameshift_variant	HIGH	BRCA2	675	Transcript	NM_000059.3	protein_coding	27/27	-	NM_000059.3:c.9682del	NP_000050.2:p.Ser3228ValfsTer21	9909	9682	3228	S/X	Agt/gt	1	EntrezGene	NP_000050.2	rseq_mrna_nonmatch,rseq_cds_mismatch	A	A	OK	-	-	-	-	-	-	-	-	-	-	-	-	-	-	-	-	-	-	-	0	0	13:32972331	32972332	1
13:g.32972398_32972399insT	13:32972398-32972398	T	frameshift_variant	HIGH	BRCA2	675	Transcript	NM_000059.3	protein_coding	27/27	-	NM_000059.3:c.9748dup	NP_000050.2:p.Ser3250PhefsTer5	9975-9976	9748-9749	3250	S/FX	tca/tTca	1	EntrezGene	NP_000050.2	rseq_mrna_nonmatch,rseq_cds_mismatch	-	-	OK	-	-	-	-	-	-	-	-	-	-	-	-	-	-	-	-	-	-	-	0	0	13:32972398	32972398	1
13:g.32972435A>C	13:32972435-32972435	C	missense_variant	MODERATE	BRCA2	675	Transcript	NM_000059.3	protein_coding	27/27	-	NM_000059.3:c.9785A>C	NP_000050.2:p.Gln3262Pro	10012	9785	3262	Q/P	cAa/cCa	1	EntrezGene	NP_000050.2	rseq_mrna_nonmatch,rseq_cds_mismatch	A	A	OK	-	-	ENSG00000139618,ENSG00000139618	ENSP00000369497,ENSP00000439902	ENST00000380152,ENST00000544455	-	-	5.74	2.94	0.33188	.,.	T	0.43118	-0.9368	+,+	-	-	-	CAA,CAA	0	0	13:32972435	32972435	0
13:g.32972513C>T	13:32972513-32972513	T	missense_variant	MODERATE	BRCA2	675	Transcript	NM_000059.3	protein_coding	27/27	-	NM_000059.3:c.9863C>T	NP_000050.2:p.Thr3288Ile	10090	9863	3288	T/I	aCa/aTa	1	EntrezGene	NP_000050.2	rseq_mrna_nonmatch,rseq_cds_mismatch	C	C	OK	-	-	ENSG00000139618,ENSG00000139618	ENSP00000369497,ENSP00000439902	ENST00000380152,ENST00000544455	1	9.415e-06	5.74	5.74	0.9007	.,.	T	0.11118	-1.0626	+,+	3	2.74278e-05	109378	ACA,ACA	0	0	13:32972513	32972513	0
13:g.32972526G>A	13:32972526-32972526	A	synonymous_variant	LOW	BRCA2	675	Transcript	NM_000059.3	protein_coding	27/27	-	NM_000059.3:c.9876G>A	NP_000050.2:p.Pro3292%3D	10103	9876	3292	P	ccG/ccA	1	EntrezGene	NP_000050.2	rseq_mrna_nonmatch,rseq_cds_mismatch	G	G	OK	-	-	-	-	-	-	-	-	-	-	-	-	-	-	-	-	-	-	-	0	0	13:32972526	32972526	0
13:g.32972575G>A	13:32972575-32972575	A	missense_variant	MODERATE	BRCA2	675	Transcript	NM_000059.3	protein_coding	27/27	-	NM_000059.3:c.9925G>A	NP_000050.2:p.Glu3309Lys	10152	9925	3309	E/K	Gaa/Aaa	1	EntrezGene	NP_000050.2	rseq_mrna_nonmatch,rseq_cds_mismatch	G	G	OK	-	-	ENSG00000139618,ENSG00000139618	ENSP00000369497,ENSP00000439902	ENST00000380152,ENST00000544455	5	4.708e-05	5.58	2.45	0.28953	.,.	T	0.49215	-0.8867	+,+	7	6.39982e-05	109378	GAA,GAA	0	0	13:32972575	32972575	0
13:g.32972626A>T	13:32972626-32972626	T	stop_gained	HIGH	BRCA2	675	Transcript	NM_000059.3	protein_coding	27/27	-	NM_000059.3:c.9976A>T	NP_000050.2:p.Lys3326Ter	10203	9976	3326	K/*	Aaa/Taa	1	EntrezGene	NP_000050.2	rseq_mrna_nonmatch,rseq_cds_mismatch	A	A	OK	-	-	ENSG00000139618,ENSG00000139618	ENSP00000369497,ENSP00000439902	ENST00000380152,ENST00000544455	697	0.006563	5.47	0.163	0.14274	.,.	-	-	-	+,+	713	0.00652655	109246	AAA,AAA	0	1	13:32972626	32972626	1
13:g.32972665A>G	13:32972665-32972665	G	missense_variant	MODERATE	BRCA2	675	Transcript	NM_000059.3	protein_coding	27/27	-	NM_000059.3:c.10015A>G	NP_000050.2:p.Ile3339Val	10242	10015	3339	I/V	Ata/Gta	1	EntrezGene	NP_000050.2	rseq_mrna_nonmatch,rseq_cds_mismatch	A	A	OK	-	-	ENSG00000139618,ENSG00000139618	ENSP00000369497,ENSP00000439902	ENST00000380152,ENST00000544455	1	9.415e-06	5.72	3.36	0.37579	.,.	T	0.34771	-0.981	+,+	0	0	109322	ATA,ATA	0	0	13:32972665	32972665	0
13:g.32972673C>T	13:32972673-32972673	T	synonymous_variant	LOW	BRCA2	675	Transcript	NM_000059.3	protein_coding	27/27	-	NM_000059.3:c.10023C>T	NP_000050.2:p.Asp3341%3D	10250	10023	3341	D	gaC/gaT	1	EntrezGene	NP_000050.2	rseq_mrna_nonmatch,rseq_cds_mismatch	C	C	OK	-	-	-	-	-	-	-	-	-	-	-	-	-	-	-	-	-	-	-	0	0	13:32972673	32972673	0
13:g.32972744_32972745insGAATTATATC	13:32972744-32972744	GAATTATATC	frameshift_variant	HIGH	BRCA2	675	Transcript	NM_000059.3	protein_coding	27/27	-	NM_000059.3:c.10094_10095insGAATTATATC	NP_000050.2:p.Ser3366AsnfsTer5	10321-10322	10094-10095	3365	V/VNYIX	gtc/gtGAATTATATCc	1	EntrezGene	NP_000050.2	rseq_mrna_nonmatch,rseq_cds_mismatch	-	-	OK	-	-	-	-	-	-	-	-	-	-	-	-	-	-	-	-	-	-	-	0	0	13:32972744	32972744	1
13:g.32972745C>T	13:32972745-32972745	T	synonymous_variant	LOW	BRCA2	675	Transcript	NM_000059.3	protein_coding	27/27	-	NM_000059.3:c.10095C>T	NP_000050.2:p.Val3365%3D	10322	10095	3365	V	gtC/gtT	1	EntrezGene	NP_000050.2	rseq_mrna_nonmatch,rseq_cds_mismatch	C	C	OK	-	-	-	-	-	-	-	-	-	-	-	-	-	-	-	-	-	-	-	0	0	13:32972745	32972745	0
13:g.32972760G>A	13:32972760-32972760	A	synonymous_variant	LOW	BRCA2	675	Transcript	NM_000059.3	protein_coding	27/27	-	NM_000059.3:c.10110G>A	NP_000050.2:p.Arg3370%3D	10337	10110	3370	R	agG/agA	1	EntrezGene	NP_000050.2	rseq_mrna_nonmatch,rseq_cds_mismatch	G	G	OK	-	-	-	-	-	-	-	-	-	-	-	-	-	-	-	-	-	-	-	0	0	13:32972760	32972760	0
13:g.32972761A>G	13:32972761-32972761	G	missense_variant	MODERATE	BRCA2	675	Transcript	NM_000059.3	protein_coding	27/27	-	NM_000059.3:c.10111A>G	NP_000050.2:p.Thr3371Ala	10338	10111	3371	T/A	Act/Gct	1	EntrezGene	NP_000050.2	rseq_mrna_nonmatch,rseq_cds_mismatch	A	A	OK	-	-	ENSG00000139618,ENSG00000139618	ENSP00000369497,ENSP00000439902	ENST00000380152,ENST00000544455	-	-	5.72	4.54	0.5522	.,.	T	0.45581	-0.9198	+,+	0	0	109392	ACT,ACT	0	0	13:32972761	32972761	0
13:g.32972804G>A	13:32972804-32972804	A	missense_variant	MODERATE	BRCA2	675	Transcript	NM_000059.3	protein_coding	27/27	-	NM_000059.3:c.10154G>A	NP_000050.2:p.Arg3385His	10381	10154	3385	R/H	cGt/cAt	1	EntrezGene	NP_000050.2	rseq_mrna_nonmatch,rseq_cds_mismatch	G	G	OK	-	-	ENSG00000139618,ENSG00000139618	ENSP00000369497,ENSP00000439902	ENST00000380152,ENST00000544455	3	2.825e-05	5.08	-10.1	0.0033	.,.	T	0.4948	-0.8835	+,+	2	1.82855e-05	109376	CGT,CGT	0	1	13:32972804	32972804	0
13:g.32972901_32972904del	13:32972900-32972904	-	frameshift_variant	HIGH	BRCA2	675	Transcript	NM_000059.3	protein_coding	27/27	-	NM_000059.3:c.10253_10256del	NP_000050.2:p.Ile3418LysfsTer8	10478-10481	10251-10254	3417-3418	YI/X	taTATC/ta	1	EntrezGene	NP_000050.2	rseq_mrna_nonmatch,rseq_cds_mismatch	TATC	TCTA	OK	-	-	-	-	-	-	-	-	-	-	-	-	-	-	-	-	-	-	-	0	0	13:32972900	32972904	1
13:g.32972903_32972906del	13:32972902-32972906	-	frameshift_variant,stop_lost	HIGH	BRCA2	675	Transcript	NM_000059.3	protein_coding	27/27	-	NM_000059.3:c.10253_10256del	NP_000050.2:p.Ile3418LysfsTer8	10480-10483	10253-10256	3418-3419	I*/X	aTCTAa/aa	1	EntrezGene	NP_000050.2	rseq_mrna_nonmatch,rseq_cds_mismatch	TCTA	TCTA	OK	-	-	-	-	-	-	-	-	-	-	-	-	-	-	-	-	-	-	-	0	0	13:32972902	32972906	1
17:g.41193676_41198104delinsCTGTG	17:41193678-41198104	TG	splice_acceptor_variant,coding_sequence_variant,3_prime_UTR_variant,intron_variant	HIGH	BRCA1	672	Transcript	NM_007294.4	protein_coding	23/23	22/22	-	-	-	-	-	-	-	-1	EntrezGene	NP_009225.1	rseq_mrna_match	GCCCCACCTGTCTGGGATTCAGTGGGTCTGGGAATTTGCATATCTAACAAATTCCTAGGTGATGGTGTTGCCCCCTCACACTCCTATCAGGGGATCATGCTTTGAGAGCCTCTGCACTGAACTGTAAATGTTAAGCTGTCATATCATTTTGAGTCCTTGAAACCATGTCTCCACAGTTCATATTCCCCAGCCACCAGAGTCGGGAGGATCTCTCTCCAGATCTTGATTCCTACCAGTCCCTTAAACAATTGCTTACATTTTCCTGATCCTCCAGACATTCAGGATCAGCCCCTCTACACCTCCCCAATCCCTGCTCTCCATAGGAGCTGTTTCTAGTTTTCCTTAATTTTCTATTTGGCCAGATTCGTTGCTTTAATTTTCTCCTTGTTACAGGCAGAG…	GCCCCACCTGTCTGGGATTCAGTGGGTCTGGGAATTTGCATATCTAACAAATTCCTAGGTGATGGTGTTGCCCCCTCACACTCCTATCAGGGGATCATGCTTTGAGAGCCTCTGCACTGAACTGTAAATGTTAAGCTGTCATATCATTTTGAGTCCTTGAAACCATGTCTCCACAGTTCATATTCCCCAGCCACCAGAGTCGGGAGGATCTCTCTCCAGATCTTGATTCCTACCAGTCCCTTAAACAATTGCTTACATTTTCCTGATCCTCCAGACATTCAGGATCAGCCCCTCTACACCTCCCCAATCCCTGCTCTCCATAGGAGCTGTTTCTAGTTTTCCTTAATTTTCTATTTGGCCAGATTCGTTGCTTTAATTTTCTCCTTGTTACAGGCAGAG…	-	-	-	-	-	-	-	-	-	-	-	-	-	-	-	-	-	-	-	-	0	0	17:41193678	41198104	0
17:g.41197650del	17:41197649-41197650	-	3_prime_UTR_variant	MODIFIER	BRCA1	672	Transcript	NM_007294.4	protein_coding	23/23	-	NM_007294.4:c.*45del	-	5750	-	-	-	-	-1	EntrezGene	NP_009225.1	rseq_mrna_match	C	C	-	-	-	-	-	-	-	-	-	-	-	-	-	-	-	-	-	-	-	-	0	0	17:41197649	41197650	0
17:g.41197718_41197730del	17:41197717-41197730	-	frameshift_variant	HIGH	BRCA1	672	Transcript	NM_007294.4	protein_coding	23/23	-	NM_007294.4:c.5557_5569del	NP_009225.1:p.Tyr1853ArgfsTer65	5670-5682	5557-5569	1853-1857	YLIPQ/X	TACCTGATACCCCag/ag	-1	EntrezGene	NP_009225.1	rseq_mrna_match	GGGGTATCAGGTA	GGGGTATCAGGTA	-	-	-	-	-	-	-	-	-	-	-	-	-	-	-	-	-	-	-	-	0	0	17:41197717	41197730	1
17:g.41197727_41197731del	17:41197726-41197731	-	frameshift_variant	HIGH	BRCA1	672	Transcript	NM_007294.4	protein_coding	23/23	-	NM_007294.4:c.5556_5560del	NP_009225.1:p.Tyr1853AspfsTer25	5669-5673	5556-5560	1852-1854	TYL/TX	acCTACCtg/actg	-1	EntrezGene	NP_009225.1	rseq_mrna_match	GGTAG	GGTAG	-	-	-	-	-	-	-	-	-	-	-	-	-	-	-	-	-	-	-	-	0	0	17:41197726	41197731	1
17:g.41197745G>A	17:41197745-41197745	A	stop_gained	HIGH	BRCA1	672	Transcript	NM_007294.4	protein_coding	23/23	-	NM_007294.4:c.5542C>T	NP_009225.1:p.Gln1848Ter	5655	5542	1848	Q/*	Cag/Tag	-1	EntrezGene	NP_009225.1	rseq_mrna_match	G	G	-	-	-	ENSG00000012048,ENSG00000012048,ENSG00000012048,ENSG00000012048,ENSG00000012048,ENSG00000012048,ENSG00000012048,ENSG00000012048	ENSP00000312236,ENSP00000350283,ENSP00000418960,ENSP00000465347,ENSP00000467329,ENSP00000465818,ENSP00000418775,ENSP00000420705	ENST00000352993,ENST00000357654,ENST00000471181,ENST00000591849,ENST00000591534,ENST00000586385,ENST00000493795,ENST00000491747	-	-	5.32	5.32	0.75377	BRCT_domain,BRCT_domain,.,BRCT_domain,BRCT_domain,BRCT_domain,.,BRCT_domain	-	-	-	-,-,-,-,-,-,-,-	-	-	-	CAG,CAG,CAG,CAG,CAG,CAG,CAG,CAG	1	0	17:41197745	41197745	1
17:g.41197754dup	17:41197754-41197754	A	frameshift_variant	HIGH	BRCA1	672	Transcript	NM_007294.4	protein_coding	23/23	-	NM_007294.4:c.5533dup	NP_009225.1:p.Tyr1845LeufsTer35	5645-5646	5532-5533	1844-1845	-/X	-/T	-1	EntrezGene	NP_009225.1	rseq_mrna_match	-	-	-	-	-	-	-	-	-	-	-	-	-	-	-	-	-	-	-	-	-	-	0	0	17:41197754	41197754	1
17:g.41197784G>A	17:41197784-41197784	A	stop_gained	HIGH	BRCA1	672	Transcript	NM_007294.4	protein_coding	23/23	-	NM_007294.4:c.5503C>T	NP_009225.1:p.Arg1835Ter	5616	5503	1835	R/*	Cga/Tga	-1	EntrezGene	NP_009225.1	rseq_mrna_match	G	G	-	-	-	ENSG00000012048,ENSG00000012048,ENSG00000012048,ENSG00000012048,ENSG00000012048,ENSG00000012048,ENSG00000012048,ENSG00000012048	ENSP00000312236,ENSP00000350283,ENSP00000418960,ENSP00000465347,ENSP00000467329,ENSP00000465818,ENSP00000418775,ENSP00000420705	ENST00000352993,ENST00000357654,ENST00000471181,ENST00000591849,ENST00000591534,ENST00000586385,ENST00000493795,ENST00000491747	-	-	5.32	1.8	0.24069	BRCT_domain,BRCT_domain,BRCT_domain,BRCT_domain,BRCT_domain,BRCT_domain,BRCT_domain,BRCT_domain,.,BRCT_domain,BRCT_domain,BRCT_domain,BRCT_domain,BRCT_domain,BRCT_domain,BRCT_domain,BRCT_domain,BRCT_domain,BRCT_domain,.,BRCT_domain,BRCT_domain,BRCT_domain,BRCT_domain	-	-	-	-,-,-,-,-,-,-,-	2	1.82815e-05	109400	CGA,CGA,CGA,CGA,CGA,CGA,CGA,CGA	0	1	17:41197784	41197784	1
17:g.41197790C>T	17:41197790-41197790	T	missense_variant	MODERATE	BRCA1	672	Transcript	NM_007294.4	protein_coding	23/23	-	NM_007294.4:c.5497G>A	NP_009225.1:p.Val1833Met	5610	5497	1833	V/M	Gtg/Atg	-1	EntrezGene	NP_009225.1	rseq_mrna_match	C	C	-	-	-	ENSG00000012048,ENSG00000012048,ENSG00000012048,ENSG00000012048,ENSG00000012048,ENSG00000012048,ENSG00000012048,ENSG00000012048	ENSP00000312236,ENSP00000350283,ENSP00000418960,ENSP00000465347,ENSP00000467329,ENSP00000465818,ENSP00000418775,ENSP00000420705	ENST00000352993,ENST00000357654,ENST00000471181,ENST00000591849,ENST00000591534,ENST00000586385,ENST00000493795,ENST00000491747	-	-	5.32	5.32	0.75377	BRCT_domain,BRCT_domain,BRCT_domain,BRCT_domain,BRCT_domain,BRCT_domain,BRCT_domain,BRCT_domain,.,BRCT_domain,BRCT_domain,BRCT_domain,BRCT_domain,BRCT_domain,BRCT_domain,BRCT_domain,BRCT_domain,BRCT_domain,BRCT_domain,.,BRCT_domain,BRCT_domain,BRCT_domain,BRCT_domain	D	0.96423	0.9519	-,-,-,-,-,-,-,-	0	0	109404	GTG,GTG,GTG,GTG,GTG,GTG,GTG,GTG	1	0	17:41197790	41197790	0
17:g.41197795del	17:41197794-41197795	-	frameshift_variant	HIGH	BRCA1	672	Transcript	NM_007294.4	protein_coding	23/23	-	NM_007294.4:c.5492del	NP_009225.1:p.Pro1831LeufsTer3	5605	5492	1831	P/X	cCt/ct	-1	EntrezGene	NP_009225.1	rseq_mrna_match	G	G	-	-	-	-	-	-	-	-	-	-	-	-	-	-	-	-	-	-	-	-	0	0	17:41197794	41197795	1
17:g.41197829G>T	17:41197829-41197829	T	intron_variant	MODIFIER	BRCA1	672	Transcript	NM_007294.4	protein_coding	-	22/22	NM_007294.4:c.5468-10C>A	-	-	-	-	-	-	-1	EntrezGene	NP_009225.1	rseq_mrna_match	G	G	-	0.00161031	0.116	-	-	-	-	-	-	-	-	-	-	-	-	-	-	-	-	-	0	1	17:41197829	41197829	0
17:g.41199638_41199639insA	17:41199638-41199638	A	intron_variant	MODIFIER	BRCA1	672	Transcript	NM_007294.4	protein_coding	-	22/22	NM_007294.4:c.5467+21dup	-	-	-	-	-	-	-1	EntrezGene	NP_009225.1	rseq_mrna_match	-	-	-	-	-	-	-	-	-	-	-	-	-	-	-	-	-	-	-	-	-	-	0	0	17:41199638	41199638	0
17:g.41199660C>T	17:41199660-41199660	T	missense_variant,splice_region_variant	MODERATE	BRCA1	672	Transcript	NM_007294.4	protein_coding	22/23	-	NM_007294.4:c.5467G>A	NP_009225.1:p.Ala1823Thr	5580	5467	1823	A/T	Gca/Aca	-1	EntrezGene	NP_009225.1	rseq_mrna_match	C	C	-	0.999393	0.994	ENSG00000012048,ENSG00000012048,ENSG00000012048,ENSG00000012048,ENSG00000012048,ENSG00000012048,ENSG00000012048,ENSG00000012048	ENSP00000312236,ENSP00000350283,ENSP00000418960,ENSP00000465347,ENSP00000467329,ENSP00000465818,ENSP00000418775,ENSP00000420705	ENST00000352993,ENST00000357654,ENST00000471181,ENST00000591849,ENST00000591534,ENST00000586385,ENST00000493795,ENST00000491747	-	-	4.98	4.01	0.45821	BRCT_domain,BRCT_domain,BRCT_domain,BRCT_domain,BRCT_domain,BRCT_domain,BRCT_domain,BRCT_domain,.,BRCT_domain,BRCT_domain,BRCT_domain,BRCT_domain,BRCT_domain,BRCT_domain,BRCT_domain,BRCT_domain,BRCT_domain,BRCT_domain,.,BRCT_domain,BRCT_domain,BRCT_domain,BRCT_domain	T	0.73007	-0.3685	-,-,-,-,-,-,-,-	-	-	-	GCA,GCA,GCA,GCA,GCA,GCA,GCA,GCA	0	0	17:41199660	41199660	0
17:g.41199693G>C	17:41199693-41199693	C	missense_variant	MODERATE	BRCA1	672	Transcript	NM_007294.4	protein_coding	22/23	-	NM_007294.4:c.5434C>G	NP_009225.1:p.Pro1812Ala	5547	5434	1812	P/A	Cca/Gca	-1	EntrezGene	NP_009225.1	rseq_mrna_match	G	G	-	-	-	ENSG00000012048	ENSP00000417148	ENST00000468300	-	-	4.98	4.98	0.65679	-	D	0.91111	0.5408	-	0	0	109406	GCC	0	0	17:41199693	41199693	0
17:g.41199696G>A	17:41199696-41199696	A	stop_gained	HIGH	BRCA1	672	Transcript	NM_007294.4	protein_coding	22/23	-	NM_007294.4:c.5431C>T	NP_009225.1:p.Gln1811Ter	5544	5431	1811	Q/*	Cag/Tag	-1	EntrezGene	NP_009225.1	rseq_mrna_match	G	G	-	-	-	ENSG00000012048	ENSP00000417148	ENST00000468300	-	-	4.98	4	0.45673	-	T	0.73034	-0.3676	-	-	-	-	GCA	0	0	17:41199696	41199696	1
17:g.41199702C>A	17:41199702-41199702	A	missense_variant	MODERATE	BRCA1	672	Transcript	NM_007294.4	protein_coding	22/23	-	NM_007294.4:c.5425G>T	NP_009225.1:p.Val1809Phe	5538	5425	1809	V/F	Gtt/Ttt	-1	EntrezGene	NP_009225.1	rseq_mrna_match	C	C	-	-	-	ENSG00000012048	ENSP00000417148	ENST00000468300	-	-	4.98	2.97	0.33479	-	D	0.86374	0.2276	-	-	-	-	GGT	1	0	17:41199702	41199702	0
17:g.41199715G>A	17:41199715-41199715	A	synonymous_variant	LOW	BRCA1	672	Transcript	NM_007294.4	protein_coding	22/23	-	NM_007294.4:c.5412C>T	NP_009225.1:p.Val1804%3D	5525	5412	1804	V	gtC/gtT	-1	EntrezGene	NP_009225.1	rseq_mrna_match	G	G	-	-	-	-	-	-	-	-	-	-	-	-	-	-	-	-	-	-	-	-	0	0	17:41199715	41199715	0
17:g.41199745A>T	17:41199745-41199745	T	intron_variant	MODIFIER	BRCA1	672	Transcript	NM_007294.4	protein_coding	-	21/22	NM_007294.4:c.5407-25T>A	-	-	-	-	-	-	-1	EntrezGene	NP_009225.1	rseq_mrna_match	A	A	-	-	-	-	-	-	-	-	-	-	-	-	-	-	-	-	-	-	-	-	0	0	17:41199745	41199745	0
17:g.41201133C>G	17:41201133-41201133	G	splice_region_variant,intron_variant	LOW	BRCA1	672	Transcript	NM_007294.4	protein_coding	-	21/22	NM_007294.4:c.5406+5G>C	-	-	-	-	-	-	-1	EntrezGene	NP_009225.1	rseq_mrna_match	C	C	-	0.999979	0.988	-	-	-	-	-	-	-	-	-	-	-	-	-	-	-	-	-	1	0	17:41201133	41201133	0
17:g.41203029A>G	17:41203029-41203029	G	intron_variant	MODIFIER	BRCA1	672	Transcript	NM_007294.4	protein_coding	-	20/22	NM_007294.4:c.5332+51T>C	-	-	-	-	-	-	-1	EntrezGene	NP_009225.1	rseq_mrna_match	A	A	-	-	-	-	-	-	-	-	-	-	-	-	-	-	-	-	-	-	-	-	0	0	17:41203029	41203029	0
17:g.41203084del	17:41203083-41203084	-	frameshift_variant	HIGH	BRCA1	672	Transcript	NM_007294.4	protein_coding	20/23	-	NM_007294.4:c.5328del	NP_009225.1:p.Thr1777GlnfsTer16	5441	5328	1776	P/X	ccC/cc	-1	EntrezGene	NP_009225.1	rseq_mrna_match	G	G	-	-	-	-	-	-	-	-	-	-	-	-	-	-	-	-	-	-	-	-	0	0	17:41203083	41203084	1
17:g.41203135C>A	17:41203135-41203135	A	splice_acceptor_variant	HIGH	BRCA1	672	Transcript	NM_007294.4	protein_coding	-	19/22	NM_007294.4:c.5278-1G>T	-	-	-	-	-	-	-1	EntrezGene	NP_009225.1	rseq_mrna_match	C	C	-	0.999989	0.934	-	-	-	-	-	-	-	-	-	-	-	-	-	-	-	-	-	1	0	17:41203135	41203135	1
17:g.41203170T>C	17:41203170-41203170	C	intron_variant	MODIFIER	BRCA1	672	Transcript	NM_007294.4	protein_coding	-	19/22	NM_007294.4:c.5278-36A>G	-	-	-	-	-	-	-1	EntrezGene	NP_009225.1	rseq_mrna_match	T	T	-	-	-	-	-	-	-	-	-	-	-	-	-	-	-	-	-	-	-	-	0	0	17:41203170	41203170	0
17:g.41205431_41209604del	17:41205430-41209604	-	splice_acceptor_variant,splice_donor_variant,coding_sequence_variant,intron_variant	HIGH	BRCA1	672	Transcript	NM_007294.4	protein_coding	19/23	18-19/22	NM_007294.4:c.5194-452_5278-2297del	-	-	-	-	-	-	-1	EntrezGene	NP_009225.1	rseq_mrna_match	GCACTTTGGGAGGCTGAGGCAGGCGGATCACGAGGTCAAGAGATGGAGACCATCCCGTCTAACACAGTGAAAACCCGTCTCTACTAAAAATACAAAAAATTAGCTGGGCATGGTGGCGGGCACCTGTAGTCCCAGCTACTTGGGAGGCTGAGGCAGGAGAATGGTGTGAACCCAGGAGGTGGAGTGGAGCTGGTAGTGAGCCGAGACGGCGCCACTGCACTCCAGCCTGGGTGACATAGCGAGACTCTGTCTCAAAAAAAAAAAGAAATTTGAAGTTTCAGGCCGGGCGCGGTGGCCTGTAATCCTAGCACTTTGGGAGGCCGAGGTGGGTGGATCACTTGGGGTCGGGAGTTCAAGACCAGCGTGACCAACATGGAGAAACCCCATCTCTACTAAAAA…	GCACTTTGGGAGGCTGAGGCAGGCGGATCACGAGGTCAAGAGATGGAGACCATCCCGTCTAACACAGTGAAAACCCGTCTCTACTAAAAATACAAAAAATTAGCTGGGCATGGTGGCGGGCACCTGTAGTCCCAGCTACTTGGGAGGCTGAGGCAGGAGAATGGTGTGAACCCAGGAGGTGGAGTGGAGCTGGTAGTGAGCCGAGACGGCGCCACTGCACTCCAGCCTGGGTGACATAGCGAGACTCTGTCTCAAAAAAAAAAAGAAATTTGAAGTTTCAGGCCGGGCGCGGTGGCCTGTAATCCTAGCACTTTGGGAGGCCGAGGTGGGTGGATCACTTGGGGTCGGGAGTTCAAGACCAGCGTGACCAACATGGAGAAACCCCATCTCTACTAAAAA…	-	-	-	-	-	-	-	-	-	-	-	-	-	-	-	-	-	-	-	-	0	0	17:41205430	41209604	0
17:g.41205890_41209090del	17:41205889-41209090	-	splice_donor_variant,coding_sequence_variant,intron_variant	HIGH	BRCA1	672	Transcript	NM_007294.4	protein_coding	19/23	19/22	NM_007294.4:c.5256_5278-2756del	-	5369-?	5256-?	1752-?	-	-	-1	EntrezGene	NP_009225.1	rseq_mrna_match	GCAGGAGAATCACTTGAACCCTGGAGGCAGAGATTGCGGTGAGCCAAGATCACGCCATTGTACTTCAGCCTGGGCAAGAAGAGCAAAGCTTCGTCTTAAAAAAAAAAAAAAAGAAATTTGAAGTTTCACCTCTACATATACATTTCTCTTCCAGAGAAAAATACTATGGTGACATTTAGTATTTTCAGAATGTCATTACTTTGACCACATACTTTCCATCATTGCTATTCTGCATGGAGGAAAAAATCCAAAGCACTAGAATTTCTTTTTAAAGAGGGGAAGAATCTGGTGCTAATACTGCCTAGCATACAGTGGAGGAAAAACAGAGGACTGGCTCACATGGCGCTCCCCTGTGGTAAAGGCAGAAGCAGAAATAAGGCCAGCAGCTTTTCTTGGCAT…	GCAGGAGAATCACTTGAACCCTGGAGGCAGAGATTGCGGTGAGCCAAGATCACGCCATTGTACTTCAGCCTGGGCAAGAAGAGCAAAGCTTCGTCTTAAAAAAAAAAAAAAAGAAATTTGAAGTTTCACCTCTACATATACATTTCTCTTCCAGAGAAAAATACTATGGTGACATTTAGTATTTTCAGAATGTCATTACTTTGACCACATACTTTCCATCATTGCTATTCTGCATGGAGGAAAAAATCCAAAGCACTAGAATTTCTTTTTAAAGAGGGGAAGAATCTGGTGCTAATACTGCCTAGCATACAGTGGAGGAAAAACAGAGGACTGGCTCACATGGCGCTCCCCTGTGGTAAAGGCAGAAGCAGAAATAAGGCCAGCAGCTTTTCTTGGCAT…	-	-	-	-	-	-	-	-	-	-	-	-	-	-	-	-	-	-	-	-	0	0	17:41205889	41209090	0
17:g.41209020_41209021insGGAGTGGAATAC	17:41209020-41209020	GGAGTGGAATAC	intron_variant	MODIFIER	BRCA1	672	Transcript	NM_007294.4	protein_coding	-	19/22	NM_007294.4:c.5277+48_5277+49insGTATTCCACTCC	-	-	-	-	-	-	-1	EntrezGene	NP_009225.1	rseq_mrna_match	-	-	-	-	-	-	-	-	-	-	-	-	-	-	-	-	-	-	-	-	-	-	0	0	17:41209020	41209020	0
17:g.41209080dupG	17:41209080-41209080	G	frameshift_variant	HIGH	BRCA1	672	Transcript	NM_007294.4	protein_coding	19/23	-	NM_007294.4:c.5266dup	NP_009225.1:p.Gln1756ProfsTer74	5378-5379	5265-5266	1755-1756	-/X	-/C	-1	EntrezGene	NP_009225.1	rseq_mrna_match	-	-	-	-	-	-	-	-	-	-	-	-	-	-	-	-	-	-	-	-	-	-	0	0	17:41209080	41209080	1
17:g.41209094C>T	17:41209094-41209094	T	missense_variant	MODERATE	BRCA1	672	Transcript	NM_007294.4	protein_coding	19/23	-	NM_007294.4:c.5252G>A	NP_009225.1:p.Arg1751Gln	5365	5252	1751	R/Q	cGa/cAa	-1	EntrezGene	NP_009225.1	rseq_mrna_match	C	C	-	-	-	ENSG00000012048,ENSG00000012048,ENSG00000012048,ENSG00000012048,ENSG00000012048,ENSG00000012048,ENSG00000012048,ENSG00000012048	ENSP00000312236,ENSP00000350283,ENSP00000418960,ENSP00000417148,ENSP00000467329,ENSP00000465818,ENSP00000418775,ENSP00000420705	ENST00000352993,ENST00000357654,ENST00000471181,ENST00000468300,ENST00000591534,ENST00000586385,ENST00000493795,ENST00000491747	3	2.825e-05	5.07	5.07	0.68106	.,.,.,.,.,.,.,.	D	0.91953	0.604	-,-,-,-,-,-,-,-	4	3.65604e-05	109408	CGA,CGA,CGA,CGA,CGA,CGA,CGA,CGA	0	0	17:41209094	41209094	0
17:g.41209095G>A	17:41209095-41209095	A	stop_gained	HIGH	BRCA1	672	Transcript	NM_007294.4	protein_coding	19/23	-	NM_007294.4:c.5251C>T	NP_009225.1:p.Arg1751Ter	5364	5251	1751	R/*	Cga/Tga	-1	EntrezGene	NP_009225.1	rseq_mrna_match	G	G	-	-	-	ENSG00000012048,ENSG00000012048,ENSG00000012048,ENSG00000012048,ENSG00000012048,ENSG00000012048,ENSG00000012048,ENSG00000012048	ENSP00000312236,ENSP00000350283,ENSP00000418960,ENSP00000417148,ENSP00000467329,ENSP00000465818,ENSP00000418775,ENSP00000420705	ENST00000352993,ENST00000357654,ENST00000471181,ENST00000468300,ENST00000591534,ENST00000586385,ENST00000493795,ENST00000491747	-	-	5.07	1.58	0.22557	.,.,.,.,.,.,.,.	-	-	-	-,-,-,-,-,-,-,-	2	1.82802e-05	109408	CGA,CGA,CGA,CGA,CGA,CGA,CGA,CGA	0	1	17:41209095	41209095	1
17:g.41209100G>C	17:41209100-41209100	C	missense_variant	MODERATE	BRCA1	672	Transcript	NM_007294.4	protein_coding	19/23	-	NM_007294.4:c.5246C>G	NP_009225.1:p.Pro1749Arg	5359	5246	1749	P/R	cCa/cGa	-1	EntrezGene	NP_009225.1	rseq_mrna_match	G	G	-	-	-	ENSG00000012048,ENSG00000012048,ENSG00000012048,ENSG00000012048,ENSG00000012048,ENSG00000012048,ENSG00000012048,ENSG00000012048	ENSP00000312236,ENSP00000350283,ENSP00000418960,ENSP00000417148,ENSP00000467329,ENSP00000465818,ENSP00000418775,ENSP00000420705	ENST00000352993,ENST00000357654,ENST00000471181,ENST00000468300,ENST00000591534,ENST00000586385,ENST00000493795,ENST00000491747	-	-	5.07	5.07	0.68106	.,.,.,.,.,.,.,.	D	0.98496	1.0664	-,-,-,-,-,-,-,-	-	-	-	CCA,CCA,CCA,CCA,CCA,CCA,CCA,CCA	0	0	17:41209100	41209100	0
17:g.41209134C>T	17:41209134-41209134	T	missense_variant	MODERATE	BRCA1	672	Transcript	NM_007294.4	protein_coding	19/23	-	NM_007294.4:c.5212G>A	NP_009225.1:p.Gly1738Arg	5325	5212	1738	G/R	Gga/Aga	-1	EntrezGene	NP_009225.1	rseq_mrna_match	C	C	-	-	-	ENSG00000012048,ENSG00000012048,ENSG00000012048,ENSG00000012048,ENSG00000012048,ENSG00000012048,ENSG00000012048,ENSG00000012048	ENSP00000312236,ENSP00000350283,ENSP00000418960,ENSP00000417148,ENSP00000467329,ENSP00000465818,ENSP00000418775,ENSP00000420705	ENST00000352993,ENST00000357654,ENST00000471181,ENST00000468300,ENST00000591534,ENST00000586385,ENST00000493795,ENST00000491747	-	-	5.07	5.07	0.68106	.,.,.,.,.,.,.,.	D	0.93288	0.709	-,-,-,-,-,-,-,-	-	-	-	GGA,GGA,GGA,GGA,GGA,GGA,GGA,GGA	1	0	17:41209134	41209134	0
17:g.41209182A>G	17:41209182-41209182	G	intron_variant	MODIFIER	BRCA1	672	Transcript	NM_007294.4	protein_coding	-	18/22	NM_007294.4:c.5194-30T>C	-	-	-	-	-	-	-1	EntrezGene	NP_009225.1	rseq_mrna_match	A	A	-	-	-	-	-	-	-	-	-	-	-	-	-	-	-	-	-	-	-	-	0	0	17:41209182	41209182	0
17:g.41215352C>T	17:41215352-41215352	T	missense_variant,splice_region_variant	MODERATE	BRCA1	672	Transcript	NM_007294.4	protein_coding	18/23	-	NM_007294.4:c.5191G>A	NP_009225.1:p.Glu1731Lys	5304	5191	1731	E/K	Gag/Aag	-1	EntrezGene	NP_009225.1	rseq_mrna_match	C	C	-	0.93427	0.734	ENSG00000012048,ENSG00000012048,ENSG00000012048,ENSG00000012048,ENSG00000012048,ENSG00000012048,ENSG00000012048,ENSG00000012048	ENSP00000312236,ENSP00000350283,ENSP00000418960,ENSP00000417148,ENSP00000467329,ENSP00000465818,ENSP00000418775,ENSP00000420705	ENST00000352993,ENST00000357654,ENST00000471181,ENST00000468300,ENST00000591534,ENST00000586385,ENST00000493795,ENST00000491747	-	-	5.46	5.46	0.80021	BRCT_domain,BRCT_domain,.,.,BRCT_domain,BRCT_domain,.,BRCT_domain	D	0.96911	0.9832	-,-,-,-,-,-,-,-	-	-	-	GAG,GAG,GAG,GAG,GAG,GAG,GAG,GAG	0	0	17:41215352	41215352	0
17:g.41215381T>G	17:41215381-41215381	G	missense_variant	MODERATE	BRCA1	672	Transcript	NM_007294.4	protein_coding	18/23	-	NM_007294.4:c.5162A>C	NP_009225.1:p.Gln1721Pro	5275	5162	1721	Q/P	cAg/cCg	-1	EntrezGene	NP_009225.1	rseq_mrna_match	T	T	-	-	-	ENSG00000012048,ENSG00000012048,ENSG00000012048,ENSG00000012048,ENSG00000012048,ENSG00000012048,ENSG00000012048,ENSG00000012048,ENSG00000012048,ENSG00000012048,ENSG00000012048	ENSP00000312236,ENSP00000350283,ENSP00000418960,ENSP00000417148,ENSP00000467329,ENSP00000465818,ENSP00000418775,ENSP00000420705,ENSP00000419481,ENSP00000420412,ENSP00000418819	ENST00000352993,ENST00000357654,ENST00000471181,ENST00000468300,ENST00000591534,ENST00000586385,ENST00000493795,ENST00000491747,ENST00000484087,ENST00000478531,ENST00000493919	-	-	5.46	4.36	0.51643	BRCT_domain,BRCT_domain,BRCT_domain,BRCT_domain,BRCT_domain,BRCT_domain,BRCT_domain,BRCT_domain,.,.,BRCT_domain,BRCT_domain,BRCT_domain,BRCT_domain,BRCT_domain,.,BRCT_domain,BRCT_domain,BRCT_domain,BRCT_domain,BRCT_domain,BRCT_domain,BRCT_domain,BRCT_domain,BRCT_domain,BRCT_domain,BRCT_domain,BRCT_domain,BRCT_domain,BRCT_domain,BRCT_domain	D	0.92814	0.6714	-,-,-,-,-,-,-,-,-,-,-	-	-	-	CAG,CAG,CAG,CAG,CAG,CAG,CAG,CAG,CAG,CAG,CAG	1	0	17:41215381	41215381	0
17:g.41215871A>T	17:41215871-41215871	T	intron_variant	MODIFIER	BRCA1	672	Transcript	NM_007294.4	protein_coding	-	17/22	NM_007294.4:c.5152+20T>A	-	-	-	-	-	-	-1	EntrezGene	NP_009225.1	rseq_mrna_match	A	A	-	-	-	-	-	-	-	-	-	-	-	-	-	-	-	-	-	-	-	-	0	0	17:41215871	41215871	0
17:g.41215890C>T	17:41215890-41215890	T	splice_donor_variant	HIGH	BRCA1	672	Transcript	NM_007294.4	protein_coding	-	17/22	NM_007294.4:c.5152+1G>A	-	-	-	-	-	-	-1	EntrezGene	NP_009225.1	rseq_mrna_match	C	C	-	0.999989	0.934	-	-	-	-	-	-	-	-	-	-	-	-	-	-	-	-	-	1	0	17:41215890	41215890	1
17:g.41215914C>T	17:41215914-41215914	T	missense_variant	MODERATE	BRCA1	672	Transcript	NM_007294.4	protein_coding	17/23	-	NM_007294.4:c.5129G>A	NP_009225.1:p.Gly1710Glu	5242	5129	1710	G/E	gGa/gAa	-1	EntrezGene	NP_009225.1	rseq_mrna_match	C	C	-	-	-	ENSG00000012048,ENSG00000012048,ENSG00000012048,ENSG00000012048,ENSG00000012048,ENSG00000012048,ENSG00000012048,ENSG00000012048,ENSG00000012048,ENSG00000012048,ENSG00000012048	ENSP00000312236,ENSP00000350283,ENSP00000418960,ENSP00000417148,ENSP00000467329,ENSP00000465818,ENSP00000418775,ENSP00000420705,ENSP00000419481,ENSP00000420412,ENSP00000418819	ENST00000352993,ENST00000357654,ENST00000471181,ENST00000468300,ENST00000591534,ENST00000586385,ENST00000493795,ENST00000491747,ENST00000484087,ENST00000478531,ENST00000493919	-	-	5.83	5.83	0.93059	BRCT_domain,BRCT_domain,BRCT_domain,BRCT_domain,BRCT_domain,BRCT_domain,BRCT_domain,BRCT_domain,.,.,BRCT_domain,BRCT_domain,BRCT_domain,BRCT_domain,BRCT_domain,.,BRCT_domain,BRCT_domain,BRCT_domain,BRCT_domain,BRCT_domain,BRCT_domain,BRCT_domain,BRCT_domain,BRCT_domain,BRCT_domain,BRCT_domain,BRCT_domain,BRCT_domain,BRCT_domain,BRCT_domain	D	0.96093	0.9294	-,-,-,-,-,-,-,-,-,-,-	-	-	-	GGA,GGA,GGA,GGA,GGA,GGA,GGA,GGA,GGA,GGA,GGA	0	0	17:41215914	41215914	0
17:g.41215926C>G	17:41215926-41215926	G	missense_variant	MODERATE	BRCA1	672	Transcript	NM_007294.4	protein_coding	17/23	-	NM_007294.4:c.5117G>C	NP_009225.1:p.Gly1706Ala	5230	5117	1706	G/A	gGa/gCa	-1	EntrezGene	NP_009225.1	rseq_mrna_match	C	C	-	-	-	ENSG00000012048,ENSG00000012048,ENSG00000012048,ENSG00000012048,ENSG00000012048,ENSG00000012048,ENSG00000012048,ENSG00000012048,ENSG00000012048,ENSG00000012048,ENSG00000012048	ENSP00000312236,ENSP00000350283,ENSP00000418960,ENSP00000417148,ENSP00000467329,ENSP00000465818,ENSP00000418775,ENSP00000420705,ENSP00000419481,ENSP00000420412,ENSP00000418819	ENST00000352993,ENST00000357654,ENST00000471181,ENST00000468300,ENST00000591534,ENST00000586385,ENST00000493795,ENST00000491747,ENST00000484087,ENST00000478531,ENST00000493919	3	2.825e-05	5.83	5.83	0.93059	BRCT_domain,BRCT_domain,BRCT_domain,BRCT_domain,BRCT_domain,BRCT_domain,BRCT_domain,BRCT_domain,.,.,BRCT_domain,BRCT_domain,BRCT_domain,BRCT_domain,BRCT_domain,.,BRCT_domain,BRCT_domain,BRCT_domain,BRCT_domain,BRCT_domain,BRCT_domain,BRCT_domain,BRCT_domain,BRCT_domain,BRCT_domain,BRCT_domain,BRCT_domain,BRCT_domain,BRCT_domain,BRCT_domain	T	0.80466	-0.0839	-,-,-,-,-,-,-,-,-,-,-	4	3.65711e-05	109376	GGA,GGA,GGA,GGA,GGA,GGA,GGA,GGA,GGA,GGA,GGA	0	0	17:41215926	41215926	0
17:g.41215969C>T	17:41215969-41215969	T	splice_acceptor_variant	HIGH	BRCA1	672	Transcript	NM_007294.4	protein_coding	-	16/22	NM_007294.4:c.5075-1G>A	-	-	-	-	-	-	-1	EntrezGene	NP_009225.1	rseq_mrna_match	C	C	-	0.999989	0.934	-	-	-	-	-	-	-	-	-	-	-	-	-	-	-	-	-	1	0	17:41215969	41215969	1
17:g.41219619G>C	17:41219619-41219619	C	splice_region_variant,intron_variant	LOW	BRCA1	672	Transcript	NM_007294.4	protein_coding	-	16/22	NM_007294.4:c.5074+6C>G	-	-	-	-	-	-	-1	EntrezGene	NP_009225.1	rseq_mrna_match	G	G	-	6.0573e-05	0.014	-	-	-	-	-	-	-	-	-	-	-	-	-	-	-	-	-	0	1	17:41219619	41219619	0
17:g.41219642T>C	17:41219642-41219642	C	missense_variant	MODERATE	BRCA1	672	Transcript	NM_007294.4	protein_coding	16/23	-	NM_007294.4:c.5057A>G	NP_009225.1:p.His1686Arg	5170	5057	1686	H/R	cAt/cGt	-1	EntrezGene	NP_009225.1	rseq_mrna_match	T	T	-	-	-	ENSG00000012048,ENSG00000012048,ENSG00000012048,ENSG00000012048,ENSG00000012048,ENSG00000012048,ENSG00000012048,ENSG00000012048,ENSG00000012048,ENSG00000012048	ENSP00000312236,ENSP00000350283,ENSP00000418960,ENSP00000417148,ENSP00000467329,ENSP00000418775,ENSP00000420705,ENSP00000419481,ENSP00000420412,ENSP00000418819	ENST00000352993,ENST00000357654,ENST00000471181,ENST00000468300,ENST00000591534,ENST00000493795,ENST00000491747,ENST00000484087,ENST00000478531,ENST00000493919	-	-	5.24	5.24	0.72863	BRCT_domain,BRCT_domain,BRCT_domain,BRCT_domain,BRCT_domain,BRCT_domain,BRCT_domain,BRCT_domain,.,.,BRCT_domain,BRCT_domain,BRCT_domain,BRCT_domain,.,BRCT_domain,BRCT_domain,BRCT_domain,BRCT_domain,BRCT_domain,BRCT_domain,BRCT_domain,BRCT_domain,BRCT_domain,BRCT_domain,BRCT_domain,BRCT_domain,BRCT_domain,BRCT_domain,BRCT_domain	D	0.92605	0.6549	-,-,-,-,-,-,-,-,-,-	-	-	-	CAT,CAT,CAT,CAT,CAT,CAT,CAT,CAT,CAT,CAT	1	0	17:41219642	41219642	0
17:g.41219666_41219669del	17:41219665-41219669	-	frameshift_variant	HIGH	BRCA1	672	Transcript	NM_007294.4	protein_coding	16/23	-	NM_007294.4:c.5030_5033del	NP_009225.1:p.Thr1677IlefsTer2	5143-5146	5030-5033	1677-1678	TN/X	aCTAAt/at	-1	EntrezGene	NP_009225.1	rseq_mrna_match	TTAG	TTAG	-	-	-	-	-	-	-	-	-	-	-	-	-	-	-	-	-	-	-	-	0	0	17:41219665	41219669	1
17:g.41219706C>T	17:41219706-41219706	T	missense_variant	MODERATE	BRCA1	672	Transcript	NM_007294.4	protein_coding	16/23	-	NM_007294.4:c.4993G>A	NP_009225.1:p.Val1665Met	5106	4993	1665	V/M	Gtg/Atg	-1	EntrezGene	NP_009225.1	rseq_mrna_match	C	C	-	-	-	ENSG00000012048,ENSG00000012048,ENSG00000012048,ENSG00000012048,ENSG00000012048,ENSG00000012048,ENSG00000012048,ENSG00000012048,ENSG00000012048,ENSG00000012048	ENSP00000312236,ENSP00000350283,ENSP00000418960,ENSP00000417148,ENSP00000467329,ENSP00000418775,ENSP00000420705,ENSP00000419481,ENSP00000420412,ENSP00000418819	ENST00000352993,ENST00000357654,ENST00000471181,ENST00000468300,ENST00000591534,ENST00000493795,ENST00000491747,ENST00000484087,ENST00000478531,ENST00000493919	3	2.825e-05	5.24	3.24	0.36257	BRCT_domain,BRCT_domain,BRCT_domain,BRCT_domain,BRCT_domain,BRCT_domain,BRCT_domain,BRCT_domain,.,.,BRCT_domain,BRCT_domain,BRCT_domain,BRCT_domain,.,BRCT_domain,BRCT_domain,BRCT_domain,BRCT_domain,BRCT_domain,BRCT_domain,BRCT_domain,BRCT_domain,BRCT_domain,BRCT_domain,BRCT_domain,BRCT_domain,BRCT_domain,BRCT_domain,BRCT_domain	D	0.83455	0.0613	-,-,-,-,-,-,-,-,-,-	2	1.82859e-05	109374	GTG,GTG,GTG,GTG,GTG,GTG,GTG,GTG,GTG,GTG	0	0	17:41219706	41219706	0
17:g.41219739T>G	17:41219739-41219739	G	intron_variant	MODIFIER	BRCA1	672	Transcript	NM_007294.4	protein_coding	-	15/22	NM_007294.4:c.4987-27A>C	-	-	-	-	-	-	-1	EntrezGene	NP_009225.1	rseq_mrna_match	T	T	-	-	-	-	-	-	-	-	-	-	-	-	-	-	-	-	-	-	-	-	0	0	17:41219739	41219739	0
17:g.41219750C>G	17:41219750-41219750	G	intron_variant	MODIFIER	BRCA1	672	Transcript	NM_007294.4	protein_coding	-	15/22	NM_007294.4:c.4987-38G>C	-	-	-	-	-	-	-1	EntrezGene	NP_009225.1	rseq_mrna_match	C	C	-	-	-	-	-	-	-	-	-	-	-	-	-	-	-	-	-	-	-	-	0	0	17:41219750	41219750	0
17:g.41222949_41222967del	17:41222948-41222967	-	frameshift_variant	HIGH	BRCA1	672	Transcript	NM_007294.4	protein_coding	15/23	-	NM_007294.4:c.4964_4982del	NP_009225.1:p.Ser1655TyrfsTer16	5077-5095	4964-4982	1655-1661	SGLTPEE/X	tCTGGCCTGACCCCAGAAGAa/ta	-1	EntrezGene	NP_009225.1	rseq_mrna_match	TCTTCTGGGGTCAGGCCAG	TCTTCTGGGGTCAGGCCAG	-	-	-	-	-	-	-	-	-	-	-	-	-	-	-	-	-	-	-	-	0	0	17:41222948	41222967	1
17:g.41222975C>T	17:41222975-41222975	T	missense_variant	MODERATE	BRCA1	672	Transcript	NM_007294.4	protein_coding	15/23	-	NM_007294.4:c.4956G>A	NP_009225.1:p.Met1652Ile	5069	4956	1652	M/I	atG/atA	-1	EntrezGene	NP_009225.1	rseq_mrna_match	C	C	-	-	-	ENSG00000012048,ENSG00000012048,ENSG00000012048,ENSG00000012048,ENSG00000012048,ENSG00000012048,ENSG00000012048,ENSG00000012048,ENSG00000012048,ENSG00000012048	ENSP00000312236,ENSP00000350283,ENSP00000418960,ENSP00000417148,ENSP00000467329,ENSP00000418775,ENSP00000420705,ENSP00000419481,ENSP00000420412,ENSP00000418819	ENST00000352993,ENST00000357654,ENST00000471181,ENST00000468300,ENST00000591534,ENST00000493795,ENST00000491747,ENST00000484087,ENST00000478531,ENST00000493919	1884	0.01774	4.82	3.78	0.42629	BRCT_domain,BRCT_domain,BRCT_domain,BRCT_domain,BRCT_domain,BRCT_domain,.,.,BRCT_domain,BRCT_domain,BRCT_domain,.,BRCT_domain,BRCT_domain,BRCT_domain,BRCT_domain,BRCT_domain,BRCT_domain,BRCT_domain,BRCT_domain,BRCT_domain,BRCT_domain,BRCT_domain	T	0.51703	-0.8538	-,-,-,-,-,-,-,-,-,-	2157	0.019717	109398	ATG,ATG,ATG,ATG,ATG,ATG,ATG,ATG,ATG,ATG	0	0	17:41222975	41222975	0
17:g.41223048A>G	17:41223048-41223048	G	missense_variant	MODERATE	BRCA1	672	Transcript	NM_007294.4	protein_coding	15/23	-	NM_007294.4:c.4883T>C	NP_009225.1:p.Met1628Thr	4996	4883	1628	M/T	aTg/aCg	-1	EntrezGene	NP_009225.1	rseq_mrna_match	A	A	-	-	-	ENSG00000012048,ENSG00000012048,ENSG00000012048,ENSG00000012048,ENSG00000012048,ENSG00000012048,ENSG00000012048,ENSG00000012048,ENSG00000012048,ENSG00000012048	ENSP00000312236,ENSP00000350283,ENSP00000418960,ENSP00000417148,ENSP00000467329,ENSP00000418775,ENSP00000420705,ENSP00000419481,ENSP00000420412,ENSP00000418819	ENST00000352993,ENST00000357654,ENST00000471181,ENST00000468300,ENST00000591534,ENST00000493795,ENST00000491747,ENST00000484087,ENST00000478531,ENST00000493919	166	0.001563	4.92	-2.25	0.06498	.,.,.,.,.,.,.,.,.,.	T	0.57961	-0.7495	-,-,-,-,-,-,-,-,-,-	183	0.00167267	109406	ATG,ATG,ATG,ATG,ATG,ATG,ATG,ATG,ATG,ATG	0	1	17:41223048	41223048	0
17:g.41223088C>T	17:41223088-41223088	T	missense_variant	MODERATE	BRCA1	672	Transcript	NM_007294.4	protein_coding	15/23	-	NM_007294.4:c.4843G>A	NP_009225.1:p.Ala1615Thr	4956	4843	1615	A/T	Gct/Act	-1	EntrezGene	NP_009225.1	rseq_mrna_match	C	C	-	-	-	ENSG00000012048,ENSG00000012048,ENSG00000012048,ENSG00000012048,ENSG00000012048,ENSG00000012048,ENSG00000012048,ENSG00000012048,ENSG00000012048,ENSG00000012048	ENSP00000312236,ENSP00000350283,ENSP00000418960,ENSP00000417148,ENSP00000467329,ENSP00000418775,ENSP00000420705,ENSP00000419481,ENSP00000420412,ENSP00000418819	ENST00000352993,ENST00000357654,ENST00000471181,ENST00000468300,ENST00000591534,ENST00000493795,ENST00000491747,ENST00000484087,ENST00000478531,ENST00000493919	-	-	4.36	1.25	0.20475	.,.,.,.,.,.,.,.,.,.	T	0.74182	-0.3283	-,-,-,-,-,-,-,-,-,-	1	9.14043e-06	109404	GCT,GCT,GCT,GCT,GCT,GCT,GCT,GCT,GCT,GCT	0	0	17:41223088	41223088	0
17:g.41223119T>C	17:41223119-41223119	C	synonymous_variant	LOW	BRCA1	672	Transcript	NM_007294.4	protein_coding	15/23	-	NM_007294.4:c.4812A>G	NP_009225.1:p.Gln1604%3D	4925	4812	1604	Q	caA/caG	-1	EntrezGene	NP_009225.1	rseq_mrna_match	T	T	-	-	-	-	-	-	-	-	-	-	-	-	-	-	-	-	-	-	-	-	0	0	17:41223119	41223119	0
17:g.41223167A>G	17:41223167-41223167	G	synonymous_variant	LOW	BRCA1	672	Transcript	NM_007294.4	protein_coding	15/23	-	NM_007294.4:c.4764T>C	NP_009225.1:p.Ala1588%3D	4877	4764	1588	A	gcT/gcC	-1	EntrezGene	NP_009225.1	rseq_mrna_match	A	A	-	-	-	-	-	-	-	-	-	-	-	-	-	-	-	-	-	-	-	-	0	0	17:41223167	41223167	0
17:g.41223280T>C	17:41223280-41223280	C	intron_variant	MODIFIER	BRCA1	672	Transcript	NM_007294.4	protein_coding	-	14/22	NM_007294.4:c.4676-25A>G	-	-	-	-	-	-	-1	EntrezGene	NP_009225.1	rseq_mrna_match	T	T	-	-	-	-	-	-	-	-	-	-	-	-	-	-	-	-	-	-	-	-	0	0	17:41223280	41223280	0
17:g.41226379C>T	17:41226379-41226379	T	synonymous_variant	LOW	BRCA1	672	Transcript	NM_007294.4	protein_coding	14/23	-	NM_007294.4:c.4644G>A	NP_009225.1:p.Thr1548%3D	4757	4644	1548	T	acG/acA	-1	EntrezGene	NP_009225.1	rseq_mrna_match	C	C	-	-	-	-	-	-	-	-	-	-	-	-	-	-	-	-	-	-	-	-	0	0	17:41226379	41226379	0
17:g.41226387C>T	17:41226387-41226387	T	missense_variant	MODERATE	BRCA1	672	Transcript	NM_007294.4	protein_coding	14/23	-	NM_007294.4:c.4636G>A	NP_009225.1:p.Asp1546Asn	4749	4636	1546	D/N	Gat/Aat	-1	EntrezGene	NP_009225.1	rseq_mrna_match	C	C	-	-	-	ENSG00000012048,ENSG00000012048,ENSG00000012048,ENSG00000012048,ENSG00000012048,ENSG00000012048,ENSG00000012048,ENSG00000012048,ENSG00000012048,ENSG00000012048	ENSP00000312236,ENSP00000350283,ENSP00000418960,ENSP00000417148,ENSP00000467329,ENSP00000418775,ENSP00000420705,ENSP00000419481,ENSP00000420412,ENSP00000418819	ENST00000352993,ENST00000357654,ENST00000471181,ENST00000468300,ENST00000591534,ENST00000493795,ENST00000491747,ENST00000484087,ENST00000478531,ENST00000493919	15	0.0001412	5.21	-2.66	0.05721	.,.,.,.,.,.,.,.,.,.	T	0.66377	-0.5607	-,-,-,-,-,-,-,-,-,-	11	0.000100548	109400	GAT,GAT,GAT,GAT,GAT,GAT,GAT,GAT,GAT,GAT	0	1	17:41226387	41226387	0
17:g.41226427A>G	17:41226427-41226427	G	synonymous_variant	LOW	BRCA1	672	Transcript	NM_007294.4	protein_coding	14/23	-	NM_007294.4:c.4596T>C	NP_009225.1:p.Val1532%3D	4709	4596	1532	V	gtT/gtC	-1	EntrezGene	NP_009225.1	rseq_mrna_match	A	A	-	-	-	-	-	-	-	-	-	-	-	-	-	-	-	-	-	-	-	-	0	0	17:41226427	41226427	0
17:g.41226447C>A	17:41226447-41226447	A	stop_gained	HIGH	BRCA1	672	Transcript	NM_007294.4	protein_coding	14/23	-	NM_007294.4:c.4576G>T	NP_009225.1:p.Glu1526Ter	4689	4576	1526	E/*	Gag/Tag	-1	EntrezGene	NP_009225.1	rseq_mrna_match	C	C	-	-	-	ENSG00000012048,ENSG00000012048,ENSG00000012048,ENSG00000012048,ENSG00000012048,ENSG00000012048,ENSG00000012048,ENSG00000012048,ENSG00000012048,ENSG00000012048	ENSP00000312236,ENSP00000350283,ENSP00000418960,ENSP00000417148,ENSP00000467329,ENSP00000418775,ENSP00000420705,ENSP00000419481,ENSP00000420412,ENSP00000418819	ENST00000352993,ENST00000357654,ENST00000471181,ENST00000468300,ENST00000591534,ENST00000493795,ENST00000491747,ENST00000484087,ENST00000478531,ENST00000493919	-	-	5.37	1.12	0.197	.,.,.,.,.,.,.,.,.,.	-	-	-	-,-,-,-,-,-,-,-,-,-	-	-	-	GAG,GAG,GAG,GAG,GAG,GAG,GAG,GAG,GAG,GAG	0	1	17:41226447	41226447	1
17:g.41226488C>A	17:41226488-41226488	A	missense_variant	MODERATE	BRCA1	672	Transcript	NM_007294.4	protein_coding	14/23	-	NM_007294.4:c.4535G>T	NP_009225.1:p.Ser1512Ile	4648	4535	1512	S/I	aGt/aTt	-1	EntrezGene	NP_009225.1	rseq_mrna_match	C	C	-	-	-	ENSG00000012048,ENSG00000012048,ENSG00000012048,ENSG00000012048,ENSG00000012048,ENSG00000012048,ENSG00000012048,ENSG00000012048,ENSG00000012048,ENSG00000012048	ENSP00000312236,ENSP00000350283,ENSP00000418960,ENSP00000417148,ENSP00000467329,ENSP00000418775,ENSP00000420705,ENSP00000419481,ENSP00000420412,ENSP00000418819	ENST00000352993,ENST00000357654,ENST00000471181,ENST00000468300,ENST00000591534,ENST00000493795,ENST00000491747,ENST00000484087,ENST00000478531,ENST00000493919	218	0.002053	4.95	3.98	0.45383	.,.,.,.,.,.,.,.,.,.	T	0.79634	-0.12	-,-,-,-,-,-,-,-,-,-	244	0.00223043	109396	AGT,AGT,AGT,AGT,AGT,AGT,AGT,AGT,AGT,AGT	0	0	17:41226488	41226488	0
17:g.41226499C>T	17:41226499-41226499	T	stop_gained	HIGH	BRCA1	672	Transcript	NM_007294.4	protein_coding	14/23	-	NM_007294.4:c.4524G>A	NP_009225.1:p.Trp1508Ter	4637	4524	1508	W/*	tgG/tgA	-1	EntrezGene	NP_009225.1	rseq_mrna_match	C	C	-	-	-	ENSG00000012048,ENSG00000012048,ENSG00000012048,ENSG00000012048,ENSG00000012048,ENSG00000012048,ENSG00000012048,ENSG00000012048,ENSG00000012048	ENSP00000312236,ENSP00000350283,ENSP00000418960,ENSP00000417148,ENSP00000418775,ENSP00000420705,ENSP00000419481,ENSP00000420412,ENSP00000418819	ENST00000352993,ENST00000357654,ENST00000471181,ENST00000468300,ENST00000493795,ENST00000491747,ENST00000484087,ENST00000478531,ENST00000493919	-	-	5.19	1.6	0.22686	.,.,.,.,.,.,.,.,.	-	-	-	-,-,-,-,-,-,-,-,-	-	-	-	TGG,TGG,TGG,TGG,TGG,TGG,TGG,TGG,TGG	0	1	17:41226499	41226499	1
17:g.41228508T>C	17:41228508-41228508	C	missense_variant	MODERATE	BRCA1	672	Transcript	NM_007294.4	protein_coding	13/23	-	NM_007294.4:c.4481A>G	NP_009225.1:p.Glu1494Gly	4594	4481	1494	E/G	gAa/gGa	-1	EntrezGene	NP_009225.1	rseq_mrna_match	T	T	-	-	-	ENSG00000012048,ENSG00000012048,ENSG00000012048,ENSG00000012048,ENSG00000012048,ENSG00000012048,ENSG00000012048,ENSG00000012048,ENSG00000012048,ENSG00000012048	ENSP00000312236,ENSP00000350283,ENSP00000418960,ENSP00000417148,ENSP00000418775,ENSP00000420705,ENSP00000419481,ENSP00000420412,ENSP00000418819,ENSP00000418212	ENST00000352993,ENST00000357654,ENST00000471181,ENST00000468300,ENST00000493795,ENST00000491747,ENST00000484087,ENST00000478531,ENST00000493919,ENST00000487825	1	9.416e-06	4.97	1.42	0.21524	.,.,.,.,.,.,.,.,.,.	T	0.63141	-0.6401	-,-,-,-,-,-,-,-,-,-	0	0	109310	GAA,GAA,GAA,GAA,GAA,GAA,GAA,GAA,GAA,GAA	0	1	17:41228508	41228508	0
17:g.41228596_41228598delinsAA	17:41228595-41228598	AA	frameshift_variant	HIGH	BRCA1	672	Transcript	NM_007294.4	protein_coding	13/23	-	NM_007294.4:c.4391_4393delinsTT	NP_009225.1:p.Pro1464LeufsTer2	4504-4506	4391-4393	1464-1465	PI/LX	cCTAta/cTTta	-1	EntrezGene	NP_009225.1	rseq_mrna_match	TAG	TAG	-	-	-	-	-	-	-	-	-	-	-	-	-	-	-	-	-	-	-	-	0	0	17:41228595	41228598	1
17:g.41228596del	17:41228595-41228596	-	frameshift_variant	HIGH	BRCA1	672	Transcript	NM_007294.4	protein_coding	13/23	-	NM_007294.4:c.4393del	NP_009225.1:p.Ile1465Ter	4506	4393	1465	I/X	Ata/ta	-1	EntrezGene	NP_009225.1	rseq_mrna_match	T	T	-	-	-	-	-	-	-	-	-	-	-	-	-	-	-	-	-	-	-	-	0	0	17:41228595	41228596	1
17:g.41228598G>A	17:41228598-41228598	A	missense_variant	MODERATE	BRCA1	672	Transcript	NM_007294.4	protein_coding	13/23	-	NM_007294.4:c.4391C>T	NP_009225.1:p.Pro1464Leu	4504	4391	1464	P/L	cCt/cTt	-1	EntrezGene	NP_009225.1	rseq_mrna_match	G	G	-	-	-	ENSG00000012048,ENSG00000012048,ENSG00000012048,ENSG00000012048,ENSG00000012048,ENSG00000012048,ENSG00000012048,ENSG00000012048,ENSG00000012048,ENSG00000012048	ENSP00000312236,ENSP00000350283,ENSP00000418960,ENSP00000417148,ENSP00000418775,ENSP00000420705,ENSP00000419481,ENSP00000420412,ENSP00000418819,ENSP00000418212	ENST00000352993,ENST00000357654,ENST00000471181,ENST00000468300,ENST00000493795,ENST00000491747,ENST00000484087,ENST00000478531,ENST00000493919,ENST00000487825	-	-	4.97	1.68	0.23219	.,.,.,.,.,.,.,.,.,.	T	0.29945	-0.9999	-,-,-,-,-,-,-,-,-,-	-	-	-	CCT,CCT,CCT,CCT,CCT,CCT,CCT,CCT,CCT,CCT	0	1	17:41228598	41228598	0
17:g.41228600G>A	17:41228600-41228600	A	synonymous_variant	LOW	BRCA1	672	Transcript	NM_007294.4	protein_coding	13/23	-	NM_007294.4:c.4389C>T	NP_009225.1:p.Tyr1463%3D	4502	4389	1463	Y	taC/taT	-1	EntrezGene	NP_009225.1	rseq_mrna_match	G	G	-	-	-	-	-	-	-	-	-	-	-	-	-	-	-	-	-	-	-	-	0	0	17:41228600	41228600	0
17:g.41228641G>A	17:41228641-41228641	A	intron_variant	MODIFIER	BRCA1	672	Transcript	NM_007294.4	protein_coding	-	2022-12-01	NM_007294.4:c.4358-10C>T	-	-	-	-	-	-	-1	EntrezGene	NP_009225.1	rseq_mrna_match	G	G	-	0.991638	-	-	-	-	-	-	-	-	-	-	-	-	-	-	-	-	-	-	0	0	17:41228641	41228641	0
17:g.41228659A>G	17:41228659-41228659	G	intron_variant	MODIFIER	BRCA1	672	Transcript	NM_007294.4	protein_coding	-	2022-12-01	NM_007294.4:c.4358-28T>C	-	-	-	-	-	-	-1	EntrezGene	NP_009225.1	rseq_mrna_match	A	A	-	-	-	-	-	-	-	-	-	-	-	-	-	-	-	-	-	-	-	-	0	0	17:41228659	41228659	0
17:g.41234451G>A	17:41234451-41234451	A	stop_gained	HIGH	BRCA1	672	Transcript	NM_007294.4	protein_coding	2023-12-01	-	NM_007294.4:c.4327C>T	NP_009225.1:p.Arg1443Ter	4440	4327	1443	R/*	Cga/Tga	-1	EntrezGene	NP_009225.1	rseq_mrna_match	G	G	-	-	-	ENSG00000012048,ENSG00000012048,ENSG00000012048,ENSG00000012048,ENSG00000012048,ENSG00000012048,ENSG00000012048,ENSG00000012048,ENSG00000012048,ENSG00000012048	ENSP00000312236,ENSP00000350283,ENSP00000418960,ENSP00000417148,ENSP00000418775,ENSP00000420705,ENSP00000419481,ENSP00000420412,ENSP00000418819,ENSP00000418212	ENST00000352993,ENST00000357654,ENST00000471181,ENST00000468300,ENST00000493795,ENST00000491747,ENST00000484087,ENST00000478531,ENST00000493919,ENST00000487825	2	1.883e-05	5.29	2.27	0.27501	.,.,.,.,.,.,.,.,.,.	-	-	-	-,-,-,-,-,-,-,-,-,-	3	2.74213e-05	109404	CGA,CGA,CGA,CGA,CGA,CGA,CGA,CGA,CGA,CGA	1	0	17:41234451	41234451	1
17:g.41234553G>A	17:41234553-41234553	A	stop_gained	HIGH	BRCA1	672	Transcript	NM_007294.4	protein_coding	2023-12-01	-	NM_007294.4:c.4225C>T	NP_009225.1:p.Gln1409Ter	4338	4225	1409	Q/*	Cag/Tag	-1	EntrezGene	NP_009225.1	rseq_mrna_match	G	G	-	-	-	ENSG00000012048,ENSG00000012048,ENSG00000012048,ENSG00000012048,ENSG00000012048,ENSG00000012048,ENSG00000012048,ENSG00000012048,ENSG00000012048,ENSG00000012048	ENSP00000312236,ENSP00000350283,ENSP00000418960,ENSP00000417148,ENSP00000418775,ENSP00000420705,ENSP00000419481,ENSP00000420412,ENSP00000418819,ENSP00000418212	ENST00000352993,ENST00000357654,ENST00000471181,ENST00000468300,ENST00000493795,ENST00000491747,ENST00000484087,ENST00000478531,ENST00000493919,ENST00000487825	-	-	5.36	3.24	0.36257	.,.,.,.,.,.,.,.,.,.	-	-	-	-,-,-,-,-,-,-,-,-,-	-	-	-	CAG,CAG,CAG,CAG,CAG,CAG,CAG,CAG,CAG,CAG	1	0	17:41234553	41234553	1
17:g.41234565T>C	17:41234565-41234565	C	missense_variant	MODERATE	BRCA1	672	Transcript	NM_007294.4	protein_coding	2023-12-01	-	NM_007294.4:c.4213A>G	NP_009225.1:p.Ile1405Val	4326	4213	1405	I/V	Ata/Gta	-1	EntrezGene	NP_009225.1	rseq_mrna_match	T	T	-	-	-	ENSG00000012048,ENSG00000012048,ENSG00000012048,ENSG00000012048,ENSG00000012048,ENSG00000012048,ENSG00000012048,ENSG00000012048,ENSG00000012048,ENSG00000012048	ENSP00000312236,ENSP00000350283,ENSP00000418960,ENSP00000417148,ENSP00000418775,ENSP00000420705,ENSP00000419481,ENSP00000420412,ENSP00000418819,ENSP00000418212	ENST00000352993,ENST00000357654,ENST00000471181,ENST00000468300,ENST00000493795,ENST00000491747,ENST00000484087,ENST00000478531,ENST00000493919,ENST00000487825	4	3.766e-05	5.36	1.78	0.23918	.,.,.,.,.,.,.,.,.,.	T	0.23129	-1.0218	-,-,-,-,-,-,-,-,-,-	10	9.14077e-05	109400	ATA,ATA,ATA,ATA,ATA,ATA,ATA,ATA,ATA,ATA	0	1	17:41234565	41234565	0
17:g.41234573del	17:41234572-41234573	-	frameshift_variant	HIGH	BRCA1	672	Transcript	NM_007294.4	protein_coding	2023-12-01	-	NM_007294.4:c.4205del	NP_009225.1:p.His1402LeufsTer3	4318	4205	1402	H/X	cAt/ct	-1	EntrezGene	NP_009225.1	rseq_mrna_match	T	T	-	-	-	-	-	-	-	-	-	-	-	-	-	-	-	-	-	-	-	-	0	0	17:41234572	41234573	1
17:g.41242938_41242939insCA	17:41242938-41242938	CA	intron_variant	MODIFIER	BRCA1	672	Transcript	NM_007294.4	protein_coding	-	2022-11-01	NM_007294.4:c.4185+21_4185+22dup	-	-	-	-	-	-	-1	EntrezGene	NP_009225.1	rseq_mrna_match	-	-	-	-	-	-	-	-	-	-	-	-	-	-	-	-	-	-	-	-	-	-	0	0	17:41242938	41242938	0
17:g.41242958_41242959insA	17:41242958-41242958	A	splice_region_variant,intron_variant	LOW	BRCA1	672	Transcript	NM_007294.4	protein_coding	-	2022-11-01	NM_007294.4:c.4185+2dup	-	-	-	-	-	-	-1	EntrezGene	NP_009225.1	rseq_mrna_match	-	-	-	-	-	-	-	-	-	-	-	-	-	-	-	-	-	-	-	-	-	-	0	0	17:41242958	41242958	0
17:g.41242978_41242979del	17:41242977-41242979	-	frameshift_variant	HIGH	BRCA1	672	Transcript	NM_007294.4	protein_coding	2023-11-01	-	NM_007294.4:c.4167_4168del	NP_009225.1:p.Ser1389ArgfsTer14	4280-4281	4167-4168	1389-1390	SD/RX	agTGac/agac	-1	EntrezGene	NP_009225.1	rseq_mrna_match	CA	CA	-	-	-	-	-	-	-	-	-	-	-	-	-	-	-	-	-	-	-	-	0	0	17:41242977	41242979	1
17:g.41243014C>T	17:41243014-41243014	T	missense_variant	MODERATE	BRCA1	672	Transcript	NM_007294.4	protein_coding	2023-11-01	-	NM_007294.4:c.4132G>A	NP_009225.1:p.Val1378Ile	4245	4132	1378	V/I	Gtc/Atc	-1	EntrezGene	NP_009225.1	rseq_mrna_match	C	C	-	-	-	ENSG00000012048,ENSG00000012048,ENSG00000012048,ENSG00000012048,ENSG00000012048,ENSG00000012048,ENSG00000012048,ENSG00000012048,ENSG00000012048,ENSG00000012048	ENSP00000312236,ENSP00000350283,ENSP00000418960,ENSP00000417148,ENSP00000418775,ENSP00000420705,ENSP00000419481,ENSP00000420412,ENSP00000418819,ENSP00000418212	ENST00000352993,ENST00000357654,ENST00000471181,ENST00000468300,ENST00000493795,ENST00000491747,ENST00000484087,ENST00000478531,ENST00000493919,ENST00000487825	7	6.591e-05	4.66	0.167	0.14292	.,.,.,.,.,.,.,.,.,.	T	0.59244	-0.7244	-,-,-,-,-,-,-,-,-,-	19	0.000175617	108190	GTC,GTC,GTC,GTC,GTC,GTC,GTC,GTC,GTC,GTC	0	1	17:41243014	41243014	0
17:g.41243411_41243414del	17:41243410-41243414	-	intron_variant	MODIFIER	BRCA1	672	Transcript	NM_007294.4	protein_coding	-	2022-10-01	NM_007294.4:c.4096+38_4096+41del	-	-	-	-	-	-	-1	EntrezGene	NP_009225.1	rseq_mrna_match	ATAA	ATAA	-	-	-	-	-	-	-	-	-	-	-	-	-	-	-	-	-	-	-	-	0	0	17:41243410	41243414	0
17:g.41243424G>A	17:41243424-41243424	A	intron_variant	MODIFIER	BRCA1	672	Transcript	NM_007294.4	protein_coding	-	2022-10-01	NM_007294.4:c.4096+28C>T	-	-	-	-	-	-	-1	EntrezGene	NP_009225.1	rseq_mrna_match	G	G	-	-	-	-	-	-	-	-	-	-	-	-	-	-	-	-	-	-	-	-	0	0	17:41243424	41243424	0
17:g.41243451C>T	17:41243451-41243451	T	splice_donor_variant	HIGH	BRCA1	672	Transcript	NM_007294.4	protein_coding	-	2022-10-01	NM_007294.4:c.4096+1G>A	-	-	-	-	-	-	-1	EntrezGene	NP_009225.1	rseq_mrna_match	C	C	-	0.999989	0.944	-	-	-	-	-	-	-	-	-	-	-	-	-	-	-	-	-	1	0	17:41243451	41243451	1
17:g.41243480_41243483del	17:41243479-41243483	-	frameshift_variant	HIGH	BRCA1	672	Transcript	NM_007294.4	protein_coding	2023-10-01	-	NM_007294.4:c.4065_4068del	NP_009225.1:p.Asn1355LysfsTer10	4178-4181	4065-4068	1355-1356	NQ/X	aaTCAA/aa	-1	EntrezGene	NP_009225.1	rseq_mrna_match	TTGA	TTGA	-	-	-	-	-	-	-	-	-	-	-	-	-	-	-	-	-	-	-	-	0	0	17:41243479	41243483	1
17:g.41243486_41243488del	17:41243485-41243488	-	inframe_deletion	MODERATE	BRCA1	672	Transcript	NM_007294.4	protein_coding	2023-10-01	-	NM_007294.4:c.4063_4065del	NP_009225.1:p.Asn1355del	4173-4175	4060-4062	1354	N/-	AAT/-	-1	EntrezGene	NP_009225.1	rseq_mrna_match	ATT	ATT	-	-	-	-	-	-	-	-	-	-	-	-	-	-	-	-	-	-	-	-	0	0	17:41243485	41243488	0
17:g.41243509T>C	17:41243509-41243509	C	missense_variant	MODERATE	BRCA1	672	Transcript	NM_007294.4	protein_coding	2023-10-01	-	NM_007294.4:c.4039A>G	NP_009225.1:p.Arg1347Gly	4152	4039	1347	R/G	Aga/Gga	-1	EntrezGene	NP_009225.1	rseq_mrna_match	T	T	-	-	-	ENSG00000012048,ENSG00000012048,ENSG00000012048,ENSG00000012048	ENSP00000350283,ENSP00000418960,ENSP00000418775,ENSP00000326002	ENST00000357654,ENST00000471181,ENST00000493795,ENST00000354071	397	0.003738	5.19	2.98	0.33575	.,.,.,.	T	0.7277	-0.3762	-,-,-,-	382	0.00349414	109326	AGA,AGA,AGA,AGA	0	0	17:41243509	41243509	0
17:g.41243636del	17:41243635-41243636	-	frameshift_variant	HIGH	BRCA1	672	Transcript	NM_007294.4	protein_coding	2023-10-01	-	NM_007294.4:c.3912del	NP_009225.1:p.Asp1305ThrfsTer2	4025	3912	1304	E/X	gaA/ga	-1	EntrezGene	NP_009225.1	rseq_mrna_match	T	T	-	-	-	-	-	-	-	-	-	-	-	-	-	-	-	-	-	-	-	-	0	0	17:41243635	41243636	1
17:g.41243650del	17:41243649-41243650	-	frameshift_variant	HIGH	BRCA1	672	Transcript	NM_007294.4	protein_coding	2023-10-01	-	NM_007294.4:c.3898del	NP_009225.1:p.Cys1300AlafsTer7	4011	3898	1300	C/X	Tgc/gc	-1	EntrezGene	NP_009225.1	rseq_mrna_match	A	A	-	-	-	-	-	-	-	-	-	-	-	-	-	-	-	-	-	-	-	-	0	0	17:41243649	41243650	1
17:g.41243678_41243679del	17:41243677-41243679	-	frameshift_variant	HIGH	BRCA1	672	Transcript	NM_007294.4	protein_coding	2023-10-01	-	NM_007294.4:c.3869_3870del	NP_009225.1:p.Lys1290MetfsTer4	3982-3983	3869-3870	1290	K/X	aAA/a	-1	EntrezGene	NP_009225.1	rseq_mrna_match	TT	TT	-	-	-	-	-	-	-	-	-	-	-	-	-	-	-	-	-	-	-	-	0	0	17:41243677	41243679	1
17:g.41243680T>C	17:41243680-41243680	C	missense_variant	MODERATE	BRCA1	672	Transcript	NM_007294.4	protein_coding	2023-10-01	-	NM_007294.4:c.3868A>G	NP_009225.1:p.Lys1290Glu	3981	3868	1290	K/E	Aaa/Gaa	-1	EntrezGene	NP_009225.1	rseq_mrna_match	T	T	-	-	-	ENSG00000012048,ENSG00000012048,ENSG00000012048,ENSG00000012048	ENSP00000350283,ENSP00000418960,ENSP00000418775,ENSP00000326002	ENST00000357654,ENST00000471181,ENST00000493795,ENST00000354071	1	9.415e-06	5.01	2.68	0.30839	.,.,.,.	T	0.59541	-0.7184	-,-,-,-	1	9.14077e-06	109400	AAA,AAA,AAA,AAA	0	0	17:41243680	41243680	0
17:g.41243712G>A	17:41243712-41243712	A	missense_variant	MODERATE	BRCA1	672	Transcript	NM_007294.4	protein_coding	2023-10-01	-	NM_007294.4:c.3836C>T	NP_009225.1:p.Ala1279Val	3949	3836	1279	A/V	gCa/gTa	-1	EntrezGene	NP_009225.1	rseq_mrna_match	G	G	-	-	-	ENSG00000012048,ENSG00000012048,ENSG00000012048,ENSG00000012048	ENSP00000350283,ENSP00000418960,ENSP00000418775,ENSP00000326002	ENST00000357654,ENST00000471181,ENST00000493795,ENST00000354071	-	-	5.22	3.23	0.3615	.,.,.,.	T	0.29545	-1.0013	-,-,-,-	-	-	-	GCA,GCA,GCA,GCA	0	0	17:41243712	41243712	0
17:g.41243725T>C	17:41243725-41243725	C	missense_variant	MODERATE	BRCA1	672	Transcript	NM_007294.4	protein_coding	2023-10-01	-	NM_007294.4:c.3823A>G	NP_009225.1:p.Ile1275Val	3936	3823	1275	I/V	Ata/Gta	-1	EntrezGene	NP_009225.1	rseq_mrna_match	T	T	-	-	-	ENSG00000012048,ENSG00000012048,ENSG00000012048,ENSG00000012048	ENSP00000350283,ENSP00000418960,ENSP00000418775,ENSP00000326002	ENST00000357654,ENST00000471181,ENST00000493795,ENST00000354071	12	0.000113	5.31	-4.08	0.03696	.,.,.,.	T	0.59972	-0.7096	-,-,-,-	20	0.000182809	109404	ATA,ATA,ATA,ATA	0	1	17:41243725	41243725	0
17:g.41243789_41243792del	17:41243788-41243792	-	frameshift_variant	HIGH	BRCA1	672	Transcript	NM_007294.4	protein_coding	2023-10-01	-	NM_007294.4:c.3756_3759del	NP_009225.1:p.Ser1253ArgfsTer10	3869-3872	3756-3759	1252-1253	LS/X	ctGTCT/ct	-1	EntrezGene	NP_009225.1	rseq_mrna_match	AGAC	AGAC	-	-	-	-	-	-	-	-	-	-	-	-	-	-	-	-	-	-	-	-	0	0	17:41243788	41243792	1
17:g.41243793_41243796del	17:41243792-41243796	-	frameshift_variant	HIGH	BRCA1	672	Transcript	NM_007294.4	protein_coding	2023-10-01	-	NM_007294.4:c.3756_3759del	NP_009225.1:p.Ser1253ArgfsTer10	3865-3868	3752-3755	1251-1252	CL/X	tGTCTg/tg	-1	EntrezGene	NP_009225.1	rseq_mrna_match	AGAC	AGAC	-	-	-	-	-	-	-	-	-	-	-	-	-	-	-	-	-	-	-	-	0	0	17:41243792	41243796	1
17:g.41243801G>A	17:41243801-41243801	A	synonymous_variant	LOW	BRCA1	672	Transcript	NM_007294.4	protein_coding	2023-10-01	-	NM_007294.4:c.3747C>T	NP_009225.1:p.Thr1249%3D	3860	3747	1249	T	acC/acT	-1	EntrezGene	NP_009225.1	rseq_mrna_match	G	G	-	-	-	-	-	-	-	-	-	-	-	-	-	-	-	-	-	-	-	-	0	0	17:41243801	41243801	0
17:g.41243837T>C	17:41243837-41243837	C	missense_variant	MODERATE	BRCA1	672	Transcript	NM_007294.4	protein_coding	2023-10-01	-	NM_007294.4:c.3711A>G	NP_009225.1:p.Ile1237Met	3824	3711	1237	I/M	atA/atG	-1	EntrezGene	NP_009225.1	rseq_mrna_match	T	T	-	-	-	ENSG00000012048,ENSG00000012048,ENSG00000012048,ENSG00000012048	ENSP00000350283,ENSP00000418960,ENSP00000418775,ENSP00000326002	ENST00000357654,ENST00000471181,ENST00000493795,ENST00000354071	-	-	5.31	-1.01	0.0965	.,.,.,.	T	0.24755	-1.0168	-,-,-,-	1	9.1406e-06	109402	ATA,ATA,ATA,ATA	0	1	17:41243837	41243837	0
17:g.41243844_41243848del	17:41243843-41243848	-	frameshift_variant	HIGH	BRCA1	672	Transcript	NM_007294.4	protein_coding	2023-10-01	-	NM_007294.4:c.3700_3704del	NP_009225.1:p.Val1234GlnfsTer8	3813-3817	3700-3704	1234-1235	VN/X	GTAAAc/c	-1	EntrezGene	NP_009225.1	rseq_mrna_match	TTTAC	TTTAC	-	-	-	-	-	-	-	-	-	-	-	-	-	-	-	-	-	-	-	-	0	0	17:41243843	41243848	1
17:g.41243849_41243853del	17:41243848-41243853	-	frameshift_variant	HIGH	BRCA1	672	Transcript	NM_007294.4	protein_coding	2023-10-01	-	NM_007294.4:c.3700_3704del	NP_009225.1:p.Val1234GlnfsTer8	3808-3812	3695-3699	1232-1233	GK/X	gGTAAA/g	-1	EntrezGene	NP_009225.1	rseq_mrna_match	TTTAC	TTTAC	-	-	-	-	-	-	-	-	-	-	-	-	-	-	-	-	-	-	-	-	0	0	17:41243848	41243853	1
17:g.41243849_41243853delTTTAC	17:41243848-41243853	-	frameshift_variant	HIGH	BRCA1	672	Transcript	NM_007294.4	protein_coding	2023-10-01	-	NM_007294.4:c.3700_3704del	NP_009225.1:p.Val1234GlnfsTer8	3808-3812	3695-3699	1232-1233	GK/X	gGTAAA/g	-1	EntrezGene	NP_009225.1	rseq_mrna_match	TTTAC	TTTAC	-	-	-	-	-	-	-	-	-	-	-	-	-	-	-	-	-	-	-	-	0	0	17:41243848	41243853	1
17:g.41243922_41243923insT	17:41243922-41243922	T	frameshift_variant	HIGH	BRCA1	672	Transcript	NM_007294.4	protein_coding	2023-10-01	-	NM_007294.4:c.3625_3626insA	NP_009225.1:p.Leu1209TyrfsTer10	3738-3739	3625-3626	1209	L/YX	tta/tAta	-1	EntrezGene	NP_009225.1	rseq_mrna_match	-	-	-	-	-	-	-	-	-	-	-	-	-	-	-	-	-	-	-	-	-	-	0	0	17:41243922	41243922	1
17:g.41243924del	17:41243923-41243924	-	frameshift_variant	HIGH	BRCA1	672	Transcript	NM_007294.4	protein_coding	2023-10-01	-	NM_007294.4:c.3624del	NP_009225.1:p.Lys1208AsnfsTer2	3737	3624	1208	K/X	aaA/aa	-1	EntrezGene	NP_009225.1	rseq_mrna_match	T	T	-	-	-	-	-	-	-	-	-	-	-	-	-	-	-	-	-	-	-	-	0	0	17:41243923	41243924	1
17:g.41243941G>A	17:41243941-41243941	A	stop_gained	HIGH	BRCA1	672	Transcript	NM_007294.4	protein_coding	2023-10-01	-	NM_007294.4:c.3607C>T	NP_009225.1:p.Arg1203Ter	3720	3607	1203	R/*	Cga/Tga	-1	EntrezGene	NP_009225.1	rseq_mrna_match	G	G	-	-	-	ENSG00000012048,ENSG00000012048,ENSG00000012048,ENSG00000012048	ENSP00000350283,ENSP00000418960,ENSP00000418775,ENSP00000326002	ENST00000357654,ENST00000471181,ENST00000493795,ENST00000354071	-	-	5.1	4.13	0.47661	.,.,.,.	-	-	-	-,-,-,-	1	9.15214e-06	109264	CGA,CGA,CGA,CGA	1	0	17:41243941	41243941	1
17:g.41243948_41243949del	17:41243947-41243949	-	frameshift_variant	HIGH	BRCA1	672	Transcript	NM_007294.4	protein_coding	2023-10-01	-	NM_007294.4:c.3599_3600del	NP_009225.1:p.Gln1200ArgfsTer18	3712-3713	3599-3600	1200	Q/X	cAG/c	-1	EntrezGene	NP_009225.1	rseq_mrna_match	CT	CT	-	-	-	-	-	-	-	-	-	-	-	-	-	-	-	-	-	-	-	-	0	0	17:41243947	41243949	1
17:g.41243960T>G	17:41243960-41243960	G	synonymous_variant	LOW	BRCA1	672	Transcript	NM_007294.4	protein_coding	2023-10-01	-	NM_007294.4:c.3588A>C	NP_009225.1:p.Thr1196%3D	3701	3588	1196	T	acA/acC	-1	EntrezGene	NP_009225.1	rseq_mrna_match	T	T	-	-	-	-	-	-	-	-	-	-	-	-	-	-	-	-	-	-	-	-	0	0	17:41243960	41243960	0
17:g.41244007C>T	17:41244007-41244007	T	missense_variant	MODERATE	BRCA1	672	Transcript	NM_007294.4	protein_coding	2023-10-01	-	NM_007294.4:c.3541G>A	NP_009225.1:p.Val1181Ile	3654	3541	1181	V/I	Gtc/Atc	-1	EntrezGene	NP_009225.1	rseq_mrna_match	C	C	-	-	-	ENSG00000012048,ENSG00000012048,ENSG00000012048,ENSG00000012048	ENSP00000350283,ENSP00000418960,ENSP00000418775,ENSP00000326002	ENST00000357654,ENST00000471181,ENST00000493795,ENST00000354071	11	0.0001036	5.31	-1.81	0.07456	.,.,.,.	T	0.41075	-0.9494	-,-,-,-	14	0.000128071	109314	GTC,GTC,GTC,GTC	0	1	17:41244007	41244007	0
17:g.41244015C>A	17:41244015-41244015	A	missense_variant	MODERATE	BRCA1	672	Transcript	NM_007294.4	protein_coding	2023-10-01	-	NM_007294.4:c.3533G>T	NP_009225.1:p.Ser1178Ile	3646	3533	1178	S/I	aGc/aTc	-1	EntrezGene	NP_009225.1	rseq_mrna_match	C	C	-	-	-	ENSG00000012048,ENSG00000012048,ENSG00000012048,ENSG00000012048	ENSP00000350283,ENSP00000418960,ENSP00000418775,ENSP00000326002	ENST00000357654,ENST00000471181,ENST00000493795,ENST00000354071	-	-	5.31	3.29	0.36801	.,.,.,.	T	0.75144	-0.2943	-,-,-,-	-	-	-	AGC,AGC,AGC,AGC	0	0	17:41244015	41244015	0
17:g.41244109_41244112del	17:41244108-41244112	-	frameshift_variant	HIGH	BRCA1	672	Transcript	NM_007294.4	protein_coding	2023-10-01	-	NM_007294.4:c.3436_3439del	NP_009225.1:p.Cys1146LeufsTer8	3549-3552	3436-3439	1146-1147	CS/X	TGTTct/ct	-1	EntrezGene	NP_009225.1	rseq_mrna_match	AACA	AACA	-	-	-	-	-	-	-	-	-	-	-	-	-	-	-	-	-	-	-	-	0	0	17:41244108	41244112	1
17:g.41244113A>G	17:41244113-41244113	G	synonymous_variant	LOW	BRCA1	672	Transcript	NM_007294.4	protein_coding	2023-10-01	-	NM_007294.4:c.3435T>C	NP_009225.1:p.Val1145%3D	3548	3435	1145	V	gtT/gtC	-1	EntrezGene	NP_009225.1	rseq_mrna_match	A	A	-	-	-	-	-	-	-	-	-	-	-	-	-	-	-	-	-	-	-	-	0	0	17:41244113	41244113	0
17:g.41244124C>G	17:41244124-41244124	G	missense_variant	MODERATE	BRCA1	672	Transcript	NM_007294.4	protein_coding	2023-10-01	-	NM_007294.4:c.3424G>C	NP_009225.1:p.Ala1142Pro	3537	3424	1142	A/P	Gca/Cca	-1	EntrezGene	NP_009225.1	rseq_mrna_match	C	C	-	-	-	ENSG00000012048,ENSG00000012048,ENSG00000012048,ENSG00000012048	ENSP00000350283,ENSP00000418960,ENSP00000418775,ENSP00000326002	ENST00000357654,ENST00000471181,ENST00000493795,ENST00000354071	-	-	4.64	-1.78	0.07527	.,.,.,.	T	0.58226	-0.7444	-,-,-,-	-	-	-	GCA,GCA,GCA,GCA	0	1	17:41244124	41244124	0
17:g.41244172_41244173del	17:41244171-41244173	-	frameshift_variant	HIGH	BRCA1	672	Transcript	NM_007294.4	protein_coding	2023-10-01	-	NM_007294.4:c.3375_3376del	NP_009225.1:p.Pro1126IlefsTer6	3488-3489	3375-3376	1125-1126	SP/SX	tcTCca/tcca	-1	EntrezGene	NP_009225.1	rseq_mrna_match	GA	GA	-	-	-	-	-	-	-	-	-	-	-	-	-	-	-	-	-	-	-	-	0	0	17:41244171	41244173	1
17:g.41244176_41244177del	17:41244175-41244177	-	frameshift_variant	HIGH	BRCA1	672	Transcript	NM_007294.4	protein_coding	2023-10-01	-	NM_007294.4:c.3375_3376del	NP_009225.1:p.Pro1126IlefsTer6	3484-3485	3371-3372	1124	F/X	tTC/t	-1	EntrezGene	NP_009225.1	rseq_mrna_match	GA	GA	-	-	-	-	-	-	-	-	-	-	-	-	-	-	-	-	-	-	-	-	0	0	17:41244175	41244177	1
17:g.41244181C>A	17:41244181-41244181	A	missense_variant	MODERATE	BRCA1	672	Transcript	NM_007294.4	protein_coding	2023-10-01	-	NM_007294.4:c.3367G>T	NP_009225.1:p.Asp1123Tyr	3480	3367	1123	D/Y	Gat/Tat	-1	EntrezGene	NP_009225.1	rseq_mrna_match	C	C	-	-	-	ENSG00000012048,ENSG00000012048,ENSG00000012048,ENSG00000012048	ENSP00000350283,ENSP00000418960,ENSP00000418775,ENSP00000326002	ENST00000357654,ENST00000471181,ENST00000493795,ENST00000354071	2	1.883e-05	5.03	4.06	0.46572	.,.,.,.	D	0.83974	0.0891	-,-,-,-	0	0	108864	GAT,GAT,GAT,GAT	1	0	17:41244181	41244181	0
17:g.41244208C>A	17:41244208-41244208	A	stop_gained	HIGH	BRCA1	672	Transcript	NM_007294.4	protein_coding	2023-10-01	-	NM_007294.4:c.3340G>T	NP_009225.1:p.Glu1114Ter	3453	3340	1114	E/*	Gaa/Taa	-1	EntrezGene	NP_009225.1	rseq_mrna_match	C	C	-	-	-	ENSG00000012048,ENSG00000012048,ENSG00000012048,ENSG00000012048	ENSP00000350283,ENSP00000418960,ENSP00000418775,ENSP00000326002	ENST00000357654,ENST00000471181,ENST00000493795,ENST00000354071	-	-	4.12	3.15	0.35301	.,.,.,.	-	-	-	-,-,-,-	-	-	-	GAA,GAA,GAA,GAA	1	0	17:41244208	41244208	1
17:g.41244231del	17:41244230-41244231	-	frameshift_variant	HIGH	BRCA1	672	Transcript	NM_007294.4	protein_coding	2023-10-01	-	NM_007294.4:c.3317del	NP_009225.1:p.Pro1106LeufsTer3	3430	3317	1106	P/X	cCt/ct	-1	EntrezGene	NP_009225.1	rseq_mrna_match	G	G	-	-	-	-	-	-	-	-	-	-	-	-	-	-	-	-	-	-	-	-	0	0	17:41244230	41244231	1
17:g.41244246C>T	17:41244246-41244246	T	missense_variant	MODERATE	BRCA1	672	Transcript	NM_007294.4	protein_coding	2023-10-01	-	NM_007294.4:c.3302G>A	NP_009225.1:p.Ser1101Asn	3415	3302	1101	S/N	aGt/aAt	-1	EntrezGene	NP_009225.1	rseq_mrna_match	C	C	-	-	-	ENSG00000012048,ENSG00000012048,ENSG00000012048,ENSG00000012048	ENSP00000350283,ENSP00000418960,ENSP00000418775,ENSP00000326002	ENST00000357654,ENST00000471181,ENST00000493795,ENST00000354071	14	0.0001318	5.17	-0.438	0.11656	.,.,.,.	T	0.58647	-0.7362	-,-,-,-	16	0.000146781	109006	AGT,AGT,AGT,AGT	0	1	17:41244246	41244246	0
17:g.41244338T>C	17:41244338-41244338	C	synonymous_variant	LOW	BRCA1	672	Transcript	NM_007294.4	protein_coding	2023-10-01	-	NM_007294.4:c.3210A>G	NP_009225.1:p.Ala1070%3D	3323	3210	1070	A	gcA/gcG	-1	EntrezGene	NP_009225.1	rseq_mrna_match	T	T	-	-	-	-	-	-	-	-	-	-	-	-	-	-	-	-	-	-	-	-	0	0	17:41244338	41244338	0
17:g.41244356A>G	17:41244356-41244356	G	synonymous_variant	LOW	BRCA1	672	Transcript	NM_007294.4	protein_coding	2023-10-01	-	NM_007294.4:c.3192T>C	NP_009225.1:p.Ser1064%3D	3305	3192	1064	S	agT/agC	-1	EntrezGene	NP_009225.1	rseq_mrna_match	A	A	-	-	-	-	-	-	-	-	-	-	-	-	-	-	-	-	-	-	-	-	0	0	17:41244356	41244356	0
17:g.41244370C>A	17:41244370-41244370	A	stop_gained	HIGH	BRCA1	672	Transcript	NM_007294.4	protein_coding	2023-10-01	-	NM_007294.4:c.3178G>T	NP_009225.1:p.Glu1060Ter	3291	3178	1060	E/*	Gaa/Taa	-1	EntrezGene	NP_009225.1	rseq_mrna_match	C	C	-	-	-	ENSG00000012048,ENSG00000012048,ENSG00000012048,ENSG00000012048	ENSP00000350283,ENSP00000418960,ENSP00000418775,ENSP00000326002	ENST00000357654,ENST00000471181,ENST00000493795,ENST00000354071	-	-	4.45	4.45	0.53365	.,.,.,.	-	-	-	-,-,-,-	-	-	-	GAA,GAA,GAA,GAA	1	0	17:41244370	41244370	1
17:g.41244389_41244390insC	17:41244389-41244389	C	frameshift_variant	HIGH	BRCA1	672	Transcript	NM_007294.4	protein_coding	2023-10-01	-	NM_007294.4:c.3158_3159insG	NP_009225.1:p.Val1054SerfsTer6	3271-3272	3158-3159	1053	E/EX	gaa/gaGa	-1	EntrezGene	NP_009225.1	rseq_mrna_match	-	-	-	-	-	-	-	-	-	-	-	-	-	-	-	-	-	-	-	-	-	-	0	0	17:41244389	41244389	1
17:g.41244418T>C	17:41244418-41244418	C	missense_variant	MODERATE	BRCA1	672	Transcript	NM_007294.4	protein_coding	2023-10-01	-	NM_007294.4:c.3130A>G	NP_009225.1:p.Ile1044Val	3243	3130	1044	I/V	Att/Gtt	-1	EntrezGene	NP_009225.1	rseq_mrna_match	T	T	-	-	-	ENSG00000012048,ENSG00000012048,ENSG00000012048,ENSG00000012048	ENSP00000350283,ENSP00000418960,ENSP00000418775,ENSP00000326002	ENST00000357654,ENST00000471181,ENST00000493795,ENST00000354071	1	9.415e-06	3.86	-6.34	0.01808	.,.,.,.	T	0.43725	-0.9328	-,-,-,-	2	1.82919e-05	109338	ATT,ATT,ATT,ATT	0	1	17:41244418	41244418	0
17:g.41244432G>A	17:41244432-41244432	A	missense_variant	MODERATE	BRCA1	672	Transcript	NM_007294.4	protein_coding	2023-10-01	-	NM_007294.4:c.3116C>T	NP_009225.1:p.Ala1039Val	3229	3116	1039	A/V	gCc/gTc	-1	EntrezGene	NP_009225.1	rseq_mrna_match	G	G	-	-	-	ENSG00000012048,ENSG00000012048,ENSG00000012048,ENSG00000012048	ENSP00000350283,ENSP00000418960,ENSP00000418775,ENSP00000326002	ENST00000357654,ENST00000471181,ENST00000493795,ENST00000354071	-	-	5.23	0.716	0.17347	.,.,.,.	T	0.46805	-0.9104	-,-,-,-	-	-	-	GCC,GCC,GCC,GCC	0	1	17:41244432	41244432	0
17:g.41244465C>T	17:41244465-41244465	T	missense_variant	MODERATE	BRCA1	672	Transcript	NM_007294.4	protein_coding	2023-10-01	-	NM_007294.4:c.3083G>A	NP_009225.1:p.Arg1028His	3196	3083	1028	R/H	cGt/cAt	-1	EntrezGene	NP_009225.1	rseq_mrna_match	C	C	-	-	-	ENSG00000012048,ENSG00000012048,ENSG00000012048,ENSG00000012048	ENSP00000350283,ENSP00000418960,ENSP00000418775,ENSP00000326002	ENST00000357654,ENST00000471181,ENST00000493795,ENST00000354071	18	0.0001695	5.09	-4.1	0.03674	.,.,.,.	T	0.24819	-1.0166	-,-,-,-	62	0.00056708	109332	CGT,CGT,CGT,CGT	0	1	17:41244465	41244465	0
17:g.41244524C>T	17:41244524-41244524	T	missense_variant	MODERATE	BRCA1	672	Transcript	NM_007294.4	protein_coding	2023-10-01	-	NM_007294.4:c.3024G>A	NP_009225.1:p.Met1008Ile	3137	3024	1008	M/I	atG/atA	-1	EntrezGene	NP_009225.1	rseq_mrna_match	C	C	-	-	-	ENSG00000012048,ENSG00000012048,ENSG00000012048,ENSG00000012048	ENSP00000350283,ENSP00000418960,ENSP00000418775,ENSP00000326002	ENST00000357654,ENST00000471181,ENST00000493795,ENST00000354071	87	0.0008191	4.61	-4.11	0.03662	.,.,.,.	T	0.42616	-0.94	-,-,-,-	86	0.000786307	109372	ATG,ATG,ATG,ATG	0	1	17:41244524	41244524	0
17:g.41244527_41244530del	17:41244526-41244530	-	frameshift_variant	HIGH	BRCA1	672	Transcript	NM_007294.4	protein_coding	2023-10-01	-	NM_007294.4:c.3018_3021del	NP_009225.1:p.His1006GlnfsTer17	3131-3134	3018-3021	1006-1007	HS/X	caTTCA/ca	-1	EntrezGene	NP_009225.1	rseq_mrna_match	TGAA	TGAA	-	-	-	-	-	-	-	-	-	-	-	-	-	-	-	-	-	-	-	-	0	0	17:41244526	41244530	1
17:g.41244568del	17:41244567-41244568	-	frameshift_variant	HIGH	BRCA1	672	Transcript	NM_007294.4	protein_coding	2023-10-01	-	NM_007294.4:c.2980del	NP_009225.1:p.Cys994ValfsTer6	3093	2980	994	C/X	Tgt/gt	-1	EntrezGene	NP_009225.1	rseq_mrna_match	A	A	-	-	-	-	-	-	-	-	-	-	-	-	-	-	-	-	-	-	-	-	0	0	17:41244567	41244568	1
17:g.41244585G>T	17:41244585-41244585	T	stop_gained	HIGH	BRCA1	672	Transcript	NM_007294.4	protein_coding	2023-10-01	-	NM_007294.4:c.2963C>A	NP_009225.1:p.Ser988Ter	3076	2963	988	S/*	tCa/tAa	-1	EntrezGene	NP_009225.1	rseq_mrna_match	G	G	-	-	-	ENSG00000012048,ENSG00000012048,ENSG00000012048,ENSG00000012048	ENSP00000350283,ENSP00000418960,ENSP00000418775,ENSP00000326002	ENST00000357654,ENST00000471181,ENST00000493795,ENST00000354071	-	-	4.65	2.66	0.30672	.,.,.,.	-	-	-	-,-,-,-	-	-	-	TCA,TCA,TCA,TCA	1	0	17:41244585	41244585	1
17:g.41244625G>T	17:41244625-41244625	T	missense_variant	MODERATE	BRCA1	672	Transcript	NM_007294.4	protein_coding	2023-10-01	-	NM_007294.4:c.2923C>A	NP_009225.1:p.Gln975Lys	3036	2923	975	Q/K	Caa/Aaa	-1	EntrezGene	NP_009225.1	rseq_mrna_match	G	G	-	-	-	ENSG00000012048,ENSG00000012048,ENSG00000012048,ENSG00000012048	ENSP00000350283,ENSP00000418960,ENSP00000418775,ENSP00000326002	ENST00000357654,ENST00000471181,ENST00000493795,ENST00000354071	-	-	4.89	2.86	0.32427	.,.,.,.	T	0.71109	-0.4287	-,-,-,-	-	-	-	CAA,CAA,CAA,CAA	0	0	17:41244625	41244625	0
17:g.41244686T>C	17:41244686-41244686	C	synonymous_variant	LOW	BRCA1	672	Transcript	NM_007294.4	protein_coding	2023-10-01	-	NM_007294.4:c.2862A>G	NP_009225.1:p.Leu954%3D	2975	2862	954	L	ctA/ctG	-1	EntrezGene	NP_009225.1	rseq_mrna_match	T	T	-	-	-	-	-	-	-	-	-	-	-	-	-	-	-	-	-	-	-	-	0	0	17:41244686	41244686	0
17:g.41244734T>C	17:41244734-41244734	C	synonymous_variant	LOW	BRCA1	672	Transcript	NM_007294.4	protein_coding	2023-10-01	-	NM_007294.4:c.2814A>G	NP_009225.1:p.Pro938%3D	2927	2814	938	P	ccA/ccG	-1	EntrezGene	NP_009225.1	rseq_mrna_match	T	T	-	-	-	-	-	-	-	-	-	-	-	-	-	-	-	-	-	-	-	-	0	0	17:41244734	41244734	0
17:g.41244815T>C	17:41244815-41244815	C	synonymous_variant	LOW	BRCA1	672	Transcript	NM_007294.4	protein_coding	2023-10-01	-	NM_007294.4:c.2733A>G	NP_009225.1:p.Gly911%3D	2846	2733	911	G	ggA/ggG	-1	EntrezGene	NP_009225.1	rseq_mrna_match	T	T	-	-	-	-	-	-	-	-	-	-	-	-	-	-	-	-	-	-	-	-	0	0	17:41244815	41244815	0
17:g.41244859G>A	17:41244859-41244859	A	missense_variant	MODERATE	BRCA1	672	Transcript	NM_007294.4	protein_coding	2023-10-01	-	NM_007294.4:c.2689C>T	NP_009225.1:p.Pro897Ser	2802	2689	897	P/S	Cca/Tca	-1	EntrezGene	NP_009225.1	rseq_mrna_match	G	G	-	-	-	ENSG00000012048,ENSG00000012048,ENSG00000012048,ENSG00000012048	ENSP00000350283,ENSP00000418960,ENSP00000418775,ENSP00000326002	ENST00000357654,ENST00000471181,ENST00000493795,ENST00000354071	-	-	5.04	3	0.33773	.,.,.,.	T	0.71347	-0.4214	-,-,-,-	-	-	-	CCA,CCA,CCA,CCA	0	0	17:41244859	41244859	0
17:g.41244882G>A	17:41244882-41244882	A	missense_variant	MODERATE	BRCA1	672	Transcript	NM_007294.4	protein_coding	2023-10-01	-	NM_007294.4:c.2666C>T	NP_009225.1:p.Ser889Phe	2779	2666	889	S/F	tCt/tTt	-1	EntrezGene	NP_009225.1	rseq_mrna_match	G	G	-	-	-	ENSG00000012048,ENSG00000012048,ENSG00000012048,ENSG00000012048	ENSP00000350283,ENSP00000418960,ENSP00000418775,ENSP00000326002	ENST00000357654,ENST00000471181,ENST00000493795,ENST00000354071	-	-	5.04	3.02	0.3397	.,.,.,.	D	0.82637	0.0191	-,-,-,-	0	0	109304	TCT,TCT,TCT,TCT	1	0	17:41244882	41244882	0
17:g.41244899_41244900insTGCC	17:41244899-41244899	TGCC	frameshift_variant	HIGH	BRCA1	672	Transcript	NM_007294.4	protein_coding	2023-10-01	-	NM_007294.4:c.2648_2649insGGCA	NP_009225.1:p.Thr884AlafsTer20	2761-2762	2648-2649	883	A/AAX	gca/gcGGCAa	-1	EntrezGene	NP_009225.1	rseq_mrna_match	-	-	-	-	-	-	-	-	-	-	-	-	-	-	-	-	-	-	-	-	-	-	0	0	17:41244899	41244899	1
17:g.41244916C>T	17:41244916-41244916	T	missense_variant	MODERATE	BRCA1	672	Transcript	NM_007294.4	protein_coding	2023-10-01	-	NM_007294.4:c.2632G>A	NP_009225.1:p.Ala878Thr	2745	2632	878	A/T	Gca/Aca	-1	EntrezGene	NP_009225.1	rseq_mrna_match	C	C	-	-	-	ENSG00000012048,ENSG00000012048,ENSG00000012048,ENSG00000012048	ENSP00000350283,ENSP00000418960,ENSP00000418775,ENSP00000326002	ENST00000357654,ENST00000471181,ENST00000493795,ENST00000354071	-	-	4.51	2.19	0.2689	.,.,.,.	T	0.43439	-0.9347	-,-,-,-	-	-	-	GCA,GCA,GCA,GCA	0	0	17:41244916	41244916	0
17:g.41244952G>A	17:41244952-41244952	A	missense_variant	MODERATE	BRCA1	672	Transcript	NM_007294.4	protein_coding	2023-10-01	-	NM_007294.4:c.2596C>T	NP_009225.1:p.Arg866Cys	2709	2596	866	R/C	Cgc/Tgc	-1	EntrezGene	NP_009225.1	rseq_mrna_match	G	G	-	-	-	ENSG00000012048,ENSG00000012048,ENSG00000012048,ENSG00000012048	ENSP00000350283,ENSP00000418960,ENSP00000418775,ENSP00000326002	ENST00000357654,ENST00000471181,ENST00000493795,ENST00000354071	9	8.474e-05	5.15	5.15	0.70287	.,.,.,.	D	0.94331	0.7936	-,-,-,-	11	0.000100736	109196	CGC,CGC,CGC,CGC	1	0	17:41244952	41244952	0
17:g.41244964T>C	17:41244964-41244964	C	missense_variant	MODERATE	BRCA1	672	Transcript	NM_007294.4	protein_coding	2023-10-01	-	NM_007294.4:c.2584A>G	NP_009225.1:p.Lys862Glu	2697	2584	862	K/E	Aag/Gag	-1	EntrezGene	NP_009225.1	rseq_mrna_match	T	T	-	-	-	ENSG00000012048,ENSG00000012048,ENSG00000012048,ENSG00000012048	ENSP00000350283,ENSP00000418960,ENSP00000418775,ENSP00000326002	ENST00000357654,ENST00000471181,ENST00000493795,ENST00000354071	12	0.000113	5.15	4.09	0.47038	.,.,.,.	D	0.85051	0.1496	-,-,-,-	8	7.32413e-05	109228	AAG,AAG,AAG,AAG	1	0	17:41244964	41244964	0
17:g.41244972del	17:41244971-41244972	-	frameshift_variant	HIGH	BRCA1	672	Transcript	NM_007294.4	protein_coding	2023-10-01	-	NM_007294.4:c.2576del	NP_009225.1:p.Asn859IlefsTer34	2689	2576	859	N/X	aAt/at	-1	EntrezGene	NP_009225.1	rseq_mrna_match	T	T	-	-	-	-	-	-	-	-	-	-	-	-	-	-	-	-	-	-	-	-	0	0	17:41244971	41244972	1
17:g.41244987G>A	17:41244987-41244987	A	missense_variant	MODERATE	BRCA1	672	Transcript	NM_007294.4	protein_coding	2023-10-01	-	NM_007294.4:c.2561C>T	NP_009225.1:p.Ala854Val	2674	2561	854	A/V	gCt/gTt	-1	EntrezGene	NP_009225.1	rseq_mrna_match	G	G	-	-	-	ENSG00000012048,ENSG00000012048,ENSG00000012048,ENSG00000012048	ENSP00000350283,ENSP00000418960,ENSP00000418775,ENSP00000326002	ENST00000357654,ENST00000471181,ENST00000493795,ENST00000354071	-	-	5.15	4.19	0.48645	.,.,.,.	T	0.5248	-0.8425	-,-,-,-	-	-	-	GCT,GCT,GCT,GCT	0	0	17:41244987	41244987	0
17:g.41245026C>T	17:41245026-41245026	T	missense_variant	MODERATE	BRCA1	672	Transcript	NM_007294.4	protein_coding	2023-10-01	-	NM_007294.4:c.2522G>A	NP_009225.1:p.Arg841Gln	2635	2522	841	R/Q	cGg/cAg	-1	EntrezGene	NP_009225.1	rseq_mrna_match	C	C	-	-	-	ENSG00000012048,ENSG00000012048,ENSG00000012048,ENSG00000012048	ENSP00000350283,ENSP00000418960,ENSP00000418775,ENSP00000326002	ENST00000357654,ENST00000471181,ENST00000493795,ENST00000354071	4	3.766e-05	5.04	-0.313	0.12121	.,.,.,.	T	0.49919	-0.878	-,-,-,-	6	5.48878e-05	109314	CGG,CGG,CGG,CGG	0	1	17:41245026	41245026	0
17:g.41245027G>A	17:41245027-41245027	A	missense_variant	MODERATE	BRCA1	672	Transcript	NM_007294.4	protein_coding	2023-10-01	-	NM_007294.4:c.2521C>T	NP_009225.1:p.Arg841Trp	2634	2521	841	R/W	Cgg/Tgg	-1	EntrezGene	NP_009225.1	rseq_mrna_match	G	G	-	-	-	ENSG00000012048,ENSG00000012048,ENSG00000012048,ENSG00000012048	ENSP00000350283,ENSP00000418960,ENSP00000418775,ENSP00000326002	ENST00000357654,ENST00000471181,ENST00000493795,ENST00000354071	175	0.001648	5.04	2.84	0.32241	.,.,.,.	T	0.51563	-0.8558	-,-,-,-	165	0.0015093	109322	CGG,CGG,CGG,CGG	0	0	17:41245027	41245027	0
17:g.41245044dup	17:41245044-41245044	T	frameshift_variant	HIGH	BRCA1	672	Transcript	NM_007294.4	protein_coding	2023-10-01	-	NM_007294.4:c.2504dup	NP_009225.1:p.His835GlnfsTer2	2616-2617	2503-2504	835	H/QX	cat/cAat	-1	EntrezGene	NP_009225.1	rseq_mrna_match	-	-	-	-	-	-	-	-	-	-	-	-	-	-	-	-	-	-	-	-	-	-	0	0	17:41245044	41245044	1
17:g.41245071G>T	17:41245071-41245071	T	missense_variant	MODERATE	BRCA1	672	Transcript	NM_007294.4	protein_coding	2023-10-01	-	NM_007294.4:c.2477C>A	NP_009225.1:p.Thr826Lys	2590	2477	826	T/K	aCa/aAa	-1	EntrezGene	NP_009225.1	rseq_mrna_match	G	G	-	-	-	ENSG00000012048,ENSG00000012048,ENSG00000012048,ENSG00000012048,ENSG00000012048	ENSP00000350283,ENSP00000418960,ENSP00000418775,ENSP00000326002,ENSP00000489431	ENST00000357654,ENST00000471181,ENST00000493795,ENST00000354071,ENST00000634433	16	0.0001506	4.97	1.68	0.23219	.,.,.,.,.	T	0.755	-0.2815	-,-,-,-,-	17	0.000155609	109248	ACA,ACA,ACA,ACA,ACA	0	0	17:41245071	41245071	0
17:g.41245316A>C	17:41245316-41245316	C	synonymous_variant	LOW	BRCA1	672	Transcript	NM_007294.4	protein_coding	2023-10-01	-	NM_007294.4:c.2232T>G	NP_009225.1:p.Ala744%3D	2345	2232	744	A	gcT/gcG	-1	EntrezGene	NP_009225.1	rseq_mrna_match	A	A	-	-	-	-	-	-	-	-	-	-	-	-	-	-	-	-	-	-	-	-	0	0	17:41245316	41245316	0
17:g.41245333T>C	17:41245333-41245333	C	missense_variant	MODERATE	BRCA1	672	Transcript	NM_007294.4	protein_coding	2023-10-01	-	NM_007294.4:c.2215A>G	NP_009225.1:p.Lys739Glu	2328	2215	739	K/E	Aaa/Gaa	-1	EntrezGene	NP_009225.1	rseq_mrna_match	T	T	-	-	-	ENSG00000012048,ENSG00000012048,ENSG00000012048,ENSG00000012048,ENSG00000012048	ENSP00000350283,ENSP00000418960,ENSP00000418775,ENSP00000326002,ENSP00000489431	ENST00000357654,ENST00000471181,ENST00000493795,ENST00000354071,ENST00000634433	1	9.415e-06	5.51	3.48	0.38946	.,.,.,.,.	T	0.53178	-0.8319	-,-,-,-,-	1	9.15231e-06	109262	AAA,AAA,AAA,AAA,AAA	0	0	17:41245333	41245333	0
17:g.41245439T>C	17:41245439-41245439	C	synonymous_variant	LOW	BRCA1	672	Transcript	NM_007294.4	protein_coding	2023-10-01	-	NM_007294.4:c.2109A>G	NP_009225.1:p.Thr703%3D	2222	2109	703	T	acA/acG	-1	EntrezGene	NP_009225.1	rseq_mrna_match	T	T	-	-	-	-	-	-	-	-	-	-	-	-	-	-	-	-	-	-	-	-	0	0	17:41245439	41245439	0
17:g.41245529del	17:41245528-41245529	-	frameshift_variant	HIGH	BRCA1	672	Transcript	NM_007294.4	protein_coding	2023-10-01	-	NM_007294.4:c.2019del	NP_009225.1:p.Glu673AspfsTer28	2132	2019	673	E/X	gaA/ga	-1	EntrezGene	NP_009225.1	rseq_mrna_match	T	T	-	-	-	-	-	-	-	-	-	-	-	-	-	-	-	-	-	-	-	-	0	0	17:41245528	41245529	1
17:g.41245588T>A	17:41245588-41245588	A	stop_gained	HIGH	BRCA1	672	Transcript	NM_007294.4	protein_coding	2023-10-01	-	NM_007294.4:c.1960A>T	NP_009225.1:p.Lys654Ter	2073	1960	654	K/*	Aag/Tag	-1	EntrezGene	NP_009225.1	rseq_mrna_match	T	T	-	-	-	ENSG00000012048,ENSG00000012048,ENSG00000012048,ENSG00000012048,ENSG00000012048	ENSP00000350283,ENSP00000418960,ENSP00000418775,ENSP00000326002,ENSP00000489431	ENST00000357654,ENST00000471181,ENST00000493795,ENST00000354071,ENST00000634433	-	-	4.64	-3.4	0.04549	.,.,.,.,.	-	-	-	-,-,-,-,-	-	-	-	AAG,AAG,AAG,AAG,AAG	0	1	17:41245588	41245588	1
17:g.41245589T>C	17:41245589-41245589	C	synonymous_variant	LOW	BRCA1	672	Transcript	NM_007294.4	protein_coding	2023-10-01	-	NM_007294.4:c.1959A>G	NP_009225.1:p.Lys653%3D	2072	1959	653	K	aaA/aaG	-1	EntrezGene	NP_009225.1	rseq_mrna_match	T	T	-	-	-	-	-	-	-	-	-	-	-	-	-	-	-	-	-	-	-	-	0	0	17:41245589	41245589	0
17:g.41245592_41245595del	17:41245591-41245595	-	frameshift_variant	HIGH	BRCA1	672	Transcript	NM_007294.4	protein_coding	2023-10-01	-	NM_007294.4:c.1953_1956del	NP_009225.1:p.Lys653SerfsTer47	2066-2069	1953-1956	651-652	KK/X	aaGAAA/aa	-1	EntrezGene	NP_009225.1	rseq_mrna_match	TTTC	TTTC	-	-	-	-	-	-	-	-	-	-	-	-	-	-	-	-	-	-	-	-	0	0	17:41245591	41245595	1
17:g.41245663T>A	17:41245663-41245663	A	stop_gained	HIGH	BRCA1	672	Transcript	NM_007294.4	protein_coding	2023-10-01	-	NM_007294.4:c.1885A>T	NP_009225.1:p.Arg629Ter	1998	1885	629	R/*	Aga/Tga	-1	EntrezGene	NP_009225.1	rseq_mrna_match	T	T	-	-	-	ENSG00000012048,ENSG00000012048,ENSG00000012048,ENSG00000012048,ENSG00000012048,ENSG00000012048,ENSG00000012048	ENSP00000350283,ENSP00000418960,ENSP00000418775,ENSP00000326002,ENSP00000489431,ENSP00000419274,ENSP00000419988	ENST00000357654,ENST00000471181,ENST00000493795,ENST00000354071,ENST00000634433,ENST00000470026,ENST00000477152	-	-	4.93	2.64	0.30504	.,.,.,.,.,.,.	-	-	-	-,-,-,-,-,-,-	-	-	-	AGA,AGA,AGA,AGA,AGA,AGA,AGA	1	0	17:41245663	41245663	1
17:g.41245667G>C	17:41245667-41245667	C	synonymous_variant	LOW	BRCA1	672	Transcript	NM_007294.4	protein_coding	2023-10-01	-	NM_007294.4:c.1881C>G	NP_009225.1:p.Val627%3D	1994	1881	627	V	gtC/gtG	-1	EntrezGene	NP_009225.1	rseq_mrna_match	G	G	-	-	-	-	-	-	-	-	-	-	-	-	-	-	-	-	-	-	-	-	0	0	17:41245667	41245667	0
17:g.41245670T>C	17:41245670-41245670	C	synonymous_variant	LOW	BRCA1	672	Transcript	NM_007294.4	protein_coding	2023-10-01	-	NM_007294.4:c.1878A>G	NP_009225.1:p.Val626%3D	1991	1878	626	V	gtA/gtG	-1	EntrezGene	NP_009225.1	rseq_mrna_match	T	T	-	-	-	-	-	-	-	-	-	-	-	-	-	-	-	-	-	-	-	-	0	0	17:41245670	41245670	0
17:g.41245683G>A	17:41245683-41245683	A	missense_variant	MODERATE	BRCA1	672	Transcript	NM_007294.4	protein_coding	2023-10-01	-	NM_007294.4:c.1865C>T	NP_009225.1:p.Ala622Val	1978	1865	622	A/V	gCg/gTg	-1	EntrezGene	NP_009225.1	rseq_mrna_match	G	G	-	-	-	ENSG00000012048,ENSG00000012048,ENSG00000012048,ENSG00000012048,ENSG00000012048,ENSG00000012048,ENSG00000012048	ENSP00000350283,ENSP00000418960,ENSP00000418775,ENSP00000326002,ENSP00000489431,ENSP00000419274,ENSP00000419988	ENST00000357654,ENST00000471181,ENST00000493795,ENST00000354071,ENST00000634433,ENST00000470026,ENST00000477152	3	2.825e-05	4.8	1.5	0.22029	.,.,.,.,.,.,.	T	0.78426	-0.1701	-,-,-,-,-,-,-	3	2.74343e-05	109352	GCG,GCG,GCG,GCG,GCG,GCG,GCG	0	1	17:41245683	41245683	0
17:g.41245709C>A	17:41245709-41245709	A	missense_variant	MODERATE	BRCA1	672	Transcript	NM_007294.4	protein_coding	2023-10-01	-	NM_007294.4:c.1839G>T	NP_009225.1:p.Arg613Ser	1952	1839	613	R/S	agG/agT	-1	EntrezGene	NP_009225.1	rseq_mrna_match	C	C	-	-	-	ENSG00000012048,ENSG00000012048,ENSG00000012048,ENSG00000012048,ENSG00000012048,ENSG00000012048,ENSG00000012048	ENSP00000350283,ENSP00000418960,ENSP00000418775,ENSP00000326002,ENSP00000489431,ENSP00000419274,ENSP00000419988	ENST00000357654,ENST00000471181,ENST00000493795,ENST00000354071,ENST00000634433,ENST00000470026,ENST00000477152	-	-	5.02	1.89	0.247	.,.,.,.,.,.,.	D	0.83967	0.0887	-,-,-,-,-,-,-	-	-	-	AGG,AGG,AGG,AGG,AGG,AGG,AGG	0	0	17:41245709	41245709	0
17:g.41245722_41245725del	17:41245721-41245725	-	frameshift_variant	HIGH	BRCA1	672	Transcript	NM_007294.4	protein_coding	2023-10-01	-	NM_007294.4:c.1823_1826del	NP_009225.1:p.Lys608IlefsTer3	1936-1939	1823-1826	608-609	KN/X	aAGAAt/at	-1	EntrezGene	NP_009225.1	rseq_mrna_match	TTCT	TTCT	-	-	-	-	-	-	-	-	-	-	-	-	-	-	-	-	-	-	-	-	0	0	17:41245721	41245725	1
17:g.41245759C>T	17:41245759-41245759	T	missense_variant	MODERATE	BRCA1	672	Transcript	NM_007294.4	protein_coding	2023-10-01	-	NM_007294.4:c.1789G>A	NP_009225.1:p.Glu597Lys	1902	1789	597	E/K	Gaa/Aaa	-1	EntrezGene	NP_009225.1	rseq_mrna_match	C	C	-	-	-	ENSG00000012048,ENSG00000012048,ENSG00000012048,ENSG00000012048,ENSG00000012048,ENSG00000012048,ENSG00000012048	ENSP00000350283,ENSP00000418960,ENSP00000418775,ENSP00000326002,ENSP00000489431,ENSP00000419274,ENSP00000419988	ENST00000357654,ENST00000471181,ENST00000493795,ENST00000354071,ENST00000634433,ENST00000470026,ENST00000477152	5	4.708e-05	5.02	4.03	0.46115	.,.,.,.,.,.,.	D	0.92074	0.6134	-,-,-,-,-,-,-	5	4.57398e-05	109314	GAA,GAA,GAA,GAA,GAA,GAA,GAA	1	0	17:41245759	41245759	0
17:g.41245799T>C	17:41245799-41245799	C	synonymous_variant	LOW	BRCA1	672	Transcript	NM_007294.4	protein_coding	2023-10-01	-	NM_007294.4:c.1749A>G	NP_009225.1:p.Lys583%3D	1862	1749	583	K	aaA/aaG	-1	EntrezGene	NP_009225.1	rseq_mrna_match	T	T	-	-	-	-	-	-	-	-	-	-	-	-	-	-	-	-	-	-	-	-	0	0	17:41245799	41245799	0
17:g.41245861G>A	17:41245861-41245861	A	stop_gained	HIGH	BRCA1	672	Transcript	NM_007294.4	protein_coding	2023-10-01	-	NM_007294.4:c.1687C>T	NP_009225.1:p.Gln563Ter	1800	1687	563	Q/*	Cag/Tag	-1	EntrezGene	NP_009225.1	rseq_mrna_match	G	G	-	-	-	ENSG00000012048,ENSG00000012048,ENSG00000012048,ENSG00000012048,ENSG00000012048,ENSG00000012048,ENSG00000012048	ENSP00000350283,ENSP00000418960,ENSP00000418775,ENSP00000326002,ENSP00000489431,ENSP00000419274,ENSP00000419988	ENST00000357654,ENST00000471181,ENST00000493795,ENST00000354071,ENST00000634433,ENST00000470026,ENST00000477152	4	3.766e-05	5.07	4.06	0.46572	.,.,.,.,.,.,.	-	-	-	-,-,-,-,-,-,-	2	1.83362e-05	109074	CAG,CAG,CAG,CAG,CAG,CAG,CAG	1	0	17:41245861	41245861	1
17:g.41245875_41245878del	17:41245874-41245878	-	frameshift_variant	HIGH	BRCA1	672	Transcript	NM_007294.4	protein_coding	2023-10-01	-	NM_007294.4:c.1670_1673del	NP_009225.1:p.Thr557LysfsTer14	1783-1786	1670-1673	557-558	TK/X	aCAAAa/aa	-1	EntrezGene	NP_009225.1	rseq_mrna_match	TTTG	TTTG	-	-	-	-	-	-	-	-	-	-	-	-	-	-	-	-	-	-	-	-	0	0	17:41245874	41245878	1
17:g.41245900T>G	17:41245900-41245900	G	missense_variant	MODERATE	BRCA1	672	Transcript	NM_007294.4	protein_coding	2023-10-01	-	NM_007294.4:c.1648A>C	NP_009225.1:p.Asn550His	1761	1648	550	N/H	Aat/Cat	-1	EntrezGene	NP_009225.1	rseq_mrna_match	T	T	-	-	-	ENSG00000012048,ENSG00000012048,ENSG00000012048,ENSG00000012048,ENSG00000012048,ENSG00000012048,ENSG00000012048	ENSP00000350283,ENSP00000418960,ENSP00000418775,ENSP00000326002,ENSP00000489431,ENSP00000419274,ENSP00000419988	ENST00000357654,ENST00000471181,ENST00000493795,ENST00000354071,ENST00000634433,ENST00000470026,ENST00000477152	24	0.000226	4.77	1.32	0.20897	.,.,.,.,.,.,.	D	0.91867	0.5975	-,-,-,-,-,-,-	25	0.000228858	109238	AAT,AAT,AAT,AAT,AAT,AAT,AAT	0	0	17:41245900	41245900	0
17:g.41245932G>A	17:41245932-41245932	A	missense_variant	MODERATE	BRCA1	672	Transcript	NM_007294.4	protein_coding	2023-10-01	-	NM_007294.4:c.1616C>T	NP_009225.1:p.Thr539Met	1729	1616	539	T/M	aCg/aTg	-1	EntrezGene	NP_009225.1	rseq_mrna_match	G	G	-	-	-	ENSG00000012048,ENSG00000012048,ENSG00000012048,ENSG00000012048,ENSG00000012048,ENSG00000012048,ENSG00000012048	ENSP00000350283,ENSP00000418960,ENSP00000418775,ENSP00000326002,ENSP00000489431,ENSP00000419274,ENSP00000419988	ENST00000357654,ENST00000471181,ENST00000493795,ENST00000354071,ENST00000634433,ENST00000470026,ENST00000477152	11	0.0001036	4.77	-0.105	0.12938	.,.,.,.,.,.,.	T	0.42552	-0.9404	-,-,-,-,-,-,-	10	9.15315e-05	109252	ACG,ACG,ACG,ACG,ACG,ACG,ACG	0	1	17:41245932	41245932	0
17:g.41246017_41246027del	17:41246016-41246027	-	frameshift_variant	HIGH	BRCA1	672	Transcript	NM_007294.4	protein_coding	2023-10-01	-	NM_007294.4:c.1521_1531del	NP_009225.1:p.Thr509SerfsTer3	1634-1644	1521-1531	507-511	RPTSG/RX	agACCTACATCAGgc/aggc	-1	EntrezGene	NP_009225.1	rseq_mrna_match	CTGATGTAGGT	CTGATGTAGGT	-	-	-	-	-	-	-	-	-	-	-	-	-	-	-	-	-	-	-	-	0	0	17:41246016	41246027	1
17:g.41246040_41246044del	17:41246039-41246044	-	frameshift_variant	HIGH	BRCA1	672	Transcript	NM_007294.4	protein_coding	2023-10-01	-	NM_007294.4:c.1504_1508del	NP_009225.1:p.Leu502AlafsTer2	1617-1621	1504-1508	502-503	LK/X	TTAAAg/g	-1	EntrezGene	NP_009225.1	rseq_mrna_match	TTTAA	TTTAA	-	-	-	-	-	-	-	-	-	-	-	-	-	-	-	-	-	-	-	-	0	0	17:41246039	41246044	1
17:g.41246043A>C	17:41246043-41246043	C	stop_gained	HIGH	BRCA1	672	Transcript	NM_007294.4	protein_coding	2023-10-01	-	NM_007294.4:c.1505T>G	NP_009225.1:p.Leu502Ter	1618	1505	502	L/*	tTa/tGa	-1	EntrezGene	NP_009225.1	rseq_mrna_match	A	A	-	-	-	ENSG00000012048,ENSG00000012048,ENSG00000012048,ENSG00000012048,ENSG00000012048,ENSG00000012048,ENSG00000012048	ENSP00000350283,ENSP00000418960,ENSP00000418775,ENSP00000326002,ENSP00000489431,ENSP00000419274,ENSP00000419988	ENST00000357654,ENST00000471181,ENST00000493795,ENST00000354071,ENST00000634433,ENST00000470026,ENST00000477152	-	-	4.62	3.51	0.39297	BRCA1,_serine-rich_domain,.,.,BRCA1,_serine-rich_domain,BRCA1,_serine-rich_domain,BRCA1,_serine-rich_domain,BRCA1,_serine-rich_domain	-	-	-	-,-,-,-,-,-,-	-	-	-	TTA,TTA,TTA,TTA,TTA,TTA,TTA	1	0	17:41246043	41246043	1
17:g.41246062G>A	17:41246062-41246062	A	missense_variant	MODERATE	BRCA1	672	Transcript	NM_007294.4	protein_coding	2023-10-01	-	NM_007294.4:c.1486C>T	NP_009225.1:p.Arg496Cys	1599	1486	496	R/C	Cgt/Tgt	-1	EntrezGene	NP_009225.1	rseq_mrna_match	G	G	-	-	-	ENSG00000012048,ENSG00000012048,ENSG00000012048,ENSG00000012048,ENSG00000012048,ENSG00000012048,ENSG00000012048	ENSP00000350283,ENSP00000418960,ENSP00000418775,ENSP00000326002,ENSP00000489431,ENSP00000419274,ENSP00000419988	ENST00000357654,ENST00000471181,ENST00000493795,ENST00000354071,ENST00000634433,ENST00000470026,ENST00000477152	13	0.0001224	4.44	-0.308	0.12139	BRCA1,_serine-rich_domain,.,.,BRCA1,_serine-rich_domain,BRCA1,_serine-rich_domain,BRCA1,_serine-rich_domain,BRCA1,_serine-rich_domain	T	0.68319	-0.5091	-,-,-,-,-,-,-	30	0.000274288	109374	CGT,CGT,CGT,CGT,CGT,CGT,CGT	0	1	17:41246062	41246062	0
17:g.41246092A>G	17:41246092-41246092	G	missense_variant	MODERATE	BRCA1	672	Transcript	NM_007294.4	protein_coding	2023-10-01	-	NM_007294.4:c.1456T>C	NP_009225.1:p.Phe486Leu	1569	1456	486	F/L	Ttt/Ctt	-1	EntrezGene	NP_009225.1	rseq_mrna_match	A	A	-	-	-	ENSG00000012048,ENSG00000012048,ENSG00000012048,ENSG00000012048,ENSG00000012048,ENSG00000012048,ENSG00000012048	ENSP00000350283,ENSP00000418960,ENSP00000418775,ENSP00000326002,ENSP00000489431,ENSP00000419274,ENSP00000419988	ENST00000357654,ENST00000471181,ENST00000493795,ENST00000354071,ENST00000634433,ENST00000470026,ENST00000477152	27	0.0002542	4.22	-3.69	0.04162	BRCA1,_serine-rich_domain,.,.,BRCA1,_serine-rich_domain,BRCA1,_serine-rich_domain,BRCA1,_serine-rich_domain,BRCA1,_serine-rich_domain	T	0.61946	-0.6674	-,-,-,-,-,-,-	28	0.000255979	109384	TTT,TTT,TTT,TTT,TTT,TTT,TTT	0	1	17:41246092	41246092	0
17:g.41246147C>T	17:41246147-41246147	T	synonymous_variant	LOW	BRCA1	672	Transcript	NM_007294.4	protein_coding	2023-10-01	-	NM_007294.4:c.1401G>A	NP_009225.1:p.Lys467%3D	1514	1401	467	K	aaG/aaA	-1	EntrezGene	NP_009225.1	rseq_mrna_match	C	C	-	-	-	-	-	-	-	-	-	-	-	-	-	-	-	-	-	-	-	-	0	0	17:41246147	41246147	0
17:g.41246246_41246249dupACTG	17:41246249-41246249	ACTG	frameshift_variant	HIGH	BRCA1	672	Transcript	NM_007294.4	protein_coding	2023-10-01	-	NM_007294.4:c.1299_1302dup	NP_009225.1:p.Asp435GlnfsTer2	1411-1412	1298-1299	433	A/ASX	gcc/gcCAGTc	-1	EntrezGene	NP_009225.1	rseq_mrna_match	-	-	-	-	-	-	-	-	-	-	-	-	-	-	-	-	-	-	-	-	-	-	0	0	17:41246249	41246249	1
17:g.41246257A>T	17:41246257-41246257	T	missense_variant	MODERATE	BRCA1	672	Transcript	NM_007294.4	protein_coding	2023-10-01	-	NM_007294.4:c.1291T>A	NP_009225.1:p.Leu431Ile	1404	1291	431	L/I	Tta/Ata	-1	EntrezGene	NP_009225.1	rseq_mrna_match	A	A	-	-	-	ENSG00000012048,ENSG00000012048,ENSG00000012048,ENSG00000012048,ENSG00000012048,ENSG00000012048,ENSG00000012048,ENSG00000012048,ENSG00000012048	ENSP00000350283,ENSP00000418960,ENSP00000418775,ENSP00000326002,ENSP00000489431,ENSP00000419274,ENSP00000419988,ENSP00000418986,ENSP00000419103	ENST00000357654,ENST00000471181,ENST00000493795,ENST00000354071,ENST00000634433,ENST00000470026,ENST00000477152,ENST00000497488,ENST00000494123	-	-	4.33	3.23	0.3615	BRCA1,_serine-rich_domain,.,.,BRCA1,_serine-rich_domain,BRCA1,_serine-rich_domain,BRCA1,_serine-rich_domain,BRCA1,_serine-rich_domain,BRCA1,_serine-rich_domain,BRCA1,_serine-rich_domain	D	0.89223	0.4084	-,-,-,-,-,-,-,-,-	-	-	-	TTA,TTA,TTA,TTA,TTA,TTA,TTA,TTA,TTA	1	0	17:41246257	41246257	0
17:g.41246298T>C	17:41246298-41246298	C	missense_variant	MODERATE	BRCA1	672	Transcript	NM_007294.4	protein_coding	2023-10-01	-	NM_007294.4:c.1250A>G	NP_009225.1:p.Asn417Ser	1363	1250	417	N/S	aAt/aGt	-1	EntrezGene	NP_009225.1	rseq_mrna_match	T	T	-	-	-	ENSG00000012048,ENSG00000012048,ENSG00000012048,ENSG00000012048,ENSG00000012048,ENSG00000012048,ENSG00000012048,ENSG00000012048,ENSG00000012048	ENSP00000350283,ENSP00000418960,ENSP00000418775,ENSP00000326002,ENSP00000489431,ENSP00000419274,ENSP00000419988,ENSP00000418986,ENSP00000419103	ENST00000357654,ENST00000471181,ENST00000493795,ENST00000354071,ENST00000634433,ENST00000470026,ENST00000477152,ENST00000497488,ENST00000494123	-	-	4.81	1.39	0.21325	BRCA1,_serine-rich_domain,.,.,BRCA1,_serine-rich_domain,BRCA1,_serine-rich_domain,BRCA1,_serine-rich_domain,BRCA1,_serine-rich_domain,BRCA1,_serine-rich_domain,BRCA1,_serine-rich_domain	T	0.76241	-0.2544	-,-,-,-,-,-,-,-,-	-	-	-	AAT,AAT,AAT,AAT,AAT,AAT,AAT,AAT,AAT	0	1	17:41246298	41246298	0
17:g.41246306G>A	17:41246306-41246306	A	synonymous_variant	LOW	BRCA1	672	Transcript	NM_007294.4	protein_coding	2023-10-01	-	NM_007294.4:c.1242C>T	NP_009225.1:p.Asp414%3D	1355	1242	414	D	gaC/gaT	-1	EntrezGene	NP_009225.1	rseq_mrna_match	G	G	-	-	-	-	-	-	-	-	-	-	-	-	-	-	-	-	-	-	-	-	0	0	17:41246306	41246306	0
17:g.41246337_41246338insAG	17:41246337-41246337	AG	frameshift_variant	HIGH	BRCA1	672	Transcript	NM_007294.4	protein_coding	2023-10-01	-	NM_007294.4:c.1210_1211insCT	NP_009225.1:p.Glu404AlafsTer7	1323-1324	1210-1211	404	E/AX	gaa/gCTaa	-1	EntrezGene	NP_009225.1	rseq_mrna_match	-	-	-	-	-	-	-	-	-	-	-	-	-	-	-	-	-	-	-	-	-	-	0	0	17:41246337	41246337	1
17:g.41246483C>T	17:41246483-41246483	T	synonymous_variant	LOW	BRCA1	672	Transcript	NM_007294.4	protein_coding	2023-10-01	-	NM_007294.4:c.1065G>A	NP_009225.1:p.Lys355%3D	1178	1065	355	K	aaG/aaA	-1	EntrezGene	NP_009225.1	rseq_mrna_match	C	C	-	-	-	-	-	-	-	-	-	-	-	-	-	-	-	-	-	-	-	-	0	0	17:41246483	41246483	0
17:g.41246489C>T	17:41246489-41246489	T	stop_gained	HIGH	BRCA1	672	Transcript	NM_007294.4	protein_coding	2023-10-01	-	NM_007294.4:c.1059G>A	NP_009225.1:p.Trp353Ter	1172	1059	353	W/*	tgG/tgA	-1	EntrezGene	NP_009225.1	rseq_mrna_match	C	C	-	-	-	ENSG00000012048,ENSG00000012048,ENSG00000012048,ENSG00000012048,ENSG00000012048,ENSG00000012048,ENSG00000012048,ENSG00000012048,ENSG00000012048	ENSP00000350283,ENSP00000418960,ENSP00000418775,ENSP00000326002,ENSP00000489431,ENSP00000419274,ENSP00000419988,ENSP00000418986,ENSP00000419103	ENST00000357654,ENST00000471181,ENST00000493795,ENST00000354071,ENST00000634433,ENST00000470026,ENST00000477152,ENST00000497488,ENST00000494123	-	-	4.59	0.276	0.14916	BRCA1,_serine-rich_domain,.,.,BRCA1,_serine-rich_domain,BRCA1,_serine-rich_domain,BRCA1,_serine-rich_domain,BRCA1,_serine-rich_domain,BRCA1,_serine-rich_domain,BRCA1,_serine-rich_domain	-	-	-	-,-,-,-,-,-,-,-,-	-	-	-	TGG,TGG,TGG,TGG,TGG,TGG,TGG,TGG,TGG	0	1	17:41246489	41246489	1
17:g.41246531_41246532insT	17:41246531-41246531	T	frameshift_variant	HIGH	BRCA1	672	Transcript	NM_007294.4	protein_coding	2023-10-01	-	NM_007294.4:c.1016dup	NP_009225.1:p.Val340GlyfsTer6	1129-1130	1016-1017	339	K/KX	aag/aaAg	-1	EntrezGene	NP_009225.1	rseq_mrna_match	-	-	-	-	-	-	-	-	-	-	-	-	-	-	-	-	-	-	-	-	-	-	0	0	17:41246531	41246531	1
17:g.41246533T>C	17:41246533-41246533	C	missense_variant	MODERATE	BRCA1	672	Transcript	NM_007294.4	protein_coding	2023-10-01	-	NM_007294.4:c.1015A>G	NP_009225.1:p.Lys339Glu	1128	1015	339	K/E	Aag/Gag	-1	EntrezGene	NP_009225.1	rseq_mrna_match	T	T	-	-	-	ENSG00000012048,ENSG00000012048,ENSG00000012048,ENSG00000012048,ENSG00000012048,ENSG00000012048,ENSG00000012048,ENSG00000012048,ENSG00000012048	ENSP00000350283,ENSP00000418960,ENSP00000418775,ENSP00000326002,ENSP00000489431,ENSP00000419274,ENSP00000419988,ENSP00000418986,ENSP00000419103	ENST00000357654,ENST00000471181,ENST00000493795,ENST00000354071,ENST00000634433,ENST00000470026,ENST00000477152,ENST00000497488,ENST00000494123	-	-	4.73	2.35	0.28166	.,.,.,.,.,.,.,.,.	T	0.79789	-0.1134	-,-,-,-,-,-,-,-,-	1	9.15298e-06	109254	AAG,AAG,AAG,AAG,AAG,AAG,AAG,AAG,AAG	0	0	17:41246533	41246533	0
17:g.41246567T>C	17:41246567-41246567	C	synonymous_variant	LOW	BRCA1	672	Transcript	NM_007294.4	protein_coding	2023-10-01	-	NM_007294.4:c.981A>G	NP_009225.1:p.Thr327%3D	1094	981	327	T	acA/acG	-1	EntrezGene	NP_009225.1	rseq_mrna_match	T	T	-	-	-	-	-	-	-	-	-	-	-	-	-	-	-	-	-	-	-	-	0	0	17:41246567	41246567	0
17:g.41246621T>C	17:41246621-41246621	C	synonymous_variant	LOW	BRCA1	672	Transcript	NM_007294.4	protein_coding	2023-10-01	-	NM_007294.4:c.927A>G	NP_009225.1:p.Lys309%3D	1040	927	309	K	aaA/aaG	-1	EntrezGene	NP_009225.1	rseq_mrna_match	T	T	-	-	-	-	-	-	-	-	-	-	-	-	-	-	-	-	-	-	-	-	0	0	17:41246621	41246621	0
17:g.41246702_41246705del	17:41246701-41246705	-	frameshift_variant	HIGH	BRCA1	672	Transcript	NM_007294.4	protein_coding	2023-10-01	-	NM_007294.4:c.843_846del	NP_009225.1:p.Ser282TyrfsTer15	956-959	843-846	281-282	SS/X	agCTCA/ag	-1	EntrezGene	NP_009225.1	rseq_mrna_match	TGAG	TGAG	-	-	-	-	-	-	-	-	-	-	-	-	-	-	-	-	-	-	-	-	0	0	17:41246701	41246705	1
17:g.41246783C>T	17:41246783-41246783	T	synonymous_variant	LOW	BRCA1	672	Transcript	NM_007294.4	protein_coding	2023-10-01	-	NM_007294.4:c.765G>A	NP_009225.1:p.Glu255%3D	878	765	255	E	gaG/gaA	-1	EntrezGene	NP_009225.1	rseq_mrna_match	C	C	-	-	-	-	-	-	-	-	-	-	-	-	-	-	-	-	-	-	-	-	0	0	17:41246783	41246783	0
17:g.41246812A>C	17:41246812-41246812	C	missense_variant	MODERATE	BRCA1	672	Transcript	NM_007294.4	protein_coding	2023-10-01	-	NM_007294.4:c.736T>G	NP_009225.1:p.Leu246Val	849	736	246	L/V	Ttg/Gtg	-1	EntrezGene	NP_009225.1	rseq_mrna_match	A	A	-	-	-	ENSG00000012048,ENSG00000012048,ENSG00000012048,ENSG00000012048,ENSG00000012048,ENSG00000012048,ENSG00000012048,ENSG00000012048,ENSG00000012048,ENSG00000012048,ENSG00000012048,ENSG00000012048,ENSG00000012048,ENSG00000012048	ENSP00000350283,ENSP00000418960,ENSP00000417148,ENSP00000418775,ENSP00000420705,ENSP00000419481,ENSP00000420412,ENSP00000418819,ENSP00000418212,ENSP00000326002,ENSP00000489431,ENSP00000419274,ENSP00000419988,ENSP00000419103	ENST00000357654,ENST00000471181,ENST00000468300,ENST00000493795,ENST00000491747,ENST00000484087,ENST00000478531,ENST00000493919,ENST00000487825,ENST00000354071,ENST00000634433,ENST00000470026,ENST00000477152,ENST00000494123	22	0.0002071	4.64	2.26	0.27418	.,.,.,.,.,.,.,.,.,.,.,.,.,.	D	0.9264	0.6576	-,-,-,-,-,-,-,-,-,-,-,-,-,-	30	0.000275204	109010	TTG,TTG,TTG,TTG,TTG,TTG,TTG,TTG,TTG,TTG,TTG,TTG,TTG,TTG	0	0	17:41246812	41246812	0
17:g.41246889C>A	17:41246889-41246889	A	intron_variant	MODIFIER	BRCA1	672	Transcript	NM_007294.4	protein_coding	-	2022-09-01	NM_007294.4:c.671-12G>T	-	-	-	-	-	-	-1	EntrezGene	NP_009225.1	rseq_mrna_match	C	C	-	1.43575e-05	0.028	-	-	-	-	-	-	-	-	-	-	-	-	-	-	-	-	-	0	1	17:41246889	41246889	0
17:g.41246926A>C	17:41246926-41246926	C	intron_variant	MODIFIER	BRCA1	672	Transcript	NM_007294.4	protein_coding	-	2022-09-01	NM_007294.4:c.671-49T>G	-	-	-	-	-	-	-1	EntrezGene	NP_009225.1	rseq_mrna_match	A	A	-	-	-	-	-	-	-	-	-	-	-	-	-	-	-	-	-	-	-	-	0	0	17:41246926	41246926	0
17:g.41247973A>G	17:41247973-41247973	G	intron_variant	MODIFIER	BRCA1	672	Transcript	NM_007294.4	protein_coding	-	2022-08-01	NM_007294.4:c.594-34T>C	-	-	-	-	-	-	-1	EntrezGene	NP_009225.1	rseq_mrna_match	A	A	-	-	-	-	-	-	-	-	-	-	-	-	-	-	-	-	-	-	-	-	0	0	17:41247973	41247973	0
17:g.41249263G>A	17:41249263-41249263	A	splice_region_variant,synonymous_variant	LOW	BRCA1	672	Transcript	NM_007294.4	protein_coding	2023-08-01	-	NM_007294.4:c.591C>T	NP_009225.1:p.Cys197%3D	704	591	197	C	tgC/tgT	-1	EntrezGene	NP_009225.1	rseq_mrna_match	G	G	-	0.113847	0.302	-	-	-	-	-	-	-	-	-	-	-	-	-	-	-	-	-	0	1	17:41249263	41249263	0
17:g.41249323C>A	17:41249323-41249323	A	intron_variant	MODIFIER	BRCA1	672	Transcript	NM_007294.4	protein_coding	-	2022-07-01	NM_007294.4:c.548-17G>T	-	-	-	-	-	-	-1	EntrezGene	NP_009225.1	rseq_mrna_match	C	C	-	-	-	-	-	-	-	-	-	-	-	-	-	-	-	-	-	-	-	-	0	0	17:41249323	41249323	0
17:g.41249340A>G	17:41249340-41249340	G	intron_variant	MODIFIER	BRCA1	672	Transcript	NM_007294.4	protein_coding	-	2022-07-01	NM_007294.4:c.548-34T>C	-	-	-	-	-	-	-1	EntrezGene	NP_009225.1	rseq_mrna_match	A	A	-	-	-	-	-	-	-	-	-	-	-	-	-	-	-	-	-	-	-	-	0	0	17:41249340	41249340	0
17:g.41249343G>T	17:41249343-41249343	T	intron_variant	MODIFIER	BRCA1	672	Transcript	NM_007294.4	protein_coding	-	2022-07-01	NM_007294.4:c.548-37C>A	-	-	-	-	-	-	-1	EntrezGene	NP_009225.1	rseq_mrna_match	G	G	-	-	-	-	-	-	-	-	-	-	-	-	-	-	-	-	-	-	-	-	0	0	17:41249343	41249343	0
17:g.41251778del	17:41251777-41251778	-	intron_variant	MODIFIER	BRCA1	672	Transcript	NM_007294.4	protein_coding	-	2022-07-01	NM_007294.4:c.547+14del	-	-	-	-	-	-	-1	EntrezGene	NP_009225.1	rseq_mrna_match	C	C	-	-	-	-	-	-	-	-	-	-	-	-	-	-	-	-	-	-	-	-	0	0	17:41251777	41251778	0
17:g.41251803T>C	17:41251803-41251803	C	missense_variant	MODERATE	BRCA1	672	Transcript	NM_007294.4	protein_coding	2023-07-01	-	NM_007294.4:c.536A>G	NP_009225.1:p.Tyr179Cys	649	536	179	Y/C	tAc/tGc	-1	EntrezGene	NP_009225.1	rseq_mrna_match	T	T	-	-	-	ENSG00000012048,ENSG00000012048,ENSG00000012048,ENSG00000012048,ENSG00000012048,ENSG00000012048,ENSG00000012048,ENSG00000012048,ENSG00000012048,ENSG00000012048,ENSG00000012048,ENSG00000012048,ENSG00000012048,ENSG00000012048,ENSG00000012048,ENSG00000012048	ENSP00000312236,ENSP00000350283,ENSP00000418960,ENSP00000417148,ENSP00000418775,ENSP00000420705,ENSP00000419481,ENSP00000420412,ENSP00000418819,ENSP00000418212,ENSP00000326002,ENSP00000489431,ENSP00000419274,ENSP00000419988,ENSP00000419103,ENSP00000417554	ENST00000352993,ENST00000357654,ENST00000471181,ENST00000468300,ENST00000493795,ENST00000491747,ENST00000484087,ENST00000478531,ENST00000493919,ENST00000487825,ENST00000354071,ENST00000634433,ENST00000470026,ENST00000477152,ENST00000494123,ENST00000476777	24	0.000226	5.16	5.16	0.70563	.,.,.,.,.,.,.,.,.,.,.,.,.,.,.,.	D	0.98374	1.0614	-,-,-,-,-,-,-,-,-,-,-,-,-,-,-,-	25	0.000228503	109408	TAC,TAC,TAC,TAC,TAC,TAC,TAC,TAC,TAC,TAC,TAC,TAC,TAC,TAC,TAC,TAC	1	0	17:41251803	41251803	0
17:g.41251811C>T	17:41251811-41251811	T	synonymous_variant	LOW	BRCA1	672	Transcript	NM_007294.4	protein_coding	2023-07-01	-	NM_007294.4:c.528G>A	NP_009225.1:p.Thr176%3D	641	528	176	T	acG/acA	-1	EntrezGene	NP_009225.1	rseq_mrna_match	C	C	-	-	-	-	-	-	-	-	-	-	-	-	-	-	-	-	-	-	-	-	0	0	17:41251811	41251811	0
17:g.41251882T>C	17:41251882-41251882	C	missense_variant	MODERATE	BRCA1	672	Transcript	NM_007294.4	protein_coding	2023-07-01	-	NM_007294.4:c.457A>G	NP_009225.1:p.Ser153Gly	570	457	153	S/G	Agt/Ggt	-1	EntrezGene	NP_009225.1	rseq_mrna_match	T	T	-	-	-	ENSG00000012048,ENSG00000012048,ENSG00000012048,ENSG00000012048,ENSG00000012048,ENSG00000012048,ENSG00000012048,ENSG00000012048,ENSG00000012048,ENSG00000012048,ENSG00000012048,ENSG00000012048,ENSG00000012048,ENSG00000012048,ENSG00000012048,ENSG00000012048	ENSP00000312236,ENSP00000350283,ENSP00000418960,ENSP00000417148,ENSP00000418775,ENSP00000420705,ENSP00000419481,ENSP00000420412,ENSP00000418819,ENSP00000418212,ENSP00000326002,ENSP00000489431,ENSP00000419274,ENSP00000419988,ENSP00000419103,ENSP00000417554	ENST00000352993,ENST00000357654,ENST00000471181,ENST00000468300,ENST00000493795,ENST00000491747,ENST00000484087,ENST00000478531,ENST00000493919,ENST00000487825,ENST00000354071,ENST00000634433,ENST00000470026,ENST00000477152,ENST00000494123,ENST00000476777	2	1.883e-05	5.16	-0.606	0.11036	.,.,.,.,.,.,.,.,.,.,.,.,.,.,.,.	D	0.86557	0.2387	-,-,-,-,-,-,-,-,-,-,-,-,-,-,-,-	0	0	109406	AGT,AGT,AGT,AGT,AGT,AGT,AGT,AGT,AGT,AGT,AGT,AGT,AGT,AGT,AGT,AGT	0	0	17:41251882	41251882	0
17:g.41251905G>C	17:41251905-41251905	C	splice_region_variant,intron_variant	LOW	BRCA1	672	Transcript	NM_007294.4	protein_coding	-	2022-06-01	NM_007294.4:c.442-8C>G	-	-	-	-	-	-	-1	EntrezGene	NP_009225.1	rseq_mrna_match	G	G	-	0.99937	0.694	-	-	-	-	-	-	-	-	-	-	-	-	-	-	-	-	-	1	0	17:41251905	41251905	0
17:g.41256090_41256106del	17:41256089-41256106	-	intron_variant	MODIFIER	BRCA1	672	Transcript	NM_007294.4	protein_coding	-	2022-06-01	NM_007294.4:c.441+33_441+49del	-	-	-	-	-	-	-1	EntrezGene	NP_009225.1	rseq_mrna_match	AAAAAAAAGAAAAGAAG	AAAAAAAAGAAAAGAAG	-	-	-	-	-	-	-	-	-	-	-	-	-	-	-	-	-	-	-	-	0	0	17:41256089	41256106	0
17:g.41256101_41256103del	17:41256100-41256103	-	intron_variant	MODIFIER	BRCA1	672	Transcript	NM_007294.4	protein_coding	-	2022-06-01	NM_007294.4:c.441+36_441+38del	-	-	-	-	-	-	-1	EntrezGene	NP_009225.1	rseq_mrna_match	AAG	AAG	-	-	-	-	-	-	-	-	-	-	-	-	-	-	-	-	-	-	-	-	0	0	17:41256100	41256103	0
17:g.41256111A>G	17:41256111-41256111	G	intron_variant	MODIFIER	BRCA1	672	Transcript	NM_007294.4	protein_coding	-	2022-06-01	NM_007294.4:c.441+28T>C	-	-	-	-	-	-	-1	EntrezGene	NP_009225.1	rseq_mrna_match	A	A	-	-	-	-	-	-	-	-	-	-	-	-	-	-	-	-	-	-	-	-	0	0	17:41256111	41256111	0
17:g.41256150T>A	17:41256150-41256150	A	missense_variant	MODERATE	BRCA1	672	Transcript	NM_007294.4	protein_coding	2023-06-01	-	NM_007294.4:c.430A>T	NP_009225.1:p.Asn144Tyr	543	430	144	N/Y	Aat/Tat	-1	EntrezGene	NP_009225.1	rseq_mrna_match	T	T	-	-	-	ENSG00000012048,ENSG00000012048,ENSG00000012048,ENSG00000012048,ENSG00000012048,ENSG00000012048,ENSG00000012048,ENSG00000012048,ENSG00000012048,ENSG00000012048,ENSG00000012048,ENSG00000012048,ENSG00000012048,ENSG00000012048,ENSG00000012048,ENSG00000012048	ENSP00000312236,ENSP00000350283,ENSP00000418960,ENSP00000417148,ENSP00000418775,ENSP00000420705,ENSP00000419481,ENSP00000420412,ENSP00000418819,ENSP00000418212,ENSP00000326002,ENSP00000489431,ENSP00000419274,ENSP00000419988,ENSP00000419103,ENSP00000417554	ENST00000352993,ENST00000357654,ENST00000471181,ENST00000468300,ENST00000493795,ENST00000491747,ENST00000484087,ENST00000478531,ENST00000493919,ENST00000487825,ENST00000354071,ENST00000634433,ENST00000470026,ENST00000477152,ENST00000494123,ENST00000476777	-	-	5.32	1.87	0.24559	.,.,.,.,.,.,.,.,.,.,.,.,.,.,.,.	D	0.90704	0.5112	-,-,-,-,-,-,-,-,-,-,-,-,-,-,-,-	-	-	-	AAT,AAT,AAT,AAT,AAT,AAT,AAT,AAT,AAT,AAT,AAT,AAT,AAT,AAT,AAT,AAT	0	0	17:41256150	41256150	0
17:g.41256249del	17:41256248-41256249	-	frameshift_variant	HIGH	BRCA1	672	Transcript	NM_007294.4	protein_coding	2023-06-01	-	NM_007294.4:c.331del	NP_009225.1:p.Glu111LysfsTer8	444	331	111	E/X	Gaa/aa	-1	EntrezGene	NP_009225.1	rseq_mrna_match	C	C	-	-	-	-	-	-	-	-	-	-	-	-	-	-	-	-	-	-	-	-	0	0	17:41256248	41256249	1
17:g.41256250_41256251insT	17:41256250-41256250	T	frameshift_variant	HIGH	BRCA1	672	Transcript	NM_007294.4	protein_coding	2023-06-01	-	NM_007294.4:c.329dup	NP_009225.1:p.Glu111GlyfsTer3	442-443	329-330	110	K/KX	aag/aaAg	-1	EntrezGene	NP_009225.1	rseq_mrna_match	-	-	-	-	-	-	-	-	-	-	-	-	-	-	-	-	-	-	-	-	-	-	0	0	17:41256250	41256250	1
17:g.41256251dupT	17:41256251-41256251	T	frameshift_variant	HIGH	BRCA1	672	Transcript	NM_007294.4	protein_coding	2023-06-01	-	NM_007294.4:c.329dup	NP_009225.1:p.Glu111GlyfsTer3	441-442	328-329	110	K/KX	aag/aAag	-1	EntrezGene	NP_009225.1	rseq_mrna_match	-	-	-	-	-	-	-	-	-	-	-	-	-	-	-	-	-	-	-	-	-	-	0	0	17:41256251	41256251	1
17:g.41256279C>G	17:41256279-41256279	G	splice_acceptor_variant	HIGH	BRCA1	672	Transcript	NM_007294.4	protein_coding	-	2022-05-01	NM_007294.4:c.302-1G>C	-	-	-	-	-	-	-1	EntrezGene	NP_009225.1	rseq_mrna_match	C	C	-	0.99999	0.938	-	-	-	-	-	-	-	-	-	-	-	-	-	-	-	-	-	1	0	17:41256279	41256279	1
17:g.41256280T>C	17:41256280-41256280	C	splice_acceptor_variant	HIGH	BRCA1	672	Transcript	NM_007294.4	protein_coding	-	2022-05-01	NM_007294.4:c.302-2A>G	-	-	-	-	-	-	-1	EntrezGene	NP_009225.1	rseq_mrna_match	T	T	-	0.999988	0.93	-	-	-	-	-	-	-	-	-	-	-	-	-	-	-	-	-	1	0	17:41256280	41256280	1
17:g.41256329G>C	17:41256329-41256329	C	intron_variant	MODIFIER	BRCA1	672	Transcript	NM_007294.4	protein_coding	-	2022-05-01	NM_007294.4:c.302-51C>G	-	-	-	-	-	-	-1	EntrezGene	NP_009225.1	rseq_mrna_match	G	G	-	-	-	-	-	-	-	-	-	-	-	-	-	-	-	-	-	-	-	-	0	0	17:41256329	41256329	0
17:g.41256878C>T	17:41256878-41256878	T	splice_region_variant,intron_variant	LOW	BRCA1	672	Transcript	NM_007294.4	protein_coding	-	2022-05-01	NM_007294.4:c.301+7G>A	-	-	-	-	-	-	-1	EntrezGene	NP_009225.1	rseq_mrna_match	C	C	-	4.79311e-05	0.004	-	-	-	-	-	-	-	-	-	-	-	-	-	-	-	-	-	0	1	17:41256878	41256878	0
17:g.41256941A>G	17:41256941-41256941	G	missense_variant	MODERATE	BRCA1	672	Transcript	NM_007294.4	protein_coding	2023-05-01	-	NM_007294.4:c.245T>C	NP_009225.1:p.Leu82Pro	358	245	82	L/P	cTt/cCt	-1	EntrezGene	NP_009225.1	rseq_mrna_match	A	A	-	-	-	ENSG00000012048,ENSG00000012048,ENSG00000012048,ENSG00000012048,ENSG00000012048,ENSG00000012048,ENSG00000012048,ENSG00000012048,ENSG00000012048,ENSG00000012048,ENSG00000012048,ENSG00000012048,ENSG00000012048,ENSG00000012048,ENSG00000012048,ENSG00000012048	ENSP00000312236,ENSP00000350283,ENSP00000418960,ENSP00000417148,ENSP00000418775,ENSP00000420705,ENSP00000420412,ENSP00000418819,ENSP00000326002,ENSP00000489431,ENSP00000419274,ENSP00000419988,ENSP00000419103,ENSP00000417554,ENSP00000420781,ENSP00000494614	ENST00000352993,ENST00000357654,ENST00000471181,ENST00000468300,ENST00000493795,ENST00000491747,ENST00000478531,ENST00000493919,ENST00000354071,ENST00000634433,ENST00000470026,ENST00000477152,ENST00000494123,ENST00000476777,ENST00000489037,ENST00000644555	-	-	5.3	5.3	0.74745	.,.,.,.,.,.,.,.,.,.,.,.,.,.,.,.	D	0.92412	0.6396	-,-,-,-,-,-,-,-,-,-,-,-,-,-,-,-	-	-	-	CTT,CTT,CTT,CTT,CTT,CTT,CTT,CTT,CTT,CTT,CTT,CTT,CTT,CTT,CTT,CTT	1	0	17:41256941	41256941	0
17:g.41256959_41256962del	17:41256958-41256962	-	frameshift_variant	HIGH	BRCA1	672	Transcript	NM_007294.4	protein_coding	2023-05-01	-	NM_007294.4:c.224_227del	NP_009225.1:p.Glu75ValfsTer12	337-340	224-227	75-76	ES/X	gAAAGt/gt	-1	EntrezGene	NP_009225.1	rseq_mrna_match	CTTT	CTTT	-	-	-	-	-	-	-	-	-	-	-	-	-	-	-	-	-	-	-	-	0	0	17:41256958	41256962	1
17:g.41258458T>C	17:41258458-41258458	C	intron_variant	MODIFIER	BRCA1	672	Transcript	NM_007294.4	protein_coding	-	2022-04-01	NM_007294.4:c.212+15A>G	-	-	-	-	-	-	-1	EntrezGene	NP_009225.1	rseq_mrna_match	T	T	-	-	-	-	-	-	-	-	-	-	-	-	-	-	-	-	-	-	-	-	0	0	17:41258458	41258458	0
17:g.41258495A>G	17:41258495-41258495	G	missense_variant	MODERATE	BRCA1	672	Transcript	NM_007294.4	protein_coding	2023-04-01	-	NM_007294.4:c.190T>C	NP_009225.1:p.Cys64Arg	303	190	64	C/R	Tgt/Cgt	-1	EntrezGene	NP_009225.1	rseq_mrna_match	A	A	-	-	-	ENSG00000012048,ENSG00000012048,ENSG00000012048,ENSG00000012048,ENSG00000012048,ENSG00000012048,ENSG00000012048,ENSG00000012048,ENSG00000012048,ENSG00000012048,ENSG00000012048,ENSG00000012048,ENSG00000012048,ENSG00000012048	ENSP00000312236,ENSP00000350283,ENSP00000418960,ENSP00000417148,ENSP00000418775,ENSP00000420705,ENSP00000420412,ENSP00000418819,ENSP00000326002,ENSP00000489431,ENSP00000419274,ENSP00000419103,ENSP00000417554,ENSP00000494614	ENST00000352993,ENST00000357654,ENST00000471181,ENST00000468300,ENST00000493795,ENST00000491747,ENST00000478531,ENST00000493919,ENST00000354071,ENST00000634433,ENST00000470026,ENST00000494123,ENST00000476777,ENST00000644555	-	-	4.64	4.64	0.57399	Zinc_finger,_C3HC4_RING-type,Zinc_finger,_RING-type,Zinc_finger,_RING-type,Zinc_finger,_C3HC4_RING-type,Zinc_finger,_RING-type,Zinc_finger,_RING-type,.,.,.,Zinc_finger,_C3HC4_RING-type,Zinc_finger,_RING-type,Zinc_finger,_RING-type,Zinc_finger,_C3HC4_RING-type,Zinc_finger,_RING-type,Zinc_finger,_RING-type,.,Zinc_finger,_C3HC4_RING-type,Zinc_finger,_RING-type,Zinc_finger,_RING-type,Zinc_finger,_C3H…	D	0.96541	0.9597	-,-,-,-,-,-,-,-,-,-,-,-,-,-	-	-	-	TGT,TGT,TGT,TGT,TGT,TGT,TGT,TGT,TGT,TGT,TGT,TGT,TGT,TGT	1	0	17:41258495	41258495	0
17:g.41258504A>C	17:41258504-41258504	C	missense_variant	MODERATE	BRCA1	672	Transcript	NM_007294.4	protein_coding	2023-04-01	-	NM_007294.4:c.181T>G	NP_009225.1:p.Cys61Gly	294	181	61	C/G	Tgt/Ggt	-1	EntrezGene	NP_009225.1	rseq_mrna_match	A	A	-	-	-	ENSG00000012048,ENSG00000012048,ENSG00000012048,ENSG00000012048,ENSG00000012048,ENSG00000012048,ENSG00000012048,ENSG00000012048,ENSG00000012048,ENSG00000012048,ENSG00000012048,ENSG00000012048,ENSG00000012048,ENSG00000012048	ENSP00000312236,ENSP00000350283,ENSP00000418960,ENSP00000417148,ENSP00000418775,ENSP00000420705,ENSP00000420412,ENSP00000418819,ENSP00000326002,ENSP00000489431,ENSP00000419274,ENSP00000419103,ENSP00000417554,ENSP00000494614	ENST00000352993,ENST00000357654,ENST00000471181,ENST00000468300,ENST00000493795,ENST00000491747,ENST00000478531,ENST00000493919,ENST00000354071,ENST00000634433,ENST00000470026,ENST00000494123,ENST00000476777,ENST00000644555	3	2.825e-05	5.17	5.17	0.70848	Zinc_finger,_C3HC4_RING-type,Zinc_finger,_RING-type,Zinc_finger,_RING-type,Zinc_finger,_C3HC4_RING-type,Zinc_finger,_RING-type,Zinc_finger,_RING-type,.,.,.,Zinc_finger,_C3HC4_RING-type,Zinc_finger,_RING-type,Zinc_finger,_RING-type,Zinc_finger,_C3HC4_RING-type,Zinc_finger,_RING-type,Zinc_finger,_RING-type,.,Zinc_finger,_C3HC4_RING-type,Zinc_finger,_RING-type,Zinc_finger,_RING-type,Zinc_finger,_C3H…	D	0.96403	0.9506	-,-,-,-,-,-,-,-,-,-,-,-,-,-	4	3.66401e-05	109170	TGT,TGT,TGT,TGT,TGT,TGT,TGT,TGT,TGT,TGT,TGT,TGT,TGT,TGT	0	0	17:41258504	41258504	0
17:g.41258535del	17:41258534-41258535	-	frameshift_variant	HIGH	BRCA1	672	Transcript	NM_007294.4	protein_coding	2023-04-01	-	NM_007294.4:c.150del	NP_009225.1:p.Lys50AsnfsTer19	263	150	50	K/X	aaA/aa	-1	EntrezGene	NP_009225.1	rseq_mrna_match	T	T	-	-	-	-	-	-	-	-	-	-	-	-	-	-	-	-	-	-	-	-	0	0	17:41258534	41258535	1
17:g.41258573G>T	17:41258573-41258573	T	intron_variant	MODIFIER	BRCA1	672	Transcript	NM_007294.4	protein_coding	-	2022-03-01	NM_007294.4:c.135-23C>A	-	-	-	-	-	-	-1	EntrezGene	NP_009225.1	rseq_mrna_match	G	G	-	-	-	-	-	-	-	-	-	-	-	-	-	-	-	-	-	-	-	-	0	0	17:41258573	41258573	0
17:g.41258590T>A	17:41258590-41258590	A	intron_variant	MODIFIER	BRCA1	672	Transcript	NM_007294.4	protein_coding	-	2022-03-01	NM_007294.4:c.135-40A>T	-	-	-	-	-	-	-1	EntrezGene	NP_009225.1	rseq_mrna_match	T	T	-	-	-	-	-	-	-	-	-	-	-	-	-	-	-	-	-	-	-	-	0	0	17:41258590	41258590	0
17:g.41258600G>C	17:41258600-41258600	C	intron_variant	MODIFIER	BRCA1	672	Transcript	NM_007294.4	protein_coding	-	2022-03-01	NM_007294.4:c.135-50C>G	-	-	-	-	-	-	-1	EntrezGene	NP_009225.1	rseq_mrna_match	G	G	-	-	-	-	-	-	-	-	-	-	-	-	-	-	-	-	-	-	-	-	0	0	17:41258600	41258600	0
17:g.41267810G>A	17:41267810-41267810	A	intron_variant	MODIFIER	BRCA1	672	Transcript	NM_007294.4	protein_coding	-	2022-02-01	NM_007294.4:c.81-14C>T	-	-	-	-	-	-	-1	EntrezGene	NP_009225.1	rseq_mrna_match	G	G	-	-	-	-	-	-	-	-	-	-	-	-	-	-	-	-	-	-	-	-	0	0	17:41267810	41267810	0
17:g.41271146_41275319del	17:41271145-41275319	-	intron_variant	MODIFIER	BRCA1	672	Transcript	NM_007294.4	protein_coding	-	2022-02-01	NM_007294.4:c.80+715_81-3350del	-	-	-	-	-	-	-1	EntrezGene	NP_009225.1	rseq_mrna_match	GTGACAAGAATGTGGTTTTTTCCTTAAATATTTAACTTTTTAGAAAAGGATCACAAGGGCCAGGTGCGGTGGCTCACGCTGTAATCCCAGCATTTTGGGAGGCCAAGGCGGGCCAGCCTGGGTGACAGAGAATCCATCTCAAAAAAAGAAAAAAAAAAAAGAAAAGGATCACAAGAAAAGCTTGTGGACAGTAACCTTATTGTGAAGGGTTGTAATACAACTCTTGTAATCATGGGGTTTTTGACATAGCACAGGGCAGTGAAAAGAAAAACAATGAACTAAGTCAGGAGGCTGGGTTTCTACTACCAGTTGTGTATATAAGCAGAGCCACCTTGGGCTAACCACTCTACCTGAACCTGTTTCCTTCTCTTGCCATTCACCCTGCCAGACTCCTTGGGC…	GTGACAAGAATGTGGTTTTTTCCTTAAATATTTAACTTTTTAGAAAAGGATCACAAGGGCCAGGTGCGGTGGCTCACGCTGTAATCCCAGCATTTTGGGAGGCCAAGGCGGGCCAGCCTGGGTGACAGAGAATCCATCTCAAAAAAAGAAAAAAAAAAAAGAAAAGGATCACAAGAAAAGCTTGTGGACAGTAACCTTATTGTGAAGGGTTGTAATACAACTCTTGTAATCATGGGGTTTTTGACATAGCACAGGGCAGTGAAAAGAAAAACAATGAACTAAGTCAGGAGGCTGGGTTTCTACTACCAGTTGTGTATATAAGCAGAGCCACCTTGGGCTAACCACTCTACCTGAACCTGTTTCCTTCTCTTGCCATTCACCCTGCCAGACTCCTTGGGC…	-	-	-	-	-	-	-	-	-	-	-	-	-	-	-	-	-	-	-	-	0	0	17:41271145	41275319	0
17:g.41276039G>T	17:41276039-41276039	T	synonymous_variant	LOW	BRCA1	672	Transcript	NM_007294.4	protein_coding	2023-02-01	-	NM_007294.4:c.75C>A	NP_009225.1:p.Pro25%3D	188	75	25	P	ccC/ccA	-1	EntrezGene	NP_009225.1	rseq_mrna_match	G	G	-	-	-	-	-	-	-	-	-	-	-	-	-	-	-	-	-	-	-	-	0	0	17:41276039	41276039	0
17:g.41276045_41276046del	17:41276044-41276046	-	frameshift_variant	HIGH	BRCA1	672	Transcript	NM_007294.4	protein_coding	2023-02-01	-	NM_007294.4:c.68_69del	NP_009225.1:p.Glu23ValfsTer17	181-182	68-69	23	E/X	gAG/g	-1	EntrezGene	NP_009225.1	rseq_mrna_match	CT	CT	-	-	-	-	-	-	-	-	-	-	-	-	-	-	-	-	-	-	-	-	0	0	17:41276044	41276046	1
17:g.41276047_41276048del	17:41276046-41276048	-	frameshift_variant	HIGH	BRCA1	672	Transcript	NM_007294.4	protein_coding	2023-02-01	-	NM_007294.4:c.68_69del	NP_009225.1:p.Glu23ValfsTer17	179-180	66-67	22-23	LE/LX	ttAGag/ttag	-1	EntrezGene	NP_009225.1	rseq_mrna_match	CT	CT	-	-	-	-	-	-	-	-	-	-	-	-	-	-	-	-	-	-	-	-	0	0	17:41276046	41276048	1
17:g.41276049A>T	17:41276049-41276049	T	stop_gained	HIGH	BRCA1	672	Transcript	NM_007294.4	protein_coding	2023-02-01	-	NM_007294.4:c.65T>A	NP_009225.1:p.Leu22Ter	178	65	22	L/*	tTa/tAa	-1	EntrezGene	NP_009225.1	rseq_mrna_match	A	A	-	-	-	ENSG00000012048,ENSG00000012048,ENSG00000012048,ENSG00000012048,ENSG00000012048,ENSG00000012048,ENSG00000012048,ENSG00000012048,ENSG00000012048,ENSG00000012048,ENSG00000012048,ENSG00000012048,ENSG00000012048,ENSG00000012048	ENSP00000312236,ENSP00000350283,ENSP00000418960,ENSP00000417148,ENSP00000420705,ENSP00000420412,ENSP00000326002,ENSP00000489431,ENSP00000419274,ENSP00000419988,ENSP00000419103,ENSP00000417554,ENSP00000420781,ENSP00000478114	ENST00000352993,ENST00000357654,ENST00000471181,ENST00000468300,ENST00000491747,ENST00000478531,ENST00000354071,ENST00000634433,ENST00000470026,ENST00000477152,ENST00000494123,ENST00000476777,ENST00000489037,ENST00000618469	-	-	3.83	3.83	0.43287	.,.,.,.,.,.,.,.,.,.,.,.,.,.	-	-	-	-,-,-,-,-,-,-,-,-,-,-,-,-,-	-	-	-	TTA,TTA,TTA,TTA,TTA,TTA,TTA,TTA,TTA,TTA,TTA,TTA,TTA,TTA	1	0	17:41276049	41276049	1
17:g.41276080G>A	17:41276080-41276080	A	stop_gained	HIGH	BRCA1	672	Transcript	NM_007294.4	protein_coding	2023-02-01	-	NM_007294.4:c.34C>T	NP_009225.1:p.Gln12Ter	147	34	12	Q/*	Caa/Taa	-1	EntrezGene	NP_009225.1	rseq_mrna_match	G	G	-	-	-	ENSG00000012048,ENSG00000012048,ENSG00000012048,ENSG00000012048,ENSG00000012048,ENSG00000012048,ENSG00000012048,ENSG00000012048,ENSG00000012048,ENSG00000012048,ENSG00000012048,ENSG00000012048,ENSG00000012048,ENSG00000012048	ENSP00000312236,ENSP00000350283,ENSP00000418960,ENSP00000417148,ENSP00000420705,ENSP00000420412,ENSP00000326002,ENSP00000489431,ENSP00000419274,ENSP00000419988,ENSP00000419103,ENSP00000417554,ENSP00000420781,ENSP00000478114	ENST00000352993,ENST00000357654,ENST00000471181,ENST00000468300,ENST00000491747,ENST00000478531,ENST00000354071,ENST00000634433,ENST00000470026,ENST00000477152,ENST00000494123,ENST00000476777,ENST00000489037,ENST00000618469	1	9.416e-06	3.83	2.77	0.31614	.,.,.,.,.,.,.,.,.,.,.,.,.,.	-	-	-	-,-,-,-,-,-,-,-,-,-,-,-,-,-	1	9.14177e-06	109388	CAA,CAA,CAA,CAA,CAA,CAA,CAA,CAA,CAA,CAA,CAA,CAA,CAA,CAA	1	0	17:41276080	41276080	1
17:g.41276113T>C	17:41276113-41276113	C	start_lost	HIGH	BRCA1	672	Transcript	NM_007294.4	protein_coding	2023-02-01	-	NM_007294.4:c.1A>G	NP_009225.1:p.Met1?	114	1	1	M/V	Atg/Gtg	-1	EntrezGene	NP_009225.1	rseq_mrna_match	T	T	-	-	-	ENSG00000012048,ENSG00000012048,ENSG00000012048,ENSG00000012048,ENSG00000012048,ENSG00000012048,ENSG00000012048,ENSG00000012048,ENSG00000012048,ENSG00000012048,ENSG00000012048,ENSG00000012048,ENSG00000012048,ENSG00000012048	ENSP00000312236,ENSP00000350283,ENSP00000418960,ENSP00000417148,ENSP00000420705,ENSP00000420412,ENSP00000326002,ENSP00000489431,ENSP00000419274,ENSP00000419988,ENSP00000419103,ENSP00000417554,ENSP00000420781,ENSP00000478114	ENST00000352993,ENST00000357654,ENST00000471181,ENST00000468300,ENST00000491747,ENST00000478531,ENST00000354071,ENST00000634433,ENST00000470026,ENST00000477152,ENST00000494123,ENST00000476777,ENST00000489037,ENST00000618469	-	-	3.83	3.83	0.43287	.,.,.,.,.,.,.,.,.,.,.,.,.,.	D	0.89776	0.4461	-,-,-,-,-,-,-,-,-,-,-,-,-,-	-	-	-	ATG,ATG,ATG,ATG,ATG,ATG,ATG,ATG,ATG,ATG,ATG,ATG,ATG,ATG	1	0	17:41276113	41276113	1
17:g.41276155A>G	17:41276155-41276155	G	intron_variant	MODIFIER	BRCA1	672	Transcript	NM_007294.4	protein_coding	-	2022-01-01	NM_007294.4:c.-19-23T>C	-	-	-	-	-	-	-1	EntrezGene	NP_009225.1	rseq_mrna_match	A	A	-	-	-	-	-	-	-	-	-	-	-	-	-	-	-	-	-	-	-	-	0	0	17:41276155	41276155	0
17:g.41276159A>C	17:41276159-41276159	C	intron_variant	MODIFIER	BRCA1	672	Transcript	NM_007294.4	protein_coding	-	2022-01-01	NM_007294.4:c.-19-27T>G	-	-	-	-	-	-	-1	EntrezGene	NP_009225.1	rseq_mrna_match	A	A	-	-	-	-	-	-	-	-	-	-	-	-	-	-	-	-	-	-	-	-	0	0	17:41276159	41276159	0
[truncated: 35 more columns]
