# Supplementary material for: MARGINAL: An Automatic Classification of Variants in BRCA1 and BRCA2 Genes Using a Machine Learning Model
Source: Biomolecules. 2022 Oct 24;12(11):1552. doi: 10.3390/biom12111552 (PMC9687470; doi:10.3390/biom12111552)
Supplement: Supplementary file 1 [file biomolecules-12-01552-s001.zip › final annotation file_ClinVar.xlsx]

## Sheet: Sheet1
CHR	TEL	GENOMA	#Uploaded_variation	Location	Allele	Consequence	IMPACT	SYMBOL	Gene	Feature_type	Feature	BIOTYPE	EXON	INTRON	HGVSc	HGVSp	cDNA_position	CDS_position	Protein_position	Amino_acids	Codons	Existing_variation	DISTANCE	STRAND	FLAGS	SYMBOL_SOURCE	ENSP	GIVEN_REF	USED_REF	PHENOTYPES	ada_score	rf_score	ExAC_nonTCGA_AC	ExAC_nonTCGA_AF	GERP++_NR	GERP++_RS	GERP++_RS_rankscore	MetaSVM_pred	MetaSVM_score	gnomAD_exomes_controls_AN	gnomAD_exomes_controls_AC	gnomAD_exomes_controls_AF	PP3	BP4	Location_start	Location_end	PVS1	BA1	BS1
NC_000013.10	:	g.32889619_32890666dup	13:g.32889619_32890666dup	13:32890666-32890666	GGCGCGAGCTTCTGAAACTAGGCGGCAGAGGCGGAGCCGCTGTGGCACTGCTGCGCCTCTGCTGCGCCTCGGGTGTCTTTTGCGGCGGTGGGTCGCCGCCGGGAGAAGCGTGAGGGGACAGATTTGTGACCGGCGCGGTTTTTGTCAGCTTACTCCGGCCAAAAAAGAACTGCACCTCTGGAGCGGGTTAGTGGTGGTGGTAGTGGGTTGGGACGAGCGCGTCTTCCGCAGTCCCAGTCCAGCGTGGCGGGGGAGCGCCTCACGCCCCGGGTCGCTGCCGCGGCTTCTTGCCCTTTTGTCTCTGCCAACCCCCACCCATGCCTGAGAGAAAGGTCCTTGCCCGAAGGCAGATTTTCGCCAAGCAAATTCGAGCCCCGCCCCTTCCCTGGGTCTCCATTT…	splice_region_variant,intron_variant	LOW	BRCA2	675	Transcript	NM_000059.4	protein_coding	-	2026-02-01	NM_000059.4:c.67+2_67+3insGGCGCGAGCTTCTGAAACTAGGCGGCAGAGGCGGAGCCGCTGTGGCACTGCTGCGCCTCTGCTGCGCCTCGGGTGTCTTTTGCGGCGGTGGGTCGCCGCCGGGAGAAGCGTGAGGGGACAGATTTGTGACCGGCGCGGTTTTTGTCAGCTTACTCCGGCCAAAAAAGAACTGCACCTCTGGAGCGGGTTAGTGGTGGTGGTAGTGGGTTGGGACGAGCGCGTCTTCCGCAGTCCCAGTCCAGCGTGGCGGGGGAGCGCCTCACGCCCCGGGTCGCTGCCGCGGCTTCTTGCCCTTTTGTCTCTGCCAACCCCCACCCATGCCTGAGAGAAAGGTCCTTGCCCGAAGGCAGATTTTCGCCAAGCAAATTCGAGC…	-	-	-	-	-	-	-	-	1	-	EntrezGene	NP_000050.3	-	-	FANCONI_ANEMIA_COMPLEMENTATION_GROUP_D_TYPE_1+DDG2P+ENSG00000139618,Breast_Cancer+MIM_morbid+ENSG00000139618,BREAST-OVARIAN_CANCER__FAMILIAL__SUSCEPTIBILITY_TO__2+MIM_morbid+ENSG00000139618,FANCONI_ANEMIA__COMPLEMENTATION_GROUP_A+MIM_morbid+ENSG00000139618,FANCONI_ANEMIA__COMPLEMENTATION_GROUP_D1+MIM_morbid+ENSG00000139618,GLIOMA_SUSCEPTIBILITY_3+MIM_morbid+ENSG00000139618,PANCREATIC_CANCER__SUSC…	-	-	-	-	-	-	-	-	-	-	-	-	1	0	13:32890666	32890666	0	0	0
NC_000013.10	:	g.32889624G>T	13:g.32889624G>T	13:32889624-32889624	T	upstream_gene_variant	MODIFIER	BRCA2	675	Transcript	NM_000059.4	protein_coding	-	-	-	-	-	-	-	-	-	-	21	1	-	EntrezGene	NP_000050.3	G	G	FANCONI_ANEMIA_COMPLEMENTATION_GROUP_D_TYPE_1+DDG2P+ENSG00000139618,Breast_Cancer+MIM_morbid+ENSG00000139618,BREAST-OVARIAN_CANCER__FAMILIAL__SUSCEPTIBILITY_TO__2+MIM_morbid+ENSG00000139618,FANCONI_ANEMIA__COMPLEMENTATION_GROUP_A+MIM_morbid+ENSG00000139618,FANCONI_ANEMIA__COMPLEMENTATION_GROUP_D1+MIM_morbid+ENSG00000139618,GLIOMA_SUSCEPTIBILITY_3+MIM_morbid+ENSG00000139618,PANCREATIC_CANCER__SUSC…	-	-	-	-	-	-	-	-	-	-	-	-	1	0	13:32889624	32889624	0	0	0
NC_000013.10	:	g.32889634A>G	13:g.32889634A>G	13:32889634-32889634	G	upstream_gene_variant	MODIFIER	BRCA2	675	Transcript	NM_000059.4	protein_coding	-	-	-	-	-	-	-	-	-	-	11	1	-	EntrezGene	NP_000050.3	A	A	Breast-ovarian_cancer__familial_2+ClinVar+rs886050111,FANCONI_ANEMIA__COMPLEMENTATION_GROUP_D1+ClinVar+rs886050111	-	-	-	-	-	-	-	-	-	-	-	-	1	0	13:32889634	32889634	0	0	0
NC_000013.10	:	g.32889644C>G	13:g.32889644C>G	13:32889644-32889644	G	upstream_gene_variant	MODIFIER	BRCA2	675	Transcript	NM_000059.4	protein_coding	-	-	-	-	-	-	-	-	-	-	1	1	-	EntrezGene	NP_000050.3	C	C	Breast-ovarian_cancer__familial_2+ClinVar+rs1026273725	-	-	-	-	-	-	-	-	-	-	-	-	1	0	13:32889644	32889644	0	0	0
NC_000013.10	:	g.32889647A>C	13:g.32889647A>C	13:32889647-32889647	C	5_prime_UTR_variant	MODIFIER	BRCA2	675	Transcript	NM_000059.4	protein_coding	2027-01-01	-	NM_000059.4:c.-197A>C	-	3	-	-	-	-	-	-	1	-	EntrezGene	NP_000050.3	A	A	Breast-ovarian_cancer__familial_2+ClinVar+rs370721506	-	-	-	-	-	-	-	-	-	-	-	-	1	0	13:32889647	32889647	0	0	0
NC_000013.10	:	g.32889648G>A	13:g.32889648G>A	13:32889648-32889648	A	5_prime_UTR_variant	MODIFIER	BRCA2	675	Transcript	NM_000059.4	protein_coding	2027-01-01	-	NM_000059.4:c.-196G>A	-	4	-	-	-	-	-	-	1	-	EntrezGene	NP_000050.3	G	G	ClinVar:_phenotype_not_specified+ClinVar+rs1555279932	-	-	-	-	-	-	-	-	-	-	-	-	1	0	13:32889648	32889648	0	0	0
NC_000013.10	:	g.32889656C>T	13:g.32889656C>T	13:32889656-32889656	T	5_prime_UTR_variant	MODIFIER	BRCA2	675	Transcript	NM_000059.4	protein_coding	2027-01-01	-	NM_000059.4:c.-188C>T	-	12	-	-	-	-	-	-	1	-	EntrezGene	NP_000050.3	C	C	ClinVar:_phenotype_not_specified+ClinVar+rs556172218	-	-	-	-	-	-	-	-	-	-	-	-	1	0	13:32889656	32889656	0	0	0
NC_000013.10	:	g.32889665_32889675dup	13:g.32889665_32889675dup	13:32889675-32889675	ACTGCTGCGCC	5_prime_UTR_variant	MODIFIER	BRCA2	675	Transcript	NM_000059.4	protein_coding	2027-01-01	-	NM_000059.4:c.-179_-169dup	-	31-32	-	-	-	-	-	-	1	-	EntrezGene	NP_000050.3	-	-	Breast-ovarian_cancer__familial_2+ClinVar+rs1484668823,Hereditary_breast_and_ovarian_cancer_syndrome+ClinVar+rs1484668823	-	-	-	-	-	-	-	-	-	-	-	-	1	0	13:32889675	32889675	0	0	0
NC_000013.10	:	g.32889669C>T	13:g.32889669C>T	13:32889669-32889669	T	5_prime_UTR_variant	MODIFIER	BRCA2	675	Transcript	NM_000059.4	protein_coding	2027-01-01	-	NM_000059.4:c.-175C>T	-	25	-	-	-	-	-	-	1	-	EntrezGene	NP_000050.3	C	C	Breast-ovarian_cancer__familial_2+ClinVar+rs55880202,ClinVar:_phenotype_not_specified+ClinVar+rs55880202,ClinVar:_phenotype_not_specified+ClinVar+rs55880202,FANCONI_ANEMIA__COMPLEMENTATION_GROUP_D1+ClinVar+rs55880202	-	-	-	-	-	-	-	-	-	-	-	-	1	0	13:32889669	32889669	0	0	0
NC_000013.10	:	g.32889670T>G	13:g.32889670T>G	13:32889670-32889670	G	5_prime_UTR_variant	MODIFIER	BRCA2	675	Transcript	NM_000059.4	protein_coding	2027-01-01	-	NM_000059.4:c.-174T>G	-	26	-	-	-	-	-	-	1	-	EntrezGene	NP_000050.3	T	T	Breast-ovarian_cancer__familial_2+ClinVar+rs1593879677	-	-	-	-	-	-	-	-	-	-	-	-	1	0	13:32889670	32889670	0	0	0
NC_000013.10	:	g.32889682G>A	13:g.32889682G>A	13:32889682-32889682	A	5_prime_UTR_variant	MODIFIER	BRCA2	675	Transcript	NM_000059.4	protein_coding	2027-01-01	-	NM_000059.4:c.-162G>A	-	38	-	-	-	-	-	-	1	-	EntrezGene	NP_000050.3	G	G	Breast-ovarian_cancer__familial_2+ClinVar+rs567110692	-	-	-	-	-	-	-	-	-	-	-	-	1	0	13:32889682	32889682	0	0	0
NC_000013.10	:	g.32889721G>T	13:g.32889721G>T	13:32889721-32889721	T	5_prime_UTR_variant	MODIFIER	BRCA2	675	Transcript	NM_000059.4	protein_coding	2027-01-01	-	NM_000059.4:c.-123G>T	-	77	-	-	-	-	-	-	1	-	EntrezGene	NP_000050.3	G	G	Breast-ovarian_cancer__familial_2+ClinVar+rs55641815	-	-	-	-	-	-	-	-	-	-	-	-	1	0	13:32889721	32889721	0	0	0
NC_000013.10	:	g.32889756G>T	13:g.32889756G>T	13:32889756-32889756	T	5_prime_UTR_variant	MODIFIER	BRCA2	675	Transcript	NM_000059.4	protein_coding	2027-01-01	-	NM_000059.4:c.-88G>T	-	112	-	-	-	-	-	-	1	-	EntrezGene	NP_000050.3	G	G	-	-	-	-	-	-	-	-	-	-	-	-	-	1	0	13:32889756	32889756	0	0	0
NC_000013.10	:	g.32889784A>G	13:g.32889784A>G	13:32889784-32889784	G	5_prime_UTR_variant	MODIFIER	BRCA2	675	Transcript	NM_000059.4	protein_coding	2027-01-01	-	NM_000059.4:c.-60A>G	-	140	-	-	-	-	-	-	1	-	EntrezGene	NP_000050.3	A	A	Breast-ovarian_cancer__familial_2+ClinVar+rs545321666,ClinVar:_phenotype_not_specified+ClinVar+rs545321666,Fanconi_anemia+ClinVar+rs545321666,Hereditary_breast_and_ovarian_cancer_syndrome+ClinVar+rs545321666,ClinVar:_phenotype_not_specified+ClinVar+rs1057522793	-	-	-	-	-	-	-	-	-	-	-	-	1	0	13:32889784	32889784	0	0	0
NC_000013.10	:	g.32889785_32889787del	13:g.32889785_32889787del	13:32889784-32889787	-	5_prime_UTR_variant	MODIFIER	BRCA2	675	Transcript	NM_000059.4	protein_coding	2027-01-01	-	NM_000059.4:c.-59_-57del	-	141-143	-	-	-	-	-	-	1	-	EntrezGene	NP_000050.3	GAA	GAA	ClinVar:_phenotype_not_specified+ClinVar+rs1593879801	-	-	-	-	-	-	-	-	-	-	-	-	1	0	13:32889784	32889787	0	0	0
NC_000013.10	:	g.32889787A>G	13:g.32889787A>G	13:32889787-32889787	G	5_prime_UTR_variant	MODIFIER	BRCA2	675	Transcript	NM_000059.4	protein_coding	2027-01-01	-	NM_000059.4:c.-57A>G	-	143	-	-	-	-	-	-	1	-	EntrezGene	NP_000050.3	A	A	-	-	-	-	-	-	-	-	-	-	-	-	-	1	0	13:32889787	32889787	0	0	0
NC_000013.10	:	g.32889788C>A	13:g.32889788C>A	13:32889788-32889788	A	5_prime_UTR_variant	MODIFIER	BRCA2	675	Transcript	NM_000059.4	protein_coding	2027-01-01	-	NM_000059.4:c.-56C>A	-	144	-	-	-	-	-	-	1	-	EntrezGene	NP_000050.3	C	C	ClinVar:_phenotype_not_specified+ClinVar+rs1555279958,Hereditary_breast_and_ovarian_cancer_syndrome+ClinVar+rs1593879808	-	-	-	-	-	-	-	-	-	-	-	-	1	0	13:32889788	32889788	0	0	0
NC_000013.10	:	g.32889788del	13:g.32889788del	13:32889787-32889788	-	5_prime_UTR_variant	MODIFIER	BRCA2	675	Transcript	NM_000059.4	protein_coding	2027-01-01	-	NM_000059.4:c.-56del	-	144	-	-	-	-	-	-	1	-	EntrezGene	NP_000050.3	C	C	ClinVar:_phenotype_not_specified+ClinVar+rs1555279958,Hereditary_breast_and_ovarian_cancer_syndrome+ClinVar+rs1593879808	-	-	-	-	-	-	-	-	-	-	-	-	1	0	13:32889787	32889788	0	0	0
NC_000013.10	:	g.32889789_32889792delinsCTCCGCG	13:g.32889789_32889792delinsCTCCGCG	13:32889788-32889792	CTCCGCG	5_prime_UTR_variant	MODIFIER	BRCA2	675	Transcript	NM_000059.4	protein_coding	2027-01-01	-	NM_000059.4:c.-55_-52delinsCTCCGCG	-	145-148	-	-	-	-	-	-	1	-	EntrezGene	NP_000050.3	TGCA	TGCA	ClinVar:_phenotype_not_specified+ClinVar+rs1555279959,Breast-ovarian_cancer__familial_2+ClinVar+rs206118,ClinVar:_phenotype_not_specified+ClinVar+rs206118,FANCONI_ANEMIA__COMPLEMENTATION_GROUP_D1+ClinVar+rs206118,Hereditary_breast_and_ovarian_cancer_syndrome+ClinVar+rs206118	-	-	-	-	-	-	-	-	-	-	-	-	1	0	13:32889788	32889792	0	0	0
NC_000013.10	:	g.32889791C>T	13:g.32889791C>T	13:32889791-32889791	T	5_prime_UTR_variant	MODIFIER	BRCA2	675	Transcript	NM_000059.4	protein_coding	2027-01-01	-	NM_000059.4:c.-53C>T	-	147	-	-	-	-	-	-	1	-	EntrezGene	NP_000050.3	C	C	-	-	-	-	-	-	-	-	-	-	-	-	-	1	0	13:32889791	32889791	0	0	0
NC_000013.10	:	g.32889792A>G	13:g.32889792A>G	13:32889792-32889792	G	5_prime_UTR_variant	MODIFIER	BRCA2	675	Transcript	NM_000059.4	protein_coding	2027-01-01	-	NM_000059.4:c.-52A>G	-	148	-	-	-	-	-	-	1	-	EntrezGene	NP_000050.3	A	A	-	-	-	-	-	-	-	-	-	-	-	-	-	1	0	13:32889792	32889792	0	0	0
NC_000013.10	:	g.32889793C>T	13:g.32889793C>T	13:32889793-32889793	T	5_prime_UTR_variant	MODIFIER	BRCA2	675	Transcript	NM_000059.4	protein_coding	2027-01-01	-	NM_000059.4:c.-51C>T	-	149	-	-	-	-	-	-	1	-	EntrezGene	NP_000050.3	C	C	ClinVar:_phenotype_not_specified+ClinVar+rs1057521841,ClinVar:_phenotype_not_specified+ClinVar+rs1555279965	-	-	-	-	-	-	-	-	-	-	-	-	1	0	13:32889793	32889793	0	0	0
NC_000013.10	:	g.32889794_32889796del	13:g.32889794_32889796del	13:32889793-32889796	-	5_prime_UTR_variant	MODIFIER	BRCA2	675	Transcript	NM_000059.4	protein_coding	2027-01-01	-	NM_000059.4:c.-50_-48del	-	150-152	-	-	-	-	-	-	1	-	EntrezGene	NP_000050.3	CTC	CTC	-	-	-	-	-	-	-	-	-	-	-	-	-	1	0	13:32889793	32889796	0	0	0
NC_000013.10	:	g.32889802C>A	13:g.32889802C>A	13:32889802-32889802	A	splice_region_variant,5_prime_UTR_variant	LOW	BRCA2	675	Transcript	NM_000059.4	protein_coding	2027-01-01	-	NM_000059.4:c.-42C>A	-	158	-	-	-	-	-	-	1	-	EntrezGene	NP_000050.3	C	C	-	6.7998e-05	0.06	-	-	-	-	-	-	-	-	-	-	0	1	13:32889802	32889802	0	0	0
NC_000013.10	:	g.32889802C>T	13:g.32889802C>T	13:32889802-32889802	T	splice_region_variant,5_prime_UTR_variant	LOW	BRCA2	675	Transcript	NM_000059.4	protein_coding	2027-01-01	-	NM_000059.4:c.-42C>T	-	158	-	-	-	-	-	-	1	-	EntrezGene	NP_000050.3	C	C	-	0.0647574	0.358	-	-	-	-	-	-	-	-	-	-	0	1	13:32889802	32889802	0	0	0
NC_000013.10	:	g.32889802_32889803del	13:g.32889802_32889803del	13:32889801-32889803	-	splice_region_variant,5_prime_UTR_variant	LOW	BRCA2	675	Transcript	NM_000059.4	protein_coding	2027-01-01	-	NM_000059.4:c.-42_-41del	-	158-159	-	-	-	-	-	-	1	-	EntrezGene	NP_000050.3	CG	CG	ClinVar:_phenotype_not_specified+ClinVar+rs899298231,Hereditary_breast_and_ovarian_cancer_syndrome+ClinVar+rs899298231,Hereditary_breast_and_ovarian_cancer_syndrome+ClinVar+rs536354307,Hereditary_breast_and_ovarian_cancer_syndrome+ClinVar+rs536354307,Breast-ovarian_cancer__familial_2+ClinVar+rs879255312,ClinVar:_phenotype_not_specified+ClinVar+rs879255312,Hereditary_breast_and_ovarian_cancer_synd…	-	-	-	-	-	-	-	-	-	-	-	-	1	0	13:32889801	32889803	0	0	0
NC_000013.10	:	g.32889803G>A	13:g.32889803G>A	13:32889803-32889803	A	splice_region_variant,5_prime_UTR_variant	LOW	BRCA2	675	Transcript	NM_000059.4	protein_coding	2027-01-01	-	NM_000059.4:c.-41G>A	-	159	-	-	-	-	-	-	1	-	EntrezGene	NP_000050.3	G	G	-	0.00164342	0.136	-	-	-	-	-	-	-	-	-	-	0	1	13:32889803	32889803	0	0	0
NC_000013.10	:	g.32889804G>A	13:g.32889804G>A	13:32889804-32889804	A	splice_region_variant,5_prime_UTR_variant	LOW	BRCA2	675	Transcript	NM_000059.4	protein_coding	2027-01-01	-	NM_000059.4:c.-40G>A	-	160	-	-	-	-	-	-	1	-	EntrezGene	NP_000050.3	G	G	Hereditary_breast_and_ovarian_cancer_syndrome+ClinVar+rs1555279967,Hereditary_breast_and_ovarian_cancer_syndrome+ClinVar+rs1555279967,Hereditary_cancer-predisposing_syndrome+ClinVar+rs1555279967,Hereditary_cancer-predisposing_syndrome+ClinVar+rs1555279967	0.999942	0.974	-	-	-	-	-	-	-	-	-	-	1	0	13:32889804	32889804	0	0	0
NC_000013.10	:	g.32889804G>C	13:g.32889804G>C	13:32889804-32889804	C	splice_region_variant,5_prime_UTR_variant	LOW	BRCA2	675	Transcript	NM_000059.4	protein_coding	2027-01-01	-	NM_000059.4:c.-40G>C	-	160	-	-	-	-	-	-	1	-	EntrezGene	NP_000050.3	G	G	Hereditary_breast_and_ovarian_cancer_syndrome+ClinVar+rs1555279967,Hereditary_breast_and_ovarian_cancer_syndrome+ClinVar+rs1555279967,Hereditary_cancer-predisposing_syndrome+ClinVar+rs1555279967,Hereditary_cancer-predisposing_syndrome+ClinVar+rs1555279967	0.999992	0.992	-	-	-	-	-	-	-	-	-	-	1	0	13:32889804	32889804	0	0	0
NC_000013.10	:	g.32889804G>T	13:g.32889804G>T	13:32889804-32889804	T	splice_region_variant,5_prime_UTR_variant	LOW	BRCA2	675	Transcript	NM_000059.4	protein_coding	2027-01-01	-	NM_000059.4:c.-40G>T	-	160	-	-	-	-	-	-	1	-	EntrezGene	NP_000050.3	G	G	Hereditary_breast_and_ovarian_cancer_syndrome+ClinVar+rs1555279967,Hereditary_breast_and_ovarian_cancer_syndrome+ClinVar+rs1555279967,Hereditary_cancer-predisposing_syndrome+ClinVar+rs1555279967,Hereditary_cancer-predisposing_syndrome+ClinVar+rs1555279967	0.999973	0.978	-	-	-	-	-	-	-	-	-	-	1	0	13:32889804	32889804	0	0	0
NC_000013.10	:	g.32889805G>C	13:g.32889805G>C	13:32889805-32889805	C	splice_donor_variant	HIGH	BRCA2	675	Transcript	NM_000059.4	protein_coding	-	2026-01-01	NM_000059.4:c.-40+1G>C	-	-	-	-	-	-	-	-	1	-	EntrezGene	NP_000050.3	G	G	-	0.999955	0.96	-	-	-	-	-	-	-	-	-	-	1	0	13:32889805	32889805	1	0	0
NC_000013.10	:	g.32889806T>C	13:g.32889806T>C	13:32889806-32889806	C	splice_donor_variant	HIGH	BRCA2	675	Transcript	NM_000059.4	protein_coding	-	2026-01-01	NM_000059.4:c.-40+2T>C	-	-	-	-	-	-	-	-	1	-	EntrezGene	NP_000050.3	T	T	Hereditary_breast_and_ovarian_cancer_syndrome+ClinVar+rs1593879845	0.999826	0.942	-	-	-	-	-	-	-	-	-	-	1	0	13:32889806	32889806	1	0	0
NC_000013.10	:	g.32889809G>T	13:g.32889809G>T	13:32889809-32889809	T	splice_donor_5th_base_variant,intron_variant	LOW	BRCA2	675	Transcript	NM_000059.4	protein_coding	-	2026-01-01	NM_000059.4:c.-40+5G>T	-	-	-	-	-	-	-	-	1	-	EntrezGene	NP_000050.3	G	G	ClinVar:_phenotype_not_specified+ClinVar+rs930825419,Hereditary_breast_and_ovarian_cancer_syndrome+ClinVar+rs930825419	0.999937	0.98	-	-	-	-	-	-	-	-	-	-	1	0	13:32889809	32889809	0	0	0
NC_000013.10	:	g.32889811G>A	13:g.32889811G>A	13:32889811-32889811	A	splice_region_variant,intron_variant	LOW	BRCA2	675	Transcript	NM_000059.4	protein_coding	-	2026-01-01	NM_000059.4:c.-40+7G>A	-	-	-	-	-	-	-	-	1	-	EntrezGene	NP_000050.3	G	G	Breast-ovarian_cancer__familial_2+ClinVar+rs1555279969,ClinVar:_phenotype_not_specified+ClinVar+rs1555279969,FANCONI_ANEMIA__COMPLEMENTATION_GROUP_D1+ClinVar+rs1555279969,Hereditary_breast_and_ovarian_cancer_syndrome+ClinVar+rs1555279969,Hereditary_cancer-predisposing_syndrome+ClinVar+rs1555279969	0.000390303	0.042	-	-	-	-	-	-	-	-	-	-	0	1	13:32889811	32889811	0	0	0
NC_000013.10	:	g.32889811G>T	13:g.32889811G>T	13:32889811-32889811	T	splice_region_variant,intron_variant	LOW	BRCA2	675	Transcript	NM_000059.4	protein_coding	-	2026-01-01	NM_000059.4:c.-40+7G>T	-	-	-	-	-	-	-	-	1	-	EntrezGene	NP_000050.3	G	G	Breast-ovarian_cancer__familial_2+ClinVar+rs1555279969,ClinVar:_phenotype_not_specified+ClinVar+rs1555279969,FANCONI_ANEMIA__COMPLEMENTATION_GROUP_D1+ClinVar+rs1555279969,Hereditary_breast_and_ovarian_cancer_syndrome+ClinVar+rs1555279969,Hereditary_cancer-predisposing_syndrome+ClinVar+rs1555279969	0.000808323	0.052	-	-	-	-	-	-	-	-	-	-	0	1	13:32889811	32889811	0	0	0
NC_000013.10	:	g.32889815G>A	13:g.32889815G>A	13:32889815-32889815	A	intron_variant	MODIFIER	BRCA2	675	Transcript	NM_000059.4	protein_coding	-	2026-01-01	NM_000059.4:c.-40+11G>A	-	-	-	-	-	-	-	-	1	-	EntrezGene	NP_000050.3	G	G	Hereditary_breast_and_ovarian_cancer_syndrome+ClinVar+rs1321905463	-	-	-	-	-	-	-	-	-	-	-	-	1	0	13:32889815	32889815	0	0	0
NC_000013.10	:	g.32889817G>A	13:g.32889817G>A	13:32889817-32889817	A	intron_variant	MODIFIER	BRCA2	675	Transcript	NM_000059.4	protein_coding	-	2026-01-01	NM_000059.4:c.-40+13G>A	-	-	-	-	-	-	-	-	1	-	EntrezGene	NP_000050.3	G	G	Hereditary_breast_and_ovarian_cancer_syndrome+ClinVar+rs1593879857	-	-	-	-	-	-	-	-	-	-	-	-	1	0	13:32889817	32889817	0	0	0
NC_000013.10	:	g.32889968G>A	13:g.32889968G>A	13:32889968-32889968	A	intron_variant	MODIFIER	BRCA2	675	Transcript	NM_000059.4	protein_coding	-	2026-01-01	NM_000059.4:c.-40+164G>A	-	-	-	-	-	-	-	-	1	-	EntrezGene	NP_000050.3	G	G	Breast-ovarian_cancer__familial_2+ClinVar+rs206119	-	-	-	-	-	-	-	-	-	-	-	-	1	0	13:32889968	32889968	0	0	0
NC_000013.10	:	g.32889996C>T	13:g.32889996C>T	13:32889996-32889996	T	intron_variant	MODIFIER	BRCA2	675	Transcript	NM_000059.4	protein_coding	-	2026-01-01	NM_000059.4:c.-40+192C>T	-	-	-	-	-	-	-	-	1	-	EntrezGene	NP_000050.3	C	C	Breast-ovarian_cancer__familial_2+ClinVar+rs11571572	-	-	-	-	-	-	-	-	-	-	-	-	1	0	13:32889996	32889996	0	0	0
NC_000013.10	:	g.32890026C>T	13:g.32890026C>T	13:32890026-32890026	T	intron_variant	MODIFIER	BRCA2	675	Transcript	NM_000059.4	protein_coding	-	2026-01-01	NM_000059.4:c.-40+222C>T	-	-	-	-	-	-	-	-	1	-	EntrezGene	NP_000050.3	C	C	Breast-ovarian_cancer__familial_2+ClinVar+rs9562605	-	-	-	-	-	-	-	-	-	-	-	-	1	0	13:32890026	32890026	0	0	0
NC_000013.10	:	g.32890164G>A	13:g.32890164G>A	13:32890164-32890164	A	intron_variant	MODIFIER	BRCA2	675	Transcript	NM_000059.4	protein_coding	-	2026-01-01	NM_000059.4:c.-40+360G>A	-	-	-	-	-	-	-	-	1	-	EntrezGene	NP_000050.3	G	G	Breast-ovarian_cancer__familial_2+ClinVar+rs115797182	-	-	-	-	-	-	-	-	-	-	-	-	1	0	13:32890164	32890164	0	0	0
NC_000013.10	:	g.32890227G>T	13:g.32890227G>T	13:32890227-32890227	T	intron_variant	MODIFIER	BRCA2	675	Transcript	NM_000059.4	protein_coding	-	2026-01-01	NM_000059.4:c.-39-332G>T	-	-	-	-	-	-	-	-	1	-	EntrezGene	NP_000050.3	G	G	Breast-ovarian_cancer__familial_2+ClinVar+rs9567552	-	-	-	-	-	-	-	-	-	-	-	-	1	0	13:32890227	32890227	0	0	0
NC_000013.10	:	g.32890523C>G	13:g.32890523C>G	13:32890523-32890523	G	intron_variant	MODIFIER	BRCA2	675	Transcript	NM_000059.4	protein_coding	-	2026-01-01	NM_000059.4:c.-39-36C>G	-	-	-	-	-	-	-	-	1	-	EntrezGene	NP_000050.3	C	C	ClinVar:_phenotype_not_specified+ClinVar+rs183997506	-	-	-	-	-	-	-	-	-	-	-	-	1	0	13:32890523	32890523	0	0	0
NC_000013.10	:	g.32890533G>A	13:g.32890533G>A	13:32890533-32890533	A	intron_variant	MODIFIER	BRCA2	675	Transcript	NM_000059.4	protein_coding	-	2026-01-01	NM_000059.4:c.-39-26G>A	-	-	-	-	-	-	-	-	1	-	EntrezGene	NP_000050.3	G	G	Breast_and/or_ovarian_cancer+ClinVar+rs1566214447	-	-	-	-	-	-	-	-	-	-	-	-	1	0	13:32890533	32890533	0	0	0
NC_000013.10	:	g.32890539T>C	13:g.32890539T>C	13:32890539-32890539	C	intron_variant	MODIFIER	BRCA2	675	Transcript	NM_000059.4	protein_coding	-	2026-01-01	NM_000059.4:c.-39-20T>C	-	-	-	-	-	-	-	-	1	-	EntrezGene	NP_000050.3	T	T	Breast-ovarian_cancer__familial_2+ClinVar+rs397507260	-	-	-	-	-	-	-	-	-	-	-	-	1	0	13:32890539	32890539	0	0	0
NC_000013.10	:	g.32890542G>A	13:g.32890542G>A	13:32890542-32890542	A	splice_polypyrimidine_tract_variant,intron_variant	LOW	BRCA2	675	Transcript	NM_000059.4	protein_coding	-	2026-01-01	NM_000059.4:c.-39-17G>A	-	-	-	-	-	-	-	-	1	-	EntrezGene	NP_000050.3	G	G	-	-	-	-	-	-	-	-	-	-	-	-	-	1	0	13:32890542	32890542	0	0	0
NC_000013.10	:	g.32890543G>A	13:g.32890543G>A	13:32890543-32890543	A	splice_polypyrimidine_tract_variant,intron_variant	LOW	BRCA2	675	Transcript	NM_000059.4	protein_coding	-	2026-01-01	NM_000059.4:c.-39-16G>A	-	-	-	-	-	-	-	-	1	-	EntrezGene	NP_000050.3	G	G	Breast-ovarian_cancer__familial_2+ClinVar+rs276174799,Hereditary_breast_and_ovarian_cancer_syndrome+ClinVar+rs276174799,Hereditary_cancer-predisposing_syndrome+ClinVar+rs276174799	-	-	-	-	-	-	-	-	-	-	-	-	1	0	13:32890543	32890543	0	0	0
NC_000013.10	:	g.32890544T>G	13:g.32890544T>G	13:32890544-32890544	G	splice_polypyrimidine_tract_variant,intron_variant	LOW	BRCA2	675	Transcript	NM_000059.4	protein_coding	-	2026-01-01	NM_000059.4:c.-39-15T>G	-	-	-	-	-	-	-	-	1	-	EntrezGene	NP_000050.3	T	T	ClinVar:_phenotype_not_specified+ClinVar+rs1593880477,Breast-ovarian_cancer__familial_2+ClinVar+rs276174798,ClinVar:_phenotype_not_specified+ClinVar+rs276174798,Hereditary_breast_and_ovarian_cancer_syndrome+ClinVar+rs276174798,Hereditary_cancer-predisposing_syndrome+ClinVar+rs276174798	-	-	-	-	-	-	-	-	-	-	-	-	1	0	13:32890544	32890544	0	0	0
NC_000013.10	:	g.32890545C>T	13:g.32890545C>T	13:32890545-32890545	T	splice_polypyrimidine_tract_variant,intron_variant	LOW	BRCA2	675	Transcript	NM_000059.4	protein_coding	-	2026-01-01	NM_000059.4:c.-39-14C>T	-	-	-	-	-	-	-	-	1	-	EntrezGene	NP_000050.3	C	C	Breast-ovarian_cancer__familial_2+ClinVar+rs398122721	-	-	-	-	-	-	-	-	-	-	-	-	1	0	13:32890545	32890545	0	0	0
NC_000013.10	:	g.32890546T>G	13:g.32890546T>G	13:32890546-32890546	G	splice_polypyrimidine_tract_variant,intron_variant	LOW	BRCA2	675	Transcript	NM_000059.4	protein_coding	-	2026-01-01	NM_000059.4:c.-39-13T>G	-	-	-	-	-	-	-	-	1	-	EntrezGene	NP_000050.3	T	T	Breast-ovarian_cancer__familial_2+ClinVar+rs1566214452	-	-	-	-	-	-	-	-	-	-	-	-	1	0	13:32890546	32890546	0	0	0
NC_000013.10	:	g.32890547T>C	13:g.32890547T>C	13:32890547-32890547	C	splice_polypyrimidine_tract_variant,intron_variant	LOW	BRCA2	675	Transcript	NM_000059.4	protein_coding	-	2026-01-01	NM_000059.4:c.-39-12T>C	-	-	-	-	-	-	-	-	1	-	EntrezGene	NP_000050.3	T	T	ClinVar:_phenotype_not_specified+ClinVar+rs1593880484	3.59241e-05	0.05	-	-	-	-	-	-	-	-	-	-	0	1	13:32890547	32890547	0	0	0
NC_000013.10	:	g.32890548C>A	13:g.32890548C>A	13:32890548-32890548	A	splice_polypyrimidine_tract_variant,intron_variant	LOW	BRCA2	675	Transcript	NM_000059.4	protein_coding	-	2026-01-01	NM_000059.4:c.-39-11C>A	-	-	-	-	-	-	-	-	1	-	EntrezGene	NP_000050.3	C	C	ClinVar:_phenotype_not_specified+ClinVar+rs1160268714	0.000629089	0.118	-	-	-	-	-	-	-	-	-	-	0	1	13:32890548	32890548	0	0	0
NC_000013.10	:	g.32890549T>C	13:g.32890549T>C	13:32890549-32890549	C	splice_polypyrimidine_tract_variant,intron_variant	LOW	BRCA2	675	Transcript	NM_000059.4	protein_coding	-	2026-01-01	NM_000059.4:c.-39-10T>C	-	-	-	-	-	-	-	-	1	-	EntrezGene	NP_000050.3	T	T	Hereditary_breast_and_ovarian_cancer_syndrome+ClinVar+rs777190345,Hereditary_cancer-predisposing_syndrome+ClinVar+rs777190345	0.708852	0.4	-	-	-	-	-	-	-	-	-	-	0	0	13:32890549	32890549	0	0	0
NC_000013.10	:	g.32890552T>C	13:g.32890552T>C	13:32890552-32890552	C	splice_polypyrimidine_tract_variant,splice_region_variant,intron_variant	LOW	BRCA2	675	Transcript	NM_000059.4	protein_coding	-	2026-01-01	NM_000059.4:c.-39-7T>C	-	-	-	-	-	-	-	-	1	-	EntrezGene	NP_000050.3	T	T	Breast-ovarian_cancer__familial_2+ClinVar+rs276174800,ClinVar:_phenotype_not_specified+ClinVar+rs276174800,Hereditary_breast_and_ovarian_cancer_syndrome+ClinVar+rs276174800,Hereditary_cancer-predisposing_syndrome+ClinVar+rs276174800,Breast-ovarian_cancer__familial_2+ClinVar+rs276174801	0.000156702	0.064	-	-	-	-	-	-	-	-	-	-	0	1	13:32890552	32890552	0	0	0
NC_000013.10	:	g.32890553T>C	13:g.32890553T>C	13:32890553-32890553	C	splice_polypyrimidine_tract_variant,splice_region_variant,intron_variant	LOW	BRCA2	675	Transcript	NM_000059.4	protein_coding	-	2026-01-01	NM_000059.4:c.-39-6T>C	-	-	-	-	-	-	-	-	1	-	EntrezGene	NP_000050.3	T	T	Hereditary_breast_and_ovarian_cancer_syndrome+ClinVar+rs759888980	0.000413304	0.016	-	-	-	-	-	-	-	-	-	-	0	1	13:32890553	32890553	0	0	0
NC_000013.10	:	g.32890554del	13:g.32890554del	13:32890553-32890554	-	splice_polypyrimidine_tract_variant,splice_region_variant,intron_variant	LOW	BRCA2	675	Transcript	NM_000059.4	protein_coding	-	2026-01-01	NM_000059.4:c.-39-5del	-	-	-	-	-	-	-	-	1	-	EntrezGene	NP_000050.3	T	T	-	-	-	-	-	-	-	-	-	-	-	-	-	1	0	13:32890553	32890554	0	0	0
NC_000013.10	:	g.32890557A>G	13:g.32890557A>G	13:32890557-32890557	G	splice_acceptor_variant	HIGH	BRCA2	675	Transcript	NM_000059.4	protein_coding	-	2026-01-01	NM_000059.4:c.-39-2A>G	-	-	-	-	-	-	-	-	1	-	EntrezGene	NP_000050.3	A	A	Breast-ovarian_cancer__familial_2+ClinVar+rs1555280053,ClinVar:_phenotype_not_specified+ClinVar+rs1555280053,Hereditary_breast_and_ovarian_cancer_syndrome+ClinVar+rs1555280053,ClinVar:_phenotype_not_specified+ClinVar+rs758732038,Familial_cancer_of_breast+ClinVar+rs758732038,Hereditary_breast_and_ovarian_cancer_syndrome+ClinVar+rs758732038	0.999979	0.928	-	-	-	-	-	-	-	-	-	-	1	0	13:32890557	32890557	1	0	0
NC_000013.10	:	g.32890558G>A	13:g.32890558G>A	13:32890558-32890558	A	splice_acceptor_variant	HIGH	BRCA2	675	Transcript	NM_000059.4	protein_coding	-	2026-01-01	NM_000059.4:c.-39-1G>A	-	-	-	-	-	-	-	-	1	-	EntrezGene	NP_000050.3	G	G	-	0.999938	0.93	-	-	-	-	-	-	-	-	-	-	1	0	13:32890558	32890558	1	0	0
NC_000013.10	:	g.32890558_32890559del	13:g.32890558_32890559del	13:32890557-32890559	-	splice_acceptor_variant,5_prime_UTR_variant	HIGH	BRCA2	675	Transcript	NM_000059.4	protein_coding	2027-02-01	2026-01-01	NM_000059.4:c.-39-1_-39del	-	?-161	-	-	-	-	-	-	1	-	EntrezGene	NP_000050.3	GA	GA	Breast-ovarian_cancer__familial_2+ClinVar+rs1060499566	-	-	-	-	-	-	-	-	-	-	-	-	1	0	13:32890557	32890559	0	0	0
NC_000013.10	:	g.32890560C>T	13:g.32890560C>T	13:32890560-32890560	T	splice_region_variant,5_prime_UTR_variant	LOW	BRCA2	675	Transcript	NM_000059.4	protein_coding	2027-02-01	-	NM_000059.4:c.-38C>T	-	162	-	-	-	-	-	-	1	-	EntrezGene	NP_000050.3	C	C	-	0.000130546	0.002	-	-	-	-	-	-	-	-	-	-	0	1	13:32890560	32890560	0	0	0
NC_000013.10	:	g.32890564T>C	13:g.32890564T>C	13:32890564-32890564	C	5_prime_UTR_variant	MODIFIER	BRCA2	675	Transcript	NM_000059.4	protein_coding	2027-02-01	-	NM_000059.4:c.-34T>C	-	166	-	-	-	-	-	-	1	-	EntrezGene	NP_000050.3	T	T	Breast-ovarian_cancer__familial_2+ClinVar+rs276174797	-	-	-	-	-	-	-	-	-	-	-	-	1	0	13:32890564	32890564	0	0	0
NC_000013.10	:	g.32890565T>C	13:g.32890565T>C	13:32890565-32890565	C	5_prime_UTR_variant	MODIFIER	BRCA2	675	Transcript	NM_000059.4	protein_coding	2027-02-01	-	NM_000059.4:c.-33T>C	-	167	-	-	-	-	-	-	1	-	EntrezGene	NP_000050.3	T	T	Familial_cancer_of_breast+ClinVar+rs397507566	-	-	-	-	-	-	-	-	-	-	-	-	1	0	13:32890565	32890565	0	0	0
NC_000013.10	:	g.32890568C>T	13:g.32890568C>T	13:32890568-32890568	T	5_prime_UTR_variant	MODIFIER	BRCA2	675	Transcript	NM_000059.4	protein_coding	2027-02-01	-	NM_000059.4:c.-30C>T	-	170	-	-	-	-	-	-	1	-	EntrezGene	NP_000050.3	C	C	FANCONI_ANEMIA_COMPLEMENTATION_GROUP_D_TYPE_1+DDG2P+ENSG00000139618,Breast_Cancer+MIM_morbid+ENSG00000139618,BREAST-OVARIAN_CANCER__FAMILIAL__SUSCEPTIBILITY_TO__2+MIM_morbid+ENSG00000139618,FANCONI_ANEMIA__COMPLEMENTATION_GROUP_A+MIM_morbid+ENSG00000139618,FANCONI_ANEMIA__COMPLEMENTATION_GROUP_D1+MIM_morbid+ENSG00000139618,GLIOMA_SUSCEPTIBILITY_3+MIM_morbid+ENSG00000139618,PANCREATIC_CANCER__SUSC…	-	-	-	-	-	-	-	-	-	-	-	-	1	0	13:32890568	32890568	0	0	0
NC_000013.10	:	g.32890569C>T	13:g.32890569C>T	13:32890569-32890569	T	5_prime_UTR_variant	MODIFIER	BRCA2	675	Transcript	NM_000059.4	protein_coding	2027-02-01	-	NM_000059.4:c.-29C>T	-	171	-	-	-	-	-	-	1	-	EntrezGene	NP_000050.3	C	C	ClinVar:_phenotype_not_specified+ClinVar+rs1270246215	-	-	-	-	-	-	-	-	-	-	-	-	1	0	13:32890569	32890569	0	0	0
NC_000013.10	:	g.32890572G>A	13:g.32890572G>A	13:32890572-32890572	A	5_prime_UTR_variant	MODIFIER	BRCA2	675	Transcript	NM_000059.4	protein_coding	2027-02-01	-	NM_000059.4:c.-26G>A	-	174	-	-	-	-	-	-	1	-	EntrezGene	NP_000050.3	G	G	-	-	-	-	-	-	-	-	-	-	-	-	-	1	0	13:32890572	32890572	0	0	0
NC_000013.10	:	g.32890572G>C	13:g.32890572G>C	13:32890572-32890572	C	5_prime_UTR_variant	MODIFIER	BRCA2	675	Transcript	NM_000059.4	protein_coding	2027-02-01	-	NM_000059.4:c.-26G>C	-	174	-	-	-	-	-	-	1	-	EntrezGene	NP_000050.3	G	G	-	-	-	-	-	-	-	-	-	-	-	-	-	1	0	13:32890572	32890572	0	0	0
NC_000013.10	:	g.32890572G>T	13:g.32890572G>T	13:32890572-32890572	T	5_prime_UTR_variant	MODIFIER	BRCA2	675	Transcript	NM_000059.4	protein_coding	2027-02-01	-	NM_000059.4:c.-26G>T	-	174	-	-	-	-	-	-	1	-	EntrezGene	NP_000050.3	G	G	-	-	-	-	-	-	-	-	-	-	-	-	-	1	0	13:32890572	32890572	0	0	0
NC_000013.10	:	g.32890572_32890573delinsAG	13:g.32890572_32890573delinsAG	13:32890572-32890573	AG	5_prime_UTR_variant	MODIFIER	BRCA2	675	Transcript	NM_000059.4	protein_coding	2027-02-01	-	NM_000059.4:c.-26_-25delinsAG	-	174-175	-	-	-	-	-	-	1	-	EntrezGene	NP_000050.3	GC	GC	Breast-ovarian_cancer__familial_2+ClinVar+rs1799943,Breast-ovarian_cancer__familial_2+ClinVar+rs1799943,ClinVar:_phenotype_not_specified+ClinVar+rs1799943,Familial_cancer_of_breast+ClinVar+rs1799943,FANCONI_ANEMIA__COMPLEMENTATION_GROUP_D1+ClinVar+rs1799943,Hereditary_cancer-predisposing_syndrome+ClinVar+rs1799943,ClinVar:_phenotype_not_specified+ClinVar+rs1064795074	-	-	-	-	-	-	-	-	-	-	-	-	1	0	13:32890572	32890573	0	0	0
NC_000013.10	:	g.32890574A>G	13:g.32890574A>G	13:32890574-32890574	G	5_prime_UTR_variant	MODIFIER	BRCA2	675	Transcript	NM_000059.4	protein_coding	2027-02-01	-	NM_000059.4:c.-24A>G	-	176	-	-	-	-	-	-	1	-	EntrezGene	NP_000050.3	A	A	Breast-ovarian_cancer__familial_2+ClinVar+rs751741252	-	-	-	-	-	-	-	-	-	-	-	-	1	0	13:32890574	32890574	0	0	0
NC_000013.10	:	g.32890575T>C	13:g.32890575T>C	13:32890575-32890575	C	5_prime_UTR_variant	MODIFIER	BRCA2	675	Transcript	NM_000059.4	protein_coding	2027-02-01	-	NM_000059.4:c.-23T>C	-	177	-	-	-	-	-	-	1	-	EntrezGene	NP_000050.3	T	T	ClinVar:_phenotype_not_specified+ClinVar+rs757349122	-	-	-	-	-	-	-	-	-	-	-	-	1	0	13:32890575	32890575	0	0	0
NC_000013.10	:	g.32890580G>C	13:g.32890580G>C	13:32890580-32890580	C	5_prime_UTR_variant	MODIFIER	BRCA2	675	Transcript	NM_000059.4	protein_coding	2027-02-01	-	NM_000059.4:c.-18G>C	-	182	-	-	-	-	-	-	1	-	EntrezGene	NP_000050.3	G	G	Hereditary_breast_and_ovarian_cancer_syndrome+ClinVar+rs1593880555	-	-	-	-	-	-	-	-	-	-	-	-	1	0	13:32890580	32890580	0	0	0
NC_000013.10	:	g.32890580G>T	13:g.32890580G>T	13:32890580-32890580	T	5_prime_UTR_variant	MODIFIER	BRCA2	675	Transcript	NM_000059.4	protein_coding	2027-02-01	-	NM_000059.4:c.-18G>T	-	182	-	-	-	-	-	-	1	-	EntrezGene	NP_000050.3	G	G	Hereditary_breast_and_ovarian_cancer_syndrome+ClinVar+rs1593880555	-	-	-	-	-	-	-	-	-	-	-	-	1	0	13:32890580	32890580	0	0	0
NC_000013.10	:	g.32890583A>C	13:g.32890583A>C	13:32890583-32890583	C	5_prime_UTR_variant	MODIFIER	BRCA2	675	Transcript	NM_000059.4	protein_coding	2027-02-01	-	NM_000059.4:c.-15A>C	-	185	-	-	-	-	-	-	1	-	EntrezGene	NP_000050.3	A	A	Breast-ovarian_cancer__familial_2+ClinVar+rs138705202,ClinVar:_phenotype_not_specified+ClinVar+rs138705202,Hereditary_breast_and_ovarian_cancer_syndrome+ClinVar+rs138705202,Hereditary_cancer-predisposing_syndrome+ClinVar+rs138705202	-	-	-	-	-	-	-	-	-	-	-	-	1	0	13:32890583	32890583	0	0	0
NC_000013.10	:	g.32890583A>T	13:g.32890583A>T	13:32890583-32890583	T	5_prime_UTR_variant	MODIFIER	BRCA2	675	Transcript	NM_000059.4	protein_coding	2027-02-01	-	NM_000059.4:c.-15A>T	-	185	-	-	-	-	-	-	1	-	EntrezGene	NP_000050.3	A	A	Breast-ovarian_cancer__familial_2+ClinVar+rs138705202,ClinVar:_phenotype_not_specified+ClinVar+rs138705202,Hereditary_breast_and_ovarian_cancer_syndrome+ClinVar+rs138705202,Hereditary_cancer-predisposing_syndrome+ClinVar+rs138705202	-	-	-	-	-	-	-	-	-	-	-	-	1	0	13:32890583	32890583	0	0	0
NC_000013.10	:	g.32890584T>C	13:g.32890584T>C	13:32890584-32890584	C	5_prime_UTR_variant	MODIFIER	BRCA2	675	Transcript	NM_000059.4	protein_coding	2027-02-01	-	NM_000059.4:c.-14T>C	-	186	-	-	-	-	-	-	1	-	EntrezGene	NP_000050.3	T	T	Breast-ovarian_cancer__familial_2+ClinVar+rs276174796,ClinVar:_phenotype_not_specified+ClinVar+rs276174796,Hereditary_cancer-predisposing_syndrome+ClinVar+rs276174796	-	-	-	-	-	-	-	-	-	-	-	-	1	0	13:32890584	32890584	0	0	0
NC_000013.10	:	g.32890586T>C	13:g.32890586T>C	13:32890586-32890586	C	5_prime_UTR_variant	MODIFIER	BRCA2	675	Transcript	NM_000059.4	protein_coding	2027-02-01	-	NM_000059.4:c.-12T>C	-	188	-	-	-	-	-	-	1	-	EntrezGene	NP_000050.3	T	T	Breast-ovarian_cancer__familial_2+ClinVar+rs276174795,Breast-ovarian_cancer__familial_2+ClinVar+rs276174795,ClinVar:_phenotype_not_specified+ClinVar+rs276174795,Hereditary_breast_and_ovarian_cancer_syndrome+ClinVar+rs276174795,Hereditary_cancer-predisposing_syndrome+ClinVar+rs276174795	-	-	-	-	-	-	-	-	-	-	-	-	1	0	13:32890586	32890586	0	0	0
NC_000013.10	:	g.32890586T>G	13:g.32890586T>G	13:32890586-32890586	G	5_prime_UTR_variant	MODIFIER	BRCA2	675	Transcript	NM_000059.4	protein_coding	2027-02-01	-	NM_000059.4:c.-12T>G	-	188	-	-	-	-	-	-	1	-	EntrezGene	NP_000050.3	T	T	Breast-ovarian_cancer__familial_2+ClinVar+rs276174795,Breast-ovarian_cancer__familial_2+ClinVar+rs276174795,ClinVar:_phenotype_not_specified+ClinVar+rs276174795,Hereditary_breast_and_ovarian_cancer_syndrome+ClinVar+rs276174795,Hereditary_cancer-predisposing_syndrome+ClinVar+rs276174795	-	-	-	-	-	-	-	-	-	-	-	-	1	0	13:32890586	32890586	0	0	0
NC_000013.10	:	g.32890587C>G	13:g.32890587C>G	13:32890587-32890587	G	5_prime_UTR_variant	MODIFIER	BRCA2	675	Transcript	NM_000059.4	protein_coding	2027-02-01	-	NM_000059.4:c.-11C>G	-	189	-	-	-	-	-	-	1	-	EntrezGene	NP_000050.3	C	C	Breast-ovarian_cancer__familial_2+ClinVar+rs76874770,ClinVar:_phenotype_not_specified+ClinVar+rs76874770,FANCONI_ANEMIA__COMPLEMENTATION_GROUP_D1+ClinVar+rs76874770,Hereditary_breast_and_ovarian_cancer_syndrome+ClinVar+rs76874770,Hereditary_cancer-predisposing_syndrome+ClinVar+rs76874770	-	-	-	-	-	-	-	-	-	-	-	-	1	0	13:32890587	32890587	0	0	0
NC_000013.10	:	g.32890587C>T	13:g.32890587C>T	13:32890587-32890587	T	5_prime_UTR_variant	MODIFIER	BRCA2	675	Transcript	NM_000059.4	protein_coding	2027-02-01	-	NM_000059.4:c.-11C>T	-	189	-	-	-	-	-	-	1	-	EntrezGene	NP_000050.3	C	C	Breast-ovarian_cancer__familial_2+ClinVar+rs76874770,ClinVar:_phenotype_not_specified+ClinVar+rs76874770,FANCONI_ANEMIA__COMPLEMENTATION_GROUP_D1+ClinVar+rs76874770,Hereditary_breast_and_ovarian_cancer_syndrome+ClinVar+rs76874770,Hereditary_cancer-predisposing_syndrome+ClinVar+rs76874770	-	-	-	-	-	-	-	-	-	-	-	-	1	0	13:32890587	32890587	0	0	0
NC_000013.10	:	g.32890588G>A	13:g.32890588G>A	13:32890588-32890588	A	5_prime_UTR_variant	MODIFIER	BRCA2	675	Transcript	NM_000059.4	protein_coding	2027-02-01	-	NM_000059.4:c.-10G>A	-	190	-	-	-	-	-	-	1	-	EntrezGene	NP_000050.3	G	G	ClinVar:_phenotype_not_specified+ClinVar+rs754814638,Hereditary_cancer-predisposing_syndrome+ClinVar+rs754814638	-	-	-	-	-	-	-	-	-	-	-	-	1	0	13:32890588	32890588	0	0	0
NC_000013.10	:	g.32890588G>C	13:g.32890588G>C	13:32890588-32890588	C	5_prime_UTR_variant	MODIFIER	BRCA2	675	Transcript	NM_000059.4	protein_coding	2027-02-01	-	NM_000059.4:c.-10G>C	-	190	-	-	-	-	-	-	1	-	EntrezGene	NP_000050.3	G	G	ClinVar:_phenotype_not_specified+ClinVar+rs754814638,Hereditary_cancer-predisposing_syndrome+ClinVar+rs754814638	-	-	-	-	-	-	-	-	-	-	-	-	1	0	13:32890588	32890588	0	0	0
NC_000013.10	:	g.32890589T>C	13:g.32890589T>C	13:32890589-32890589	C	5_prime_UTR_variant	MODIFIER	BRCA2	675	Transcript	NM_000059.4	protein_coding	2027-02-01	-	NM_000059.4:c.-9T>C	-	191	-	-	-	-	-	-	1	-	EntrezGene	NP_000050.3	T	T	Breast-ovarian_cancer__familial_2+ClinVar+rs276174802,ClinVar:_phenotype_not_specified+ClinVar+rs276174802,ClinVar:_phenotype_not_specified+ClinVar+rs276174802,Hereditary_breast_and_ovarian_cancer_syndrome+ClinVar+rs276174802,Hereditary_cancer-predisposing_syndrome+ClinVar+rs276174802	-	-	-	-	-	-	-	-	-	-	-	-	1	0	13:32890589	32890589	0	0	0
NC_000013.10	:	g.32890592_32890593dup	13:g.32890592_32890593dup	13:32890593-32890593	GT	5_prime_UTR_variant	MODIFIER	BRCA2	675	Transcript	NM_000059.4	protein_coding	2027-02-01	-	NM_000059.4:c.-6_-5dup	-	195-196	-	-	-	-	-	-	1	-	EntrezGene	NP_000050.3	-	-	breast_neoplasm+ClinVar+rs1555280073,Hereditary_breast_and_ovarian_cancer_syndrome+ClinVar+rs761283611,Hereditary_cancer-predisposing_syndrome+ClinVar+rs761283611	-	-	-	-	-	-	-	-	-	-	-	-	1	0	13:32890593	32890593	0	0	0
NC_000013.10	:	g.32890593_32890608del	13:g.32890593_32890608del	13:32890592-32890608	-	start_lost,5_prime_UTR_variant	HIGH	BRCA2	675	Transcript	NM_000059.4	protein_coding	2027-02-01	-	NM_000059.4:c.-5_11del	-	195-210	?-11	?-4	-	-	-	-	1	-	EntrezGene	NP_000050.3	TAAAAATGCCTATTGG	TAAAAATGCCTATTGG	Breast-ovarian_cancer__familial_2+ClinVar+rs431825277,Hereditary_breast_and_ovarian_cancer_syndrome+ClinVar+rs431825277,Hereditary_cancer-predisposing_syndrome+ClinVar+rs431825277,Hereditary_breast_and_ovarian_cancer_syndrome+ClinVar+rs1358226474,Hereditary_cancer-predisposing_syndrome+ClinVar+rs876659884,Hereditary_breast_and_ovarian_cancer_syndrome+ClinVar+rs863224464,Breast-ovarian_cancer__fam…	-	-	-	-	-	-	-	-	-	-	-	-	1	0	13:32890592	32890608	0	0	0
NC_000013.10	:	g.32890595A>G	13:g.32890595A>G	13:32890595-32890595	G	5_prime_UTR_variant	MODIFIER	BRCA2	675	Transcript	NM_000059.4	protein_coding	2027-02-01	-	NM_000059.4:c.-3A>G	-	197	-	-	-	-	-	-	1	-	EntrezGene	NP_000050.3	A	A	-	-	-	-	-	-	-	-	-	-	-	-	-	1	0	13:32890595	32890595	0	0	0
NC_000013.10	:	g.32890596A>G	13:g.32890596A>G	13:32890596-32890596	G	5_prime_UTR_variant	MODIFIER	BRCA2	675	Transcript	NM_000059.4	protein_coding	2027-02-01	-	NM_000059.4:c.-2A>G	-	198	-	-	-	-	-	-	1	-	EntrezGene	NP_000050.3	A	A	-	-	-	-	-	-	-	-	-	-	-	-	-	1	0	13:32890596	32890596	0	0	0
NC_000013.10	:	g.32890597A>T	13:g.32890597A>T	13:32890597-32890597	T	5_prime_UTR_variant	MODIFIER	BRCA2	675	Transcript	NM_000059.4	protein_coding	2027-02-01	-	NM_000059.4:c.-1A>T	-	199	-	-	-	-	-	-	1	-	EntrezGene	NP_000050.3	A	A	-	-	-	-	-	-	-	-	-	-	-	-	-	1	0	13:32890597	32890597	0	0	0
NC_000013.10	:	g.32890598A>G	13:g.32890598A>G	13:32890598-32890598	G	start_lost	HIGH	BRCA2	675	Transcript	NM_000059.4	protein_coding	2027-02-01	-	NM_000059.4:c.1A>G	NP_000050.3:p.Met1?	200	1	1	M/V	Atg/Gtg	-	-	1	-	EntrezGene	NP_000050.3	A	A	-	-	-	-	-	5.27	5.27	0.73797	T	-1.0354	-	-	-	0	0	13:32890598	32890598	1	0	0
NC_000013.10	:	g.32890598del	13:g.32890598del	13:32890597-32890598	-	frameshift_variant,start_lost,start_retained_variant	HIGH	BRCA2	675	Transcript	NM_000059.4	protein_coding	2027-02-01	-	NM_000059.4:c.1del	NP_000050.3:p.Met1?	200	1	1	M/X	Atg/tg	-	-	1	-	EntrezGene	NP_000050.3	A	A	-	-	-	-	-	-	-	-	-	-	-	-	-	1	0	13:32890597	32890598	0	0	0
NC_000013.10	:	g.32890599T>A	13:g.32890599T>A	13:32890599-32890599	A	start_lost	HIGH	BRCA2	675	Transcript	NM_000059.4	protein_coding	2027-02-01	-	NM_000059.4:c.2T>A	NP_000050.3:p.Met1?	201	2	1	M/K	aTg/aAg	-	-	1	-	EntrezGene	NP_000050.3	T	T	-	-	-	-	-	5.27	5.27	0.73797	T	-1.0611	-	-	-	0	0	13:32890599	32890599	1	0	0
NC_000013.10	:	g.32890599T>C	13:g.32890599T>C	13:32890599-32890599	C	start_lost	HIGH	BRCA2	675	Transcript	NM_000059.4	protein_coding	2027-02-01	-	NM_000059.4:c.2T>C	NP_000050.3:p.Met1?	201	2	1	M/T	aTg/aCg	-	-	1	-	EntrezGene	NP_000050.3	T	T	-	-	-	-	-	5.27	5.27	0.73797	T	-1.0611	-	-	-	0	0	13:32890599	32890599	1	0	0
NC_000013.10	:	g.32890599T>G	13:g.32890599T>G	13:32890599-32890599	G	start_lost	HIGH	BRCA2	675	Transcript	NM_000059.4	protein_coding	2027-02-01	-	NM_000059.4:c.2T>G	NP_000050.3:p.Met1?	201	2	1	M/R	aTg/aGg	-	-	1	-	EntrezGene	NP_000050.3	T	T	-	-	-	1	9.415e-06	5.27	5.27	0.73797	T	-1.0611	109358	0	0	0	0	13:32890599	32890599	1	0	0
NC_000013.10	:	g.32890600G>A	13:g.32890600G>A	13:32890600-32890600	A	start_lost	HIGH	BRCA2	675	Transcript	NM_000059.4	protein_coding	2027-02-01	-	NM_000059.4:c.3G>A	NP_000050.3:p.Met1?	202	3	1	M/I	atG/atA	-	-	1	-	EntrezGene	NP_000050.3	G	G	-	-	-	-	-	5.27	5.27	0.73797	T	-1.0841	-	-	-	0	0	13:32890600	32890600	1	0	0
NC_000013.10	:	g.32890600G>T	13:g.32890600G>T	13:32890600-32890600	T	start_lost	HIGH	BRCA2	675	Transcript	NM_000059.4	protein_coding	2027-02-01	-	NM_000059.4:c.3G>T	NP_000050.3:p.Met1?	202	3	1	M/I	atG/atT	-	-	1	-	EntrezGene	NP_000050.3	G	G	-	-	-	-	-	5.27	5.27	0.73797	T	-1.0841	-	-	-	0	0	13:32890600	32890600	1	0	0
NC_000013.10	:	g.32890600del	13:g.32890600del	13:32890599-32890600	-	frameshift_variant,start_lost	HIGH	BRCA2	675	Transcript	NM_000059.4	protein_coding	2027-02-01	-	NM_000059.4:c.3del	NP_000050.3:p.Met1?	202	3	1	M/X	atG/at	-	-	1	-	EntrezGene	NP_000050.3	G	G	-	-	-	-	-	-	-	-	-	-	-	-	-	1	0	13:32890599	32890600	0	0	0
NC_000013.10	:	g.32890602C>T	13:g.32890602C>T	13:32890602-32890602	T	missense_variant	MODERATE	BRCA2	675	Transcript	NM_000059.4	protein_coding	2027-02-01	-	NM_000059.4:c.5C>T	NP_000050.3:p.Pro2Leu	204	5	2	P/L	cCt/cTt	-	-	1	-	EntrezGene	NP_000050.3	C	C	-	-	-	-	-	5.27	4.43	0.52967	T	-1.0348	-	-	-	0	0	13:32890602	32890602	0	0	0
NC_000013.10	:	g.32890602del	13:g.32890602del	13:32890601-32890602	-	frameshift_variant	HIGH	BRCA2	675	Transcript	NM_000059.4	protein_coding	2027-02-01	-	NM_000059.4:c.5del	NP_000050.3:p.Pro2LeufsTer23	204	5	2	P/X	cCt/ct	-	-	1	-	EntrezGene	NP_000050.3	C	C	-	-	-	-	-	-	-	-	-	-	-	-	-	1	0	13:32890601	32890602	1	0	0
NC_000013.10	:	g.32890603T>C	13:g.32890603T>C	13:32890603-32890603	C	synonymous_variant	LOW	BRCA2	675	Transcript	NM_000059.4	protein_coding	2027-02-01	-	NM_000059.4:c.6T>C	NP_000050.3:p.Pro2%3D	205	6	2	P	ccT/ccC	-	-	1	-	EntrezGene	NP_000050.3	T	T	-	-	-	-	-	-	-	-	-	-	-	-	-	1	0	13:32890603	32890603	0	0	0
NC_000013.10	:	g.32890604A>G	13:g.32890604A>G	13:32890604-32890604	G	missense_variant	MODERATE	BRCA2	675	Transcript	NM_000059.4	protein_coding	2027-02-01	-	NM_000059.4:c.7A>G	NP_000050.3:p.Ile3Val	206	7	3	I/V	Att/Gtt	-	-	1	-	EntrezGene	NP_000050.3	A	A	-	-	-	1	9.415e-06	5.27	-2.81	0.05459	T	-0.8985	109370	0	0	0	1	13:32890604	32890604	0	0	0
NC_000013.10	:	g.32890604dup	13:g.32890604dup	13:32890604-32890604	A	frameshift_variant	HIGH	BRCA2	675	Transcript	NM_000059.4	protein_coding	2027-02-01	-	NM_000059.4:c.7dup	NP_000050.3:p.Ile3AsnfsTer11	206-207	2022-08-07	3	I/NX	att/aAtt	-	-	1	-	EntrezGene	NP_000050.3	-	-	-	-	-	-	-	-	-	-	-	-	-	-	-	1	0	13:32890604	32890604	1	0	0
NC_000013.10	:	g.32890605T>C	13:g.32890605T>C	13:32890605-32890605	C	missense_variant	MODERATE	BRCA2	675	Transcript	NM_000059.4	protein_coding	2027-02-01	-	NM_000059.4:c.8T>C	NP_000050.3:p.Ile3Thr	207	8	3	I/T	aTt/aCt	-	-	1	-	EntrezGene	NP_000050.3	T	T	-	-	-	-	-	5.27	2.8	0.31881	T	-0.9118	-	-	-	0	0	13:32890605	32890605	0	0	0
NC_000013.10	:	g.32890606T>C	13:g.32890606T>C	13:32890606-32890606	C	synonymous_variant	LOW	BRCA2	675	Transcript	NM_000059.4	protein_coding	2027-02-01	-	NM_000059.4:c.9T>C	NP_000050.3:p.Ile3%3D	208	9	3	I	atT/atC	-	-	1	-	EntrezGene	NP_000050.3	T	T	-	-	-	-	-	-	-	-	-	-	-	-	-	1	0	13:32890606	32890606	0	0	0
NC_000013.10	:	g.32890608G>A	13:g.32890608G>A	13:32890608-32890608	A	missense_variant	MODERATE	BRCA2	675	Transcript	NM_000059.4	protein_coding	2027-02-01	-	NM_000059.4:c.11G>A	NP_000050.3:p.Gly4Glu	210	11	4	G/E	gGa/gAa	-	-	1	-	EntrezGene	NP_000050.3	G	G	-	-	-	-	-	5.27	3.09	0.34677	T	-0.9418	-	-	-	0	0	13:32890608	32890608	0	0	0
NC_000013.10	:	g.32890608G>C	13:g.32890608G>C	13:32890608-32890608	C	missense_variant	MODERATE	BRCA2	675	Transcript	NM_000059.4	protein_coding	2027-02-01	-	NM_000059.4:c.11G>C	NP_000050.3:p.Gly4Ala	210	11	4	G/A	gGa/gCa	-	-	1	-	EntrezGene	NP_000050.3	G	G	-	-	-	2	1.883e-05	5.27	3.09	0.34677	T	-0.8786	109378	1	9.14261e-06	0	0	13:32890608	32890608	0	0	0
NC_000013.10	:	g.32890608G>T	13:g.32890608G>T	13:32890608-32890608	T	missense_variant	MODERATE	BRCA2	675	Transcript	NM_000059.4	protein_coding	2027-02-01	-	NM_000059.4:c.11G>T	NP_000050.3:p.Gly4Val	210	11	4	G/V	gGa/gTa	-	-	1	-	EntrezGene	NP_000050.3	G	G	-	-	-	-	-	5.27	3.09	0.34677	T	-0.7826	-	-	-	0	0	13:32890608	32890608	0	0	0
NC_000013.10	:	g.32890612del	13:g.32890612del	13:32890611-32890612	-	frameshift_variant	HIGH	BRCA2	675	Transcript	NM_000059.4	protein_coding	2027-02-01	-	NM_000059.4:c.15del	NP_000050.3:p.Glu7ArgfsTer18	214	15	5	S/X	tcC/tc	-	-	1	-	EntrezGene	NP_000050.3	C	C	Breast-ovarian_cancer__familial_2+ClinVar+rs1064795072,ClinVar:_phenotype_not_specified+ClinVar+rs1064795072,Hereditary_cancer-predisposing_syndrome+ClinVar+rs1064795072	-	-	-	-	-	-	-	-	-	-	-	-	1	0	13:32890611	32890612	1	0	0
NC_000013.10	:	g.32890613A>C	13:g.32890613A>C	13:32890613-32890613	C	missense_variant	MODERATE	BRCA2	675	Transcript	NM_000059.4	protein_coding	2027-02-01	-	NM_000059.4:c.16A>C	NP_000050.3:p.Lys6Gln	215	16	6	K/Q	Aaa/Caa	-	-	1	-	EntrezGene	NP_000050.3	A	A	ClinVar:_phenotype_not_specified+ClinVar+rs794727232,Breast-ovarian_cancer__familial_2+ClinVar+rs80359298,ClinVar:_phenotype_not_specified+ClinVar+rs80359298,Hereditary_cancer-predisposing_syndrome+ClinVar+rs80359298	-	-	-	-	5.27	2.59	0.30091	T	-0.827	-	-	-	0	0	13:32890613	32890613	0	0	0
NC_000013.10	:	g.32890614_32890615del	13:g.32890614_32890615del	13:32890613-32890615	-	frameshift_variant	HIGH	BRCA2	675	Transcript	NM_000059.4	protein_coding	2027-02-01	-	NM_000059.4:c.17_18del	NP_000050.3:p.Lys6ArgfsTer7	216-217	17-18	6	K/X	aAA/a	-	-	1	-	EntrezGene	NP_000050.3	AA	AA	Breast-ovarian_cancer__familial_2+ClinVar+rs397507623,Hereditary_breast_and_ovarian_cancer_syndrome+ClinVar+rs397507623,Hereditary_breast_and_ovarian_cancer_syndrome+ClinVar+rs397507623,Hereditary_cancer-predisposing_syndrome+ClinVar+rs397507623	-	-	-	-	-	-	-	-	-	-	-	-	1	0	13:32890613	32890615	1	0	0
NC_000013.10	:	g.32890618G>C	13:g.32890618G>C	13:32890618-32890618	C	missense_variant	MODERATE	BRCA2	675	Transcript	NM_000059.4	protein_coding	2027-02-01	-	NM_000059.4:c.21G>C	NP_000050.3:p.Glu7Asp	220	21	7	E/D	gaG/gaC	-	-	1	-	EntrezGene	NP_000050.3	G	G	Hereditary_cancer-predisposing_syndrome+ClinVar+rs1593880678	-	-	-	-	5.27	4.41	0.52588	T	-0.878	-	-	-	0	0	13:32890618	32890618	0	0	0
NC_000013.10	:	g.32890620G>A	13:g.32890620G>A	13:32890620-32890620	A	missense_variant	MODERATE	BRCA2	675	Transcript	NM_000059.4	protein_coding	2027-02-01	-	NM_000059.4:c.23G>A	NP_000050.3:p.Arg8Lys	222	23	8	R/K	aGg/aAg	-	-	1	-	EntrezGene	NP_000050.3	G	G	-	-	-	-	-	5.27	4.41	0.52588	T	-0.9043	-	-	-	0	0	13:32890620	32890620	0	0	0
NC_000013.10	:	g.32890621G>A	13:g.32890621G>A	13:32890621-32890621	A	synonymous_variant	LOW	BRCA2	675	Transcript	NM_000059.4	protein_coding	2027-02-01	-	NM_000059.4:c.24G>A	NP_000050.3:p.Arg8%3D	223	24	8	R	agG/agA	-	-	1	-	EntrezGene	NP_000050.3	G	G	Hereditary_breast_and_ovarian_cancer_syndrome+ClinVar+rs1060504600,Hereditary_cancer-predisposing_syndrome+ClinVar+rs1060504600	-	-	-	-	-	-	-	-	-	-	-	-	1	0	13:32890621	32890621	0	0	0
NC_000013.10	:	g.32890621G>T	13:g.32890621G>T	13:32890621-32890621	T	missense_variant	MODERATE	BRCA2	675	Transcript	NM_000059.4	protein_coding	2027-02-01	-	NM_000059.4:c.24G>T	NP_000050.3:p.Arg8Ser	223	24	8	R/S	agG/agT	-	-	1	-	EntrezGene	NP_000050.3	G	G	Hereditary_breast_and_ovarian_cancer_syndrome+ClinVar+rs1060504600,Hereditary_cancer-predisposing_syndrome+ClinVar+rs1060504600	-	-	-	-	5.27	1.82	0.24209	T	-1.0889	-	-	-	0	1	13:32890621	32890621	0	0	0
NC_000013.10	:	g.32890622C>T	13:g.32890622C>T	13:32890622-32890622	T	missense_variant	MODERATE	BRCA2	675	Transcript	NM_000059.4	protein_coding	2027-02-01	-	NM_000059.4:c.25C>T	NP_000050.3:p.Pro9Ser	224	25	9	P/S	Cca/Tca	-	-	1	-	EntrezGene	NP_000050.3	C	C	Hereditary_cancer-predisposing_syndrome+ClinVar+rs1593880685,Breast-ovarian_cancer__familial_2+ClinVar+rs80359343,ClinVar:_phenotype_not_specified+ClinVar+rs80359343,Hereditary_breast_and_ovarian_cancer_syndrome+ClinVar+rs80359343,Hereditary_cancer-predisposing_syndrome+ClinVar+rs80359343	-	-	-	-	5.27	4.38	0.52019	T	-0.8707	-	-	-	0	0	13:32890622	32890622	0	0	0
NC_000013.10	:	g.32890623C>G	13:g.32890623C>G	13:32890623-32890623	G	missense_variant	MODERATE	BRCA2	675	Transcript	NM_000059.4	protein_coding	2027-02-01	-	NM_000059.4:c.26C>G	NP_000050.3:p.Pro9Arg	225	26	9	P/R	cCa/cGa	-	-	1	-	EntrezGene	NP_000050.3	C	C	Breast-ovarian_cancer__familial_2+ClinVar+rs80358527,Hereditary_breast_and_ovarian_cancer_syndrome+ClinVar+rs80358527	-	-	-	-	5.27	5.27	0.73797	T	-1.0559	-	-	-	0	0	13:32890623	32890623	0	0	0
NC_000013.10	:	g.32890623C>T	13:g.32890623C>T	13:32890623-32890623	T	missense_variant	MODERATE	BRCA2	675	Transcript	NM_000059.4	protein_coding	2027-02-01	-	NM_000059.4:c.26C>T	NP_000050.3:p.Pro9Leu	225	26	9	P/L	cCa/cTa	-	-	1	-	EntrezGene	NP_000050.3	C	C	Breast-ovarian_cancer__familial_2+ClinVar+rs80358527,Hereditary_breast_and_ovarian_cancer_syndrome+ClinVar+rs80358527	-	-	-	-	5.27	5.27	0.73797	T	-1.0546	-	-	-	0	0	13:32890623	32890623	0	0	0
NC_000013.10	:	g.32890623del	13:g.32890623del	13:32890622-32890623	-	frameshift_variant	HIGH	BRCA2	675	Transcript	NM_000059.4	protein_coding	2027-02-01	-	NM_000059.4:c.26del	NP_000050.3:p.Pro9GlnfsTer16	225	26	9	P/X	cCa/ca	-	-	1	-	EntrezGene	NP_000050.3	C	C	Breast-ovarian_cancer__familial_2+ClinVar+rs80358527,Hereditary_breast_and_ovarian_cancer_syndrome+ClinVar+rs80358527	-	-	-	-	-	-	-	-	-	-	-	-	1	0	13:32890622	32890623	1	0	0
NC_000013.10	:	g.32890624A>G	13:g.32890624A>G	13:32890624-32890624	G	synonymous_variant	LOW	BRCA2	675	Transcript	NM_000059.4	protein_coding	2027-02-01	-	NM_000059.4:c.27A>G	NP_000050.3:p.Pro9%3D	226	27	9	P	ccA/ccG	-	-	1	-	EntrezGene	NP_000050.3	A	A	Breast-ovarian_cancer__familial_2+ClinVar+rs786201444,Hereditary_breast_and_ovarian_cancer_syndrome+ClinVar+rs786201444,Hereditary_cancer-predisposing_syndrome+ClinVar+rs786201444	-	-	-	-	-	-	-	-	-	-	-	-	1	0	13:32890624	32890624	0	0	0
NC_000013.10	:	g.32890625A>C	13:g.32890625A>C	13:32890625-32890625	C	missense_variant	MODERATE	BRCA2	675	Transcript	NM_000059.4	protein_coding	2027-02-01	-	NM_000059.4:c.28A>C	NP_000050.3:p.Thr10Pro	227	28	10	T/P	Aca/Cca	-	-	1	-	EntrezGene	NP_000050.3	A	A	ClinVar:_phenotype_not_specified+ClinVar+rs786203080,ClinVar:_phenotype_not_specified+ClinVar+rs786203080,Hereditary_breast_and_ovarian_cancer_syndrome+ClinVar+rs786203080,Hereditary_cancer-predisposing_syndrome+ClinVar+rs786203080	-	-	-	-	5.27	2.7	0.31007	T	-0.978	-	-	-	0	0	13:32890625	32890625	0	0	0
NC_000013.10	:	g.32890626C>A	13:g.32890626C>A	13:32890626-32890626	A	missense_variant	MODERATE	BRCA2	675	Transcript	NM_000059.4	protein_coding	2027-02-01	-	NM_000059.4:c.29C>A	NP_000050.3:p.Thr10Lys	228	29	10	T/K	aCa/aAa	-	-	1	-	EntrezGene	NP_000050.3	C	C	Hereditary_breast_and_ovarian_cancer_syndrome+ClinVar+rs1057519494,Hereditary_breast_and_ovarian_cancer_syndrome+ClinVar+rs1057519494,Hereditary_cancer-predisposing_syndrome+ClinVar+rs1057519494	-	-	-	-	5.27	5.27	0.73797	T	-0.9246	-	-	-	0	0	13:32890626	32890626	0	0	0
NC_000013.10	:	g.32890626C>T	13:g.32890626C>T	13:32890626-32890626	T	missense_variant	MODERATE	BRCA2	675	Transcript	NM_000059.4	protein_coding	2027-02-01	-	NM_000059.4:c.29C>T	NP_000050.3:p.Thr10Ile	228	29	10	T/I	aCa/aTa	-	-	1	-	EntrezGene	NP_000050.3	C	C	Hereditary_breast_and_ovarian_cancer_syndrome+ClinVar+rs1057519494,Hereditary_breast_and_ovarian_cancer_syndrome+ClinVar+rs1057519494,Hereditary_cancer-predisposing_syndrome+ClinVar+rs1057519494	-	-	-	-	5.27	5.27	0.73797	T	-0.9982	-	-	-	0	0	13:32890626	32890626	0	0	0
NC_000013.10	:	g.32890627A>G	13:g.32890627A>G	13:32890627-32890627	G	synonymous_variant	LOW	BRCA2	675	Transcript	NM_000059.4	protein_coding	2027-02-01	-	NM_000059.4:c.30A>G	NP_000050.3:p.Thr10%3D	229	30	10	T	acA/acG	-	-	1	-	EntrezGene	NP_000050.3	A	A	Breast-ovarian_cancer__familial_2+ClinVar+rs864622207,ClinVar:_phenotype_not_specified+ClinVar+rs864622207	-	-	-	-	-	-	-	-	-	-	-	-	1	0	13:32890627	32890627	0	0	0
NC_000013.10	:	g.32890628T>G	13:g.32890628T>G	13:32890628-32890628	G	missense_variant	MODERATE	BRCA2	675	Transcript	NM_000059.4	protein_coding	2027-02-01	-	NM_000059.4:c.31T>G	NP_000050.3:p.Phe11Val	230	31	11	F/V	Ttt/Gtt	-	-	1	-	EntrezGene	NP_000050.3	T	T	Hereditary_cancer-predisposing_syndrome+ClinVar+rs1566214589,Breast-ovarian_cancer__familial_2+ClinVar+rs80359393,Breast-ovarian_cancer__familial_2+ClinVar+rs80359393,ClinVar:_phenotype_not_specified+ClinVar+rs80359393,Hereditary_breast_and_ovarian_cancer_syndrome+ClinVar+rs80359393,Hereditary_cancer-predisposing_syndrome+ClinVar+rs80359393	-	-	-	-	5.27	5.27	0.73797	T	-1.1007	-	-	-	0	0	13:32890628	32890628	0	0	0
NC_000013.10	:	g.32890629_32890630delinsA	13:g.32890629_32890630delinsA	13:32890628-32890630	A	frameshift_variant	HIGH	BRCA2	675	Transcript	NM_000059.4	protein_coding	2027-02-01	-	NM_000059.4:c.32_33delinsA	NP_000050.3:p.Phe11TyrfsTer14	231-232	32-33	11	F/X	tTT/tA	-	-	1	-	EntrezGene	NP_000050.3	TT	TT	Hereditary_cancer-predisposing_syndrome+ClinVar+rs1555280102,Hereditary_breast_and_ovarian_cancer_syndrome+ClinVar+rs1555280103,Hereditary_cancer-predisposing_syndrome+ClinVar+rs1555280103,Breast-ovarian_cancer__familial_2+ClinVar+rs397507687	-	-	-	-	-	-	-	-	-	-	-	-	1	0	13:32890628	32890630	1	0	0
NC_000013.10	:	g.32890630T>G	13:g.32890630T>G	13:32890630-32890630	G	missense_variant	MODERATE	BRCA2	675	Transcript	NM_000059.4	protein_coding	2027-02-01	-	NM_000059.4:c.33T>G	NP_000050.3:p.Phe11Leu	232	33	11	F/L	ttT/ttG	-	-	1	-	EntrezGene	NP_000050.3	T	T	-	-	-	-	-	5.27	1.43	0.21585	T	-1.0676	-	-	-	0	1	13:32890630	32890630	0	0	0
NC_000013.10	:	g.32890631T>G	13:g.32890631T>G	13:32890631-32890631	G	missense_variant	MODERATE	BRCA2	675	Transcript	NM_000059.4	protein_coding	2027-02-01	-	NM_000059.4:c.34T>G	NP_000050.3:p.Phe12Val	233	34	12	F/V	Ttt/Gtt	-	-	1	-	EntrezGene	NP_000050.3	T	T	FANCONI_ANEMIA_COMPLEMENTATION_GROUP_D_TYPE_1+DDG2P+ENSG00000139618,Breast_Cancer+MIM_morbid+ENSG00000139618,BREAST-OVARIAN_CANCER__FAMILIAL__SUSCEPTIBILITY_TO__2+MIM_morbid+ENSG00000139618,FANCONI_ANEMIA__COMPLEMENTATION_GROUP_A+MIM_morbid+ENSG00000139618,FANCONI_ANEMIA__COMPLEMENTATION_GROUP_D1+MIM_morbid+ENSG00000139618,GLIOMA_SUSCEPTIBILITY_3+MIM_morbid+ENSG00000139618,PANCREATIC_CANCER__SUSC…	-	-	4	3.766e-05	5.27	5.27	0.73797	T	-1.1522	109376	2	1.82855e-05	0	0	13:32890631	32890631	0	0	0
NC_000013.10	:	g.32890632T>C	13:g.32890632T>C	13:32890632-32890632	C	missense_variant	MODERATE	BRCA2	675	Transcript	NM_000059.4	protein_coding	2027-02-01	-	NM_000059.4:c.35T>C	NP_000050.3:p.Phe12Ser	234	35	12	F/S	tTt/tCt	-	-	1	-	EntrezGene	NP_000050.3	T	T	Hereditary_breast_and_ovarian_cancer_syndrome+ClinVar+rs587782872,Hereditary_cancer-predisposing_syndrome+ClinVar+rs587782872	-	-	-	-	5.27	2.7	0.31007	T	-1.1033	-	-	-	0	0	13:32890632	32890632	0	0	0
NC_000013.10	:	g.32890633del	13:g.32890633del	13:32890632-32890633	-	frameshift_variant	HIGH	BRCA2	675	Transcript	NM_000059.4	protein_coding	2027-02-01	-	NM_000059.4:c.36del	NP_000050.3:p.Phe12LeufsTer13	235	36	12	F/X	ttT/tt	-	-	1	-	EntrezGene	NP_000050.3	T	T	-	-	-	-	-	-	-	-	-	-	-	-	-	1	0	13:32890632	32890633	1	0	0
NC_000013.10	:	g.32890633dup	13:g.32890633dup	13:32890633-32890633	T	frameshift_variant	HIGH	BRCA2	675	Transcript	NM_000059.4	protein_coding	2027-02-01	-	NM_000059.4:c.36dup	NP_000050.3:p.Glu13Ter	235-236	36-37	2013-12-01	-/X	-/T	-	-	1	-	EntrezGene	NP_000050.3	-	-	Breast-ovarian_cancer__familial_2+ClinVar+rs80358622,ClinVar:_phenotype_not_specified+ClinVar+rs80358622,Hereditary_breast_and_ovarian_cancer_syndrome+ClinVar+rs80358622,Hereditary_cancer-predisposing_syndrome+ClinVar+rs80358622,Breast-ovarian_cancer__familial_2+ClinVar+rs80359400,Hereditary_breast_and_ovarian_cancer_syndrome+ClinVar+rs80359400	-	-	-	-	-	-	-	-	-	-	-	-	1	0	13:32890633	32890633	1	0	0
NC_000013.10	:	g.32890634G>A	13:g.32890634G>A	13:32890634-32890634	A	missense_variant	MODERATE	BRCA2	675	Transcript	NM_000059.4	protein_coding	2027-02-01	-	NM_000059.4:c.37G>A	NP_000050.3:p.Glu13Lys	236	37	13	E/K	Gaa/Aaa	-	-	1	-	EntrezGene	NP_000050.3	G	G	-	-	-	-	-	5.27	5.27	0.73797	T	-0.9131	-	-	-	0	0	13:32890634	32890634	0	0	0
NC_000013.10	:	g.32890634G>T	13:g.32890634G>T	13:32890634-32890634	T	stop_gained	HIGH	BRCA2	675	Transcript	NM_000059.4	protein_coding	2027-02-01	-	NM_000059.4:c.37G>T	NP_000050.3:p.Glu13Ter	236	37	13	E/*	Gaa/Taa	-	-	1	-	EntrezGene	NP_000050.3	G	G	-	-	-	-	-	5.27	5.27	0.73797	-	-	-	-	-	1	0	13:32890634	32890634	1	0	0
NC_000013.10	:	g.32890634_32890635insT	13:g.32890634_32890635insT	13:32890634-32890634	T	frameshift_variant	HIGH	BRCA2	675	Transcript	NM_000059.4	protein_coding	2027-02-01	-	NM_000059.4:c.37_38insT	NP_000050.3:p.Glu13ValfsTer4	236-237	37-38	13	E/VX	gaa/gTaa	-	-	1	-	EntrezGene	NP_000050.3	-	-	-	-	-	-	-	-	-	-	-	-	-	-	-	1	0	13:32890634	32890634	1	0	0
NC_000013.10	:	g.32890634_32890641del	13:g.32890634_32890641del	13:32890633-32890641	-	frameshift_variant	HIGH	BRCA2	675	Transcript	NM_000059.4	protein_coding	2027-02-01	-	NM_000059.4:c.37_44del	NP_000050.3:p.Glu13Ter	236-243	37-44	13-15	EIF/X	GAAATTTTt/t	-	-	1	-	EntrezGene	NP_000050.3	GAAATTTT	GAAATTTT	Hereditary_cancer-predisposing_syndrome+ClinVar+rs1555280111,Breast-ovarian_cancer__familial_2+ClinVar+rs886038198,ClinVar:_phenotype_not_specified+ClinVar+rs1241704385,ClinVar:_phenotype_not_specified+ClinVar+rs1064793592,Breast-ovarian_cancer__familial_2+ClinVar+rs80359445,ClinVar:_phenotype_not_specified+ClinVar+rs80359445,ClinVar:_phenotype_not_specified+ClinVar+rs80359445,Hereditary_breast_a…	-	-	-	-	-	-	-	-	-	-	-	-	1	0	13:32890633	32890641	1	0	0
NC_000013.10	:	g.32890635_32890636inv	13:g.32890635_32890636inv	13:32890635-32890636	TT	missense_variant	MODERATE	BRCA2	675	Transcript	NM_000059.4	protein_coding	2027-02-01	-	NM_000059.4:c.38_39inv	NP_000050.3:p.Glu13Val	237-238	38-39	13	E/V	gAA/gTT	-	-	1	-	EntrezGene	NP_000050.3	AA	AA	-	-	-	-	-	-	-	-	-	-	-	-	-	1	0	13:32890635	32890636	0	0	0
NC_000013.10	:	g.32890636A>C	13:g.32890636A>C	13:32890636-32890636	C	missense_variant	MODERATE	BRCA2	675	Transcript	NM_000059.4	protein_coding	2027-02-01	-	NM_000059.4:c.39A>C	NP_000050.3:p.Glu13Asp	238	39	13	E/D	gaA/gaC	-	-	1	-	EntrezGene	NP_000050.3	A	A	-	-	-	-	-	5.27	-2.53	0.05959	T	-0.9399	-	-	-	0	1	13:32890636	32890636	0	0	0
NC_000013.10	:	g.32890637A>G	13:g.32890637A>G	13:32890637-32890637	G	missense_variant	MODERATE	BRCA2	675	Transcript	NM_000059.4	protein_coding	2027-02-01	-	NM_000059.4:c.40A>G	NP_000050.3:p.Ile14Val	239	40	14	I/V	Att/Gtt	-	-	1	-	EntrezGene	NP_000050.3	A	A	-	-	-	-	-	5.27	2.82	0.32061	T	-0.9031	-	-	-	0	0	13:32890637	32890637	0	0	0
NC_000013.10	:	g.32890638T>A	13:g.32890638T>A	13:32890638-32890638	A	missense_variant	MODERATE	BRCA2	675	Transcript	NM_000059.4	protein_coding	2027-02-01	-	NM_000059.4:c.41T>A	NP_000050.3:p.Ile14Asn	240	41	14	I/N	aTt/aAt	-	-	1	-	EntrezGene	NP_000050.3	T	T	-	-	-	-	-	5.27	5.27	0.73797	T	-1.0439	109378	0	0	0	0	13:32890638	32890638	0	0	0
NC_000013.10	:	g.32890640T>C	13:g.32890640T>C	13:32890640-32890640	C	missense_variant	MODERATE	BRCA2	675	Transcript	NM_000059.4	protein_coding	2027-02-01	-	NM_000059.4:c.43T>C	NP_000050.3:p.Phe15Leu	242	43	15	F/L	Ttt/Ctt	-	-	1	-	EntrezGene	NP_000050.3	T	T	-	-	-	-	-	5.27	5.27	0.73797	T	-1.129	-	-	-	0	0	13:32890640	32890640	0	0	0
NC_000013.10	:	g.32890641T>G	13:g.32890641T>G	13:32890641-32890641	G	missense_variant	MODERATE	BRCA2	675	Transcript	NM_000059.4	protein_coding	2027-02-01	-	NM_000059.4:c.44T>G	NP_000050.3:p.Phe15Cys	243	44	15	F/C	tTt/tGt	-	-	1	-	EntrezGene	NP_000050.3	T	T	-	-	-	-	-	5.27	5.27	0.73797	T	-1.1391	-	-	-	0	0	13:32890641	32890641	0	0	0
NC_000013.10	:	g.32890641_32890642insATT	13:g.32890641_32890642insATT	13:32890641-32890641	ATT	inframe_insertion	MODERATE	BRCA2	675	Transcript	NM_000059.4	protein_coding	2027-02-01	-	NM_000059.4:c.44_45insATT	NP_000050.3:p.Ile14_Phe15insLeu	243-244	44-45	15	F/LF	ttt/ttATTt	-	-	1	-	EntrezGene	NP_000050.3	-	-	-	-	-	-	-	-	-	-	-	-	-	-	-	1	0	13:32890641	32890641	0	0	0
NC_000013.10	:	g.32890644A>G	13:g.32890644A>G	13:32890644-32890644	G	missense_variant	MODERATE	BRCA2	675	Transcript	NM_000059.4	protein_coding	2027-02-01	-	NM_000059.4:c.47A>G	NP_000050.3:p.Lys16Arg	246	47	16	K/R	aAg/aGg	-	-	1	-	EntrezGene	NP_000050.3	A	A	Hereditary_cancer-predisposing_syndrome+ClinVar+rs876660440	-	-	-	-	5.27	2.85	0.32333	T	-0.967	-	-	-	0	0	13:32890644	32890644	0	0	0
NC_000013.10	:	g.32890645_32890647delinsATCGATCGAT	13:g.32890645_32890647delinsATCGATCGAT	13:32890644-32890647	ATCGATCGAT	frameshift_variant	HIGH	BRCA2	675	Transcript	NM_000059.4	protein_coding	2027-02-01	-	NM_000059.4:c.48_50delinsATCGATCGAT	NP_000050.3:p.Thr17SerfsTer16	247-249	48-50	16-17	KT/KSIDX	aaGACa/aaATCGATCGATa	-	-	1	-	EntrezGene	NP_000050.3	GAC	GAC	Breast-ovarian_cancer__familial_2+ClinVar+rs886040552,Breast-ovarian_cancer__familial_2+ClinVar+rs483353081,Breast-ovarian_cancer__familial_2+ClinVar+rs80359483,ClinVar:_phenotype_not_specified+ClinVar+rs80359483,Familial_cancer_of_breast+ClinVar+rs80359483,Hereditary_breast_and_ovarian_cancer_syndrome+ClinVar+rs80359483,Hereditary_cancer-predisposing_syndrome+ClinVar+rs80359483,Breast-ovarian_ca…	-	-	-	-	-	-	-	-	-	-	-	-	1	0	13:32890644	32890647	1	0	0
NC_000013.10	:	g.32890645dup	13:g.32890645dup	13:32890645-32890645	G	frameshift_variant	HIGH	BRCA2	675	Transcript	NM_000059.4	protein_coding	2027-02-01	-	NM_000059.4:c.48dup	NP_000050.3:p.Thr17AspfsTer14	247-248	48-49	16-17	-/X	-/G	-	-	1	-	EntrezGene	NP_000050.3	-	-	-	-	-	-	-	-	-	-	-	-	-	-	-	1	0	13:32890645	32890645	1	0	0
NC_000013.10	:	g.32890647C>T	13:g.32890647C>T	13:32890647-32890647	T	missense_variant	MODERATE	BRCA2	675	Transcript	NM_000059.4	protein_coding	2027-02-01	-	NM_000059.4:c.50C>T	NP_000050.3:p.Thr17Ile	249	50	17	T/I	aCa/aTa	-	-	1	-	EntrezGene	NP_000050.3	C	C	-	-	-	-	-	5.27	1.23	0.20358	T	-0.9233	-	-	-	0	1	13:32890647	32890647	0	0	0
NC_000013.10	:	g.32890648A>G	13:g.32890648A>G	13:32890648-32890648	G	synonymous_variant	LOW	BRCA2	675	Transcript	NM_000059.4	protein_coding	2027-02-01	-	NM_000059.4:c.51A>G	NP_000050.3:p.Thr17%3D	250	51	17	T	acA/acG	-	-	1	-	EntrezGene	NP_000050.3	A	A	Hereditary_cancer-predisposing_syndrome+ClinVar+rs1593880773,Breast-ovarian_cancer__familial_2+ClinVar+rs397507772	-	-	-	-	-	-	-	-	-	-	-	-	1	0	13:32890648	32890648	0	0	0
NC_000013.10	:	g.32890648dup	13:g.32890648dup	13:32890648-32890648	A	frameshift_variant	HIGH	BRCA2	675	Transcript	NM_000059.4	protein_coding	2027-02-01	-	NM_000059.4:c.51dup	NP_000050.3:p.Arg18ThrfsTer13	250-251	51-52	17-18	-/X	-/A	-	-	1	-	EntrezGene	NP_000050.3	-	-	Breast-ovarian_cancer__familial_2+ClinVar+rs786201560,ClinVar:_phenotype_not_specified+ClinVar+rs786201560,Hereditary_breast_and_ovarian_cancer_syndrome+ClinVar+rs786201560,Hereditary_cancer-predisposing_syndrome+ClinVar+rs786201560	-	-	-	-	-	-	-	-	-	-	-	-	1	0	13:32890648	32890648	1	0	0
NC_000013.10	:	g.32890649C>T	13:g.32890649C>T	13:32890649-32890649	T	missense_variant	MODERATE	BRCA2	675	Transcript	NM_000059.4	protein_coding	2027-02-01	-	NM_000059.4:c.52C>T	NP_000050.3:p.Arg18Cys	251	52	18	R/C	Cgc/Tgc	-	-	1	-	EntrezGene	NP_000050.3	C	C	-	-	-	-	-	5.27	2.34	0.28071	T	-1.0054	-	-	-	0	0	13:32890649	32890649	0	0	0
NC_000013.10	:	g.32890649_32890658del	13:g.32890649_32890658del	13:32890648-32890658	-	frameshift_variant	HIGH	BRCA2	675	Transcript	NM_000059.4	protein_coding	2027-02-01	-	NM_000059.4:c.52_61del	NP_000050.3:p.Arg18LysfsTer4	251-260	52-61	18-21	RCNK/X	CGCTGCAACAaa/aa	-	-	1	-	EntrezGene	NP_000050.3	CGCTGCAACA	CGCTGCAACA	Breast-ovarian_cancer__familial_2+ClinVar+rs80358762,ClinVar:_phenotype_not_specified+ClinVar+rs80358762,Hereditary_breast_and_ovarian_cancer_syndrome+ClinVar+rs80358762,Hereditary_cancer-predisposing_syndrome+ClinVar+rs80358762,Hereditary_breast_and_ovarian_cancer_syndrome+ClinVar+rs1370260227,Hereditary_cancer-predisposing_syndrome+ClinVar+rs1370260227,Breast-ovarian_cancer__familial_2+ClinVar+…	-	-	-	-	-	-	-	-	-	-	-	-	1	0	13:32890648	32890658	1	0	0
NC_000013.10	:	g.32890650G>A	13:g.32890650G>A	13:32890650-32890650	A	missense_variant	MODERATE	BRCA2	675	Transcript	NM_000059.4	protein_coding	2027-02-01	-	NM_000059.4:c.53G>A	NP_000050.3:p.Arg18His	252	53	18	R/H	cGc/cAc	-	-	1	-	EntrezGene	NP_000050.3	G	G	-	-	-	5	4.708e-05	5.27	3.54	0.3965	T	-0.7893	109334	4	3.65851e-05	0	0	13:32890650	32890650	0	0	0
NC_000013.10	:	g.32890652T>C	13:g.32890652T>C	13:32890652-32890652	C	missense_variant	MODERATE	BRCA2	675	Transcript	NM_000059.4	protein_coding	2027-02-01	-	NM_000059.4:c.55T>C	NP_000050.3:p.Cys19Arg	254	55	19	C/R	Tgc/Cgc	-	-	1	-	EntrezGene	NP_000050.3	T	T	-	-	-	-	-	5.27	5.27	0.73797	T	-1.0683	-	-	-	0	0	13:32890652	32890652	0	0	0
NC_000013.10	:	g.32890653G>A	13:g.32890653G>A	13:32890653-32890653	A	missense_variant	MODERATE	BRCA2	675	Transcript	NM_000059.4	protein_coding	2027-02-01	-	NM_000059.4:c.56G>A	NP_000050.3:p.Cys19Tyr	255	56	19	C/Y	tGc/tAc	-	-	1	-	EntrezGene	NP_000050.3	G	G	-	-	-	-	-	5.27	5.27	0.73797	T	-1.0917	-	-	-	0	0	13:32890653	32890653	0	0	0
NC_000013.10	:	g.32890653G>T	13:g.32890653G>T	13:32890653-32890653	T	missense_variant	MODERATE	BRCA2	675	Transcript	NM_000059.4	protein_coding	2027-02-01	-	NM_000059.4:c.56G>T	NP_000050.3:p.Cys19Phe	255	56	19	C/F	tGc/tTc	-	-	1	-	EntrezGene	NP_000050.3	G	G	-	-	-	-	-	5.27	5.27	0.73797	T	-1.0941	109314	1	9.14796e-06	0	0	13:32890653	32890653	0	0	0
NC_000013.10	:	g.32890654C>T	13:g.32890654C>T	13:32890654-32890654	T	synonymous_variant	LOW	BRCA2	675	Transcript	NM_000059.4	protein_coding	2027-02-01	-	NM_000059.4:c.57C>T	NP_000050.3:p.Cys19%3D	256	57	19	C	tgC/tgT	-	-	1	-	EntrezGene	NP_000050.3	C	C	-	-	-	-	-	-	-	-	-	-	-	-	-	1	0	13:32890654	32890654	0	0	0
NC_000013.10	:	g.32890655_32890656insGCTTGCAGTGAGCCGAGATCGCGCC	13:g.32890655_32890656insGCTTGCAGTGAGCCGAGATCGCGCC	13:32890655-32890655	GCTTGCAGTGAGCCGAGATCGCGCC	stop_gained,frameshift_variant	HIGH	BRCA2	675	Transcript	NM_000059.4	protein_coding	2027-02-01	-	NM_000059.4:c.58_59insGCTTGCAGTGAGCCGAGATCGCGCC	NP_000050.3:p.Asn20SerfsTer4	257-258	58-59	20	N/SLQ*AEIAPX	aac/aGCTTGCAGTGAGCCGAGATCGCGCCac	-	-	1	-	EntrezGene	NP_000050.3	-	-	-	-	-	-	-	-	-	-	-	-	-	-	-	1	0	13:32890655	32890655	1	0	0
NC_000013.10	:	g.32890656A>G	13:g.32890656A>G	13:32890656-32890656	G	missense_variant	MODERATE	BRCA2	675	Transcript	NM_000059.4	protein_coding	2027-02-01	-	NM_000059.4:c.59A>G	NP_000050.3:p.Asn20Ser	258	59	20	N/S	aAc/aGc	-	-	1	-	EntrezGene	NP_000050.3	A	A	-	-	-	1	9.416e-06	5.27	0.519	0.16233	T	-0.923	109310	1	9.14829e-06	0	1	13:32890656	32890656	0	0	0
NC_000013.10	:	g.32890657C>T	13:g.32890657C>T	13:32890657-32890657	T	synonymous_variant	LOW	BRCA2	675	Transcript	NM_000059.4	protein_coding	2027-02-01	-	NM_000059.4:c.60C>T	NP_000050.3:p.Asn20%3D	259	60	20	N	aaC/aaT	-	-	1	-	EntrezGene	NP_000050.3	C	C	-	-	-	-	-	-	-	-	-	-	-	-	-	1	0	13:32890657	32890657	0	0	0
NC_000013.10	:	g.32890659A>G	13:g.32890659A>G	13:32890659-32890659	G	missense_variant	MODERATE	BRCA2	675	Transcript	NM_000059.4	protein_coding	2027-02-01	-	NM_000059.4:c.62A>G	NP_000050.3:p.Lys21Arg	261	62	21	K/R	aAa/aGa	-	-	1	-	EntrezGene	NP_000050.3	A	A	Breast-ovarian_cancer__familial_2+ClinVar+rs397507367,ClinVar:_phenotype_not_specified+ClinVar+rs397507367,ClinVar:_phenotype_not_specified+ClinVar+rs397507367,Hereditary_breast_and_ovarian_cancer_syndrome+ClinVar+rs397507367,Hereditary_cancer-predisposing_syndrome+ClinVar+rs397507367	-	-	3	2.825e-05	5.27	-0.154	0.12744	T	-0.9115	109286	4	3.66012e-05	0	1	13:32890659	32890659	0	0	0
NC_000013.10	:	g.32890660A>G	13:g.32890660A>G	13:32890660-32890660	G	synonymous_variant	LOW	BRCA2	675	Transcript	NM_000059.4	protein_coding	2027-02-01	-	NM_000059.4:c.63A>G	NP_000050.3:p.Lys21%3D	262	63	21	K	aaA/aaG	-	-	1	-	EntrezGene	NP_000050.3	A	A	breast_neoplasm+ClinVar+rs1280004443,ClinVar:_phenotype_not_specified+ClinVar+rs1280004443,ClinVar:_phenotype_not_specified+ClinVar+rs1280004443,Hereditary_cancer-predisposing_syndrome+ClinVar+rs1280004443	-	-	-	-	-	-	-	-	-	-	-	-	1	0	13:32890660	32890660	0	0	0
NC_000013.10	:	g.32890660del	13:g.32890660del	13:32890659-32890660	-	frameshift_variant	HIGH	BRCA2	675	Transcript	NM_000059.4	protein_coding	2027-02-01	-	NM_000059.4:c.63del	NP_000050.3:p.Ala22GlnfsTer3	262	63	21	K/X	aaA/aa	-	-	1	-	EntrezGene	NP_000050.3	A	A	breast_neoplasm+ClinVar+rs1280004443,ClinVar:_phenotype_not_specified+ClinVar+rs1280004443,ClinVar:_phenotype_not_specified+ClinVar+rs1280004443,Hereditary_cancer-predisposing_syndrome+ClinVar+rs1280004443	-	-	-	-	-	-	-	-	-	-	-	-	1	0	13:32890659	32890660	1	0	0
NC_000013.10	:	g.32890663A>G	13:g.32890663A>G	13:32890663-32890663	G	splice_region_variant,synonymous_variant	LOW	BRCA2	675	Transcript	NM_000059.4	protein_coding	2027-02-01	-	NM_000059.4:c.66A>G	NP_000050.3:p.Ala22%3D	265	66	22	A	gcA/gcG	-	-	1	-	EntrezGene	NP_000050.3	A	A	ClinVar:_phenotype_not_specified+ClinVar+rs1555280115,ClinVar:_phenotype_not_specified+ClinVar+rs1555280115,Hereditary_cancer-predisposing_syndrome+ClinVar+rs1555280115,Hereditary_cancer-predisposing_syndrome+ClinVar+rs1555280115	0.999869	0.996	-	-	-	-	-	-	-	-	-	-	1	0	13:32890663	32890663	0	0	0
NC_000013.10	:	g.32890663A>T	13:g.32890663A>T	13:32890663-32890663	T	splice_region_variant,synonymous_variant	LOW	BRCA2	675	Transcript	NM_000059.4	protein_coding	2027-02-01	-	NM_000059.4:c.66A>T	NP_000050.3:p.Ala22%3D	265	66	22	A	gcA/gcT	-	-	1	-	EntrezGene	NP_000050.3	A	A	ClinVar:_phenotype_not_specified+ClinVar+rs1555280115,ClinVar:_phenotype_not_specified+ClinVar+rs1555280115,Hereditary_cancer-predisposing_syndrome+ClinVar+rs1555280115,Hereditary_cancer-predisposing_syndrome+ClinVar+rs1555280115	0.999929	0.988	-	-	-	-	-	-	-	-	-	-	1	0	13:32890663	32890663	0	0	0
NC_000013.10	:	g.32890664G>A	13:g.32890664G>A	13:32890664-32890664	A	missense_variant,splice_region_variant	MODERATE	BRCA2	675	Transcript	NM_000059.4	protein_coding	2027-02-01	-	NM_000059.4:c.67G>A	NP_000050.3:p.Asp23Asn	266	67	23	D/N	Gat/Aat	-	-	1	-	EntrezGene	NP_000050.3	G	G	Breast-ovarian_cancer__familial_2+ClinVar+rs397507881,Breast-ovarian_cancer__familial_2+ClinVar+rs397507881,Hereditary_breast_and_ovarian_cancer_syndrome+ClinVar+rs397507881,Breast-ovarian_cancer__familial_2+ClinVar+rs886040931,Hereditary_cancer-predisposing_syndrome+ClinVar+rs886040931	0.999992	1	-	-	5.1	5.1	0.68917	T	-0.265	-	-	-	0	0	13:32890664	32890664	0	0	0
NC_000013.10	:	g.32890664G>T	13:g.32890664G>T	13:32890664-32890664	T	missense_variant,splice_region_variant	MODERATE	BRCA2	675	Transcript	NM_000059.4	protein_coding	2027-02-01	-	NM_000059.4:c.67G>T	NP_000050.3:p.Asp23Tyr	266	67	23	D/Y	Gat/Tat	-	-	1	-	EntrezGene	NP_000050.3	G	G	Breast-ovarian_cancer__familial_2+ClinVar+rs397507881,Breast-ovarian_cancer__familial_2+ClinVar+rs397507881,Hereditary_breast_and_ovarian_cancer_syndrome+ClinVar+rs397507881,Breast-ovarian_cancer__familial_2+ClinVar+rs886040931,Hereditary_cancer-predisposing_syndrome+ClinVar+rs886040931	0.999993	0.936	-	-	5.1	5.1	0.68917	T	-0.2805	-	-	-	0	0	13:32890664	32890664	0	0	0
NC_000013.10	:	g.32890665G>A	13:g.32890665G>A	13:32890665-32890665	A	splice_donor_variant	HIGH	BRCA2	675	Transcript	NM_000059.4	protein_coding	-	2026-02-01	NM_000059.4:c.67+1G>A	-	-	-	-	-	-	-	-	1	-	EntrezGene	NP_000050.3	G	G	breast_neoplasm+ClinVar+rs81002796,Breast-ovarian_cancer__familial_2+ClinVar+rs81002796,ClinVar:_phenotype_not_specified+ClinVar+rs81002796,ClinVar:_phenotype_not_specified+ClinVar+rs81002796,Hereditary_breast_and_ovarian_cancer_syndrome+ClinVar+rs81002796,Hereditary_breast_and_ovarian_cancer_syndrome+ClinVar+rs81002796,Hereditary_cancer-predisposing_syndrome+ClinVar+rs81002796,Hereditary_cancer-…	0.999987	0.95	-	-	-	-	-	-	-	-	-	-	1	0	13:32890665	32890665	1	0	0
NC_000013.10	:	g.32890665G>C	13:g.32890665G>C	13:32890665-32890665	C	splice_donor_variant	HIGH	BRCA2	675	Transcript	NM_000059.4	protein_coding	-	2026-02-01	NM_000059.4:c.67+1G>C	-	-	-	-	-	-	-	-	1	-	EntrezGene	NP_000050.3	G	G	breast_neoplasm+ClinVar+rs81002796,Breast-ovarian_cancer__familial_2+ClinVar+rs81002796,ClinVar:_phenotype_not_specified+ClinVar+rs81002796,ClinVar:_phenotype_not_specified+ClinVar+rs81002796,Hereditary_breast_and_ovarian_cancer_syndrome+ClinVar+rs81002796,Hereditary_breast_and_ovarian_cancer_syndrome+ClinVar+rs81002796,Hereditary_cancer-predisposing_syndrome+ClinVar+rs81002796,Hereditary_cancer-…	0.999987	0.95	-	-	-	-	-	-	-	-	-	-	1	0	13:32890665	32890665	1	0	0
NC_000013.10	:	g.32890665G>T	13:g.32890665G>T	13:32890665-32890665	T	splice_donor_variant	HIGH	BRCA2	675	Transcript	NM_000059.4	protein_coding	-	2026-02-01	NM_000059.4:c.67+1G>T	-	-	-	-	-	-	-	-	1	-	EntrezGene	NP_000050.3	G	G	breast_neoplasm+ClinVar+rs81002796,Breast-ovarian_cancer__familial_2+ClinVar+rs81002796,ClinVar:_phenotype_not_specified+ClinVar+rs81002796,ClinVar:_phenotype_not_specified+ClinVar+rs81002796,Hereditary_breast_and_ovarian_cancer_syndrome+ClinVar+rs81002796,Hereditary_breast_and_ovarian_cancer_syndrome+ClinVar+rs81002796,Hereditary_cancer-predisposing_syndrome+ClinVar+rs81002796,Hereditary_cancer-…	0.999987	0.95	-	-	-	-	-	-	-	-	-	-	1	0	13:32890665	32890665	1	0	0
NC_000013.10	:	g.32890665del	13:g.32890665del	13:32890664-32890665	-	splice_donor_variant	HIGH	BRCA2	675	Transcript	NM_000059.4	protein_coding	-	2026-02-01	NM_000059.4:c.67+1del	-	-	-	-	-	-	-	-	1	-	EntrezGene	NP_000050.3	G	G	breast_neoplasm+ClinVar+rs81002796,Breast-ovarian_cancer__familial_2+ClinVar+rs81002796,ClinVar:_phenotype_not_specified+ClinVar+rs81002796,ClinVar:_phenotype_not_specified+ClinVar+rs81002796,Hereditary_breast_and_ovarian_cancer_syndrome+ClinVar+rs81002796,Hereditary_breast_and_ovarian_cancer_syndrome+ClinVar+rs81002796,Hereditary_cancer-predisposing_syndrome+ClinVar+rs81002796,Hereditary_cancer-…	-	-	-	-	-	-	-	-	-	-	-	-	1	0	13:32890664	32890665	1	0	0
NC_000013.10	:	g.32890666T>A	13:g.32890666T>A	13:32890666-32890666	A	splice_donor_variant	HIGH	BRCA2	675	Transcript	NM_000059.4	protein_coding	-	2026-02-01	NM_000059.4:c.67+2T>A	-	-	-	-	-	-	-	-	1	-	EntrezGene	NP_000050.3	T	T	Breast-ovarian_cancer__familial_2+ClinVar+rs81002885,ClinVar:_phenotype_not_specified+ClinVar+rs81002885,Hereditary_breast_and_ovarian_cancer_syndrome+ClinVar+rs81002885,Hereditary_breast_and_ovarian_cancer_syndrome+ClinVar+rs81002885,Hereditary_breast_and_ovarian_cancer_syndrome+ClinVar+rs863224439	0.99999	0.942	-	-	-	-	-	-	-	-	-	-	1	0	13:32890666	32890666	1	0	0
NC_000013.10	:	g.32890666T>C	13:g.32890666T>C	13:32890666-32890666	C	splice_donor_variant	HIGH	BRCA2	675	Transcript	NM_000059.4	protein_coding	-	2026-02-01	NM_000059.4:c.67+2T>C	-	-	-	-	-	-	-	-	1	-	EntrezGene	NP_000050.3	T	T	Breast-ovarian_cancer__familial_2+ClinVar+rs81002885,ClinVar:_phenotype_not_specified+ClinVar+rs81002885,Hereditary_breast_and_ovarian_cancer_syndrome+ClinVar+rs81002885,Hereditary_breast_and_ovarian_cancer_syndrome+ClinVar+rs81002885,Hereditary_breast_and_ovarian_cancer_syndrome+ClinVar+rs863224439	0.994682	0.652	-	-	-	-	-	-	-	-	-	-	1	0	13:32890666	32890666	1	0	0
NC_000013.10	:	g.32890666T>G	13:g.32890666T>G	13:32890666-32890666	G	splice_donor_variant	HIGH	BRCA2	675	Transcript	NM_000059.4	protein_coding	-	2026-02-01	NM_000059.4:c.67+2T>G	-	-	-	-	-	-	-	-	1	-	EntrezGene	NP_000050.3	T	T	Breast-ovarian_cancer__familial_2+ClinVar+rs81002885,ClinVar:_phenotype_not_specified+ClinVar+rs81002885,Hereditary_breast_and_ovarian_cancer_syndrome+ClinVar+rs81002885,Hereditary_breast_and_ovarian_cancer_syndrome+ClinVar+rs81002885,Hereditary_breast_and_ovarian_cancer_syndrome+ClinVar+rs863224439	0.999987	0.942	-	-	-	-	-	-	-	-	-	-	1	0	13:32890666	32890666	1	0	0
NC_000013.10	:	g.32890666del	13:g.32890666del	13:32890665-32890666	-	splice_donor_variant	HIGH	BRCA2	675	Transcript	NM_000059.4	protein_coding	-	2026-02-01	NM_000059.4:c.67+2del	-	-	-	-	-	-	-	-	1	-	EntrezGene	NP_000050.3	T	T	Breast-ovarian_cancer__familial_2+ClinVar+rs81002885,ClinVar:_phenotype_not_specified+ClinVar+rs81002885,Hereditary_breast_and_ovarian_cancer_syndrome+ClinVar+rs81002885,Hereditary_breast_and_ovarian_cancer_syndrome+ClinVar+rs81002885,Hereditary_breast_and_ovarian_cancer_syndrome+ClinVar+rs863224439	-	-	-	-	-	-	-	-	-	-	-	-	1	0	13:32890665	32890666	1	0	0
NC_000013.10	:	g.32890667A>G	13:g.32890667A>G	13:32890667-32890667	G	splice_donor_region_variant,intron_variant	LOW	BRCA2	675	Transcript	NM_000059.4	protein_coding	-	2026-02-01	NM_000059.4:c.67+3A>G	-	-	-	-	-	-	-	-	1	-	EntrezGene	NP_000050.3	A	A	Hereditary_cancer-predisposing_syndrome+ClinVar+rs1593880835	0.999794	0.938	-	-	-	-	-	-	-	-	-	-	1	0	13:32890667	32890667	0	0	0
NC_000013.10	:	g.32890668T>C	13:g.32890668T>C	13:32890668-32890668	C	splice_donor_region_variant,intron_variant	LOW	BRCA2	675	Transcript	NM_000059.4	protein_coding	-	2026-02-01	NM_000059.4:c.67+4T>C	-	-	-	-	-	-	-	-	1	-	EntrezGene	NP_000050.3	T	T	Breast-ovarian_cancer__familial_2+ClinVar+rs373546450,Hereditary_breast_and_ovarian_cancer_syndrome+ClinVar+rs373546450,Hereditary_cancer-predisposing_syndrome+ClinVar+rs373546450,Hereditary_cancer-predisposing_syndrome+ClinVar+rs373546450	4.87282e-05	0.03	-	-	-	-	-	-	-	-	-	-	0	1	13:32890668	32890668	0	0	0
NC_000013.10	:	g.32890668T>G	13:g.32890668T>G	13:32890668-32890668	G	splice_donor_region_variant,intron_variant	LOW	BRCA2	675	Transcript	NM_000059.4	protein_coding	-	2026-02-01	NM_000059.4:c.67+4T>G	-	-	-	-	-	-	-	-	1	-	EntrezGene	NP_000050.3	T	T	Breast-ovarian_cancer__familial_2+ClinVar+rs373546450,Hereditary_breast_and_ovarian_cancer_syndrome+ClinVar+rs373546450,Hereditary_cancer-predisposing_syndrome+ClinVar+rs373546450,Hereditary_cancer-predisposing_syndrome+ClinVar+rs373546450	0.000157844	0.05	-	-	-	-	-	-	-	-	-	-	0	1	13:32890668	32890668	0	0	0
NC_000013.10	:	g.32890669T>A	13:g.32890669T>A	13:32890669-32890669	A	splice_donor_5th_base_variant,intron_variant	LOW	BRCA2	675	Transcript	NM_000059.4	protein_coding	-	2026-02-01	NM_000059.4:c.67+5T>A	-	-	-	-	-	-	-	-	1	-	EntrezGene	NP_000050.3	T	T	Hereditary_cancer-predisposing_syndrome+ClinVar+rs587781738	0.000266455	0.024	-	-	-	-	-	-	-	-	-	-	0	1	13:32890669	32890669	0	0	0
NC_000013.10	:	g.32890670G>C	13:g.32890670G>C	13:32890670-32890670	C	splice_donor_region_variant,intron_variant	LOW	BRCA2	675	Transcript	NM_000059.4	protein_coding	-	2026-02-01	NM_000059.4:c.67+6G>C	-	-	-	-	-	-	-	-	1	-	EntrezGene	NP_000050.3	G	G	-	0.000927852	0.04	-	-	-	-	-	-	-	-	-	-	0	1	13:32890670	32890670	0	0	0
NC_000013.10	:	g.32890672C>A	13:g.32890672C>A	13:32890672-32890672	A	splice_region_variant,intron_variant	LOW	BRCA2	675	Transcript	NM_000059.4	protein_coding	-	2026-02-01	NM_000059.4:c.67+8C>A	-	-	-	-	-	-	-	-	1	-	EntrezGene	NP_000050.3	C	C	ClinVar:_phenotype_not_specified+ClinVar+rs774714454,Hereditary_breast_and_ovarian_cancer_syndrome+ClinVar+rs774714454,Hereditary_cancer-predisposing_syndrome+ClinVar+rs774714454	5.26763e-05	0.004	-	-	-	-	-	-	-	-	-	-	0	1	13:32890672	32890672	0	0	0
NC_000013.10	:	g.32890672C>T	13:g.32890672C>T	13:32890672-32890672	T	splice_region_variant,intron_variant	LOW	BRCA2	675	Transcript	NM_000059.4	protein_coding	-	2026-02-01	NM_000059.4:c.67+8C>T	-	-	-	-	-	-	-	-	1	-	EntrezGene	NP_000050.3	C	C	ClinVar:_phenotype_not_specified+ClinVar+rs774714454,Hereditary_breast_and_ovarian_cancer_syndrome+ClinVar+rs774714454,Hereditary_cancer-predisposing_syndrome+ClinVar+rs774714454	1.92322e-05	0	-	-	-	-	-	-	-	-	-	-	0	1	13:32890672	32890672	0	0	0
NC_000013.10	:	g.32890677T>C	13:g.32890677T>C	13:32890677-32890677	C	intron_variant	MODIFIER	BRCA2	675	Transcript	NM_000059.4	protein_coding	-	2026-02-01	NM_000059.4:c.67+13T>C	-	-	-	-	-	-	-	-	1	-	EntrezGene	NP_000050.3	T	T	Hereditary_cancer-predisposing_syndrome+ClinVar+rs1555280121	-	-	-	-	-	-	-	-	-	-	-	-	1	0	13:32890677	32890677	0	0	0
NC_000013.10	:	g.32890680A>G	13:g.32890680A>G	13:32890680-32890680	G	intron_variant	MODIFIER	BRCA2	675	Transcript	NM_000059.4	protein_coding	-	2026-02-01	NM_000059.4:c.67+16A>G	-	-	-	-	-	-	-	-	1	-	EntrezGene	NP_000050.3	A	A	Breast-ovarian_cancer__familial_2+ClinVar+rs529148674,ClinVar:_phenotype_not_specified+ClinVar+rs529148674,ClinVar:_phenotype_not_specified+ClinVar+rs529148674,Hereditary_breast_and_ovarian_cancer_syndrome+ClinVar+rs529148674,Hereditary_breast_and_ovarian_cancer_syndrome+ClinVar+rs529148674,Hereditary_cancer-predisposing_syndrome+ClinVar+rs529148674	-	-	-	-	-	-	-	-	-	-	-	-	1	0	13:32890680	32890680	0	0	0
NC_000013.10	:	g.32890680A>T	13:g.32890680A>T	13:32890680-32890680	T	intron_variant	MODIFIER	BRCA2	675	Transcript	NM_000059.4	protein_coding	-	2026-02-01	NM_000059.4:c.67+16A>T	-	-	-	-	-	-	-	-	1	-	EntrezGene	NP_000050.3	A	A	Breast-ovarian_cancer__familial_2+ClinVar+rs529148674,ClinVar:_phenotype_not_specified+ClinVar+rs529148674,ClinVar:_phenotype_not_specified+ClinVar+rs529148674,Hereditary_breast_and_ovarian_cancer_syndrome+ClinVar+rs529148674,Hereditary_breast_and_ovarian_cancer_syndrome+ClinVar+rs529148674,Hereditary_cancer-predisposing_syndrome+ClinVar+rs529148674	-	-	-	-	-	-	-	-	-	-	-	-	1	0	13:32890680	32890680	0	0	0
NC_000013.10	:	g.32890681T>C	13:g.32890681T>C	13:32890681-32890681	C	intron_variant	MODIFIER	BRCA2	675	Transcript	NM_000059.4	protein_coding	-	2026-02-01	NM_000059.4:c.67+17T>C	-	-	-	-	-	-	-	-	1	-	EntrezGene	NP_000050.3	T	T	Breast-ovarian_cancer__familial_2+ClinVar+rs767648965,ClinVar:_phenotype_not_specified+ClinVar+rs767648965,Hereditary_breast_and_ovarian_cancer_syndrome+ClinVar+rs767648965,Hereditary_cancer-predisposing_syndrome+ClinVar+rs767648965	-	-	-	-	-	-	-	-	-	-	-	-	1	0	13:32890681	32890681	0	0	0
NC_000013.10	:	g.32890682A>G	13:g.32890682A>G	13:32890682-32890682	G	intron_variant	MODIFIER	BRCA2	675	Transcript	NM_000059.4	protein_coding	-	2026-02-01	NM_000059.4:c.67+18A>G	-	-	-	-	-	-	-	-	1	-	EntrezGene	NP_000050.3	A	A	ClinVar:_phenotype_not_specified+ClinVar+rs1057524048,Hereditary_breast_and_ovarian_cancer_syndrome+ClinVar+rs1057524048,Hereditary_cancer-predisposing_syndrome+ClinVar+rs1057524048	-	-	-	-	-	-	-	-	-	-	-	-	1	0	13:32890682	32890682	0	0	0
NC_000013.10	:	g.32890683T>A	13:g.32890683T>A	13:32890683-32890683	A	intron_variant	MODIFIER	BRCA2	675	Transcript	NM_000059.4	protein_coding	-	2026-02-01	NM_000059.4:c.67+19T>A	-	-	-	-	-	-	-	-	1	-	EntrezGene	NP_000050.3	T	T	Breast-ovarian_cancer__familial_2+ClinVar+rs1555280125,Breast-ovarian_cancer__familial_2+ClinVar+rs587780865,ClinVar:_phenotype_not_specified+ClinVar+rs587780865,Hereditary_breast_and_ovarian_cancer_syndrome+ClinVar+rs587780865,Hereditary_cancer-predisposing_syndrome+ClinVar+rs587780865	-	-	-	-	-	-	-	-	-	-	-	-	1	0	13:32890683	32890683	0	0	0
NC_000013.10	:	g.32890683T>C	13:g.32890683T>C	13:32890683-32890683	C	intron_variant	MODIFIER	BRCA2	675	Transcript	NM_000059.4	protein_coding	-	2026-02-01	NM_000059.4:c.67+19T>C	-	-	-	-	-	-	-	-	1	-	EntrezGene	NP_000050.3	T	T	Breast-ovarian_cancer__familial_2+ClinVar+rs1555280125,Breast-ovarian_cancer__familial_2+ClinVar+rs587780865,ClinVar:_phenotype_not_specified+ClinVar+rs587780865,Hereditary_breast_and_ovarian_cancer_syndrome+ClinVar+rs587780865,Hereditary_cancer-predisposing_syndrome+ClinVar+rs587780865	-	-	-	-	-	-	-	-	-	-	-	-	1	0	13:32890683	32890683	0	0	0
NC_000013.10	:	g.32890683del	13:g.32890683del	13:32890682-32890683	-	intron_variant	MODIFIER	BRCA2	675	Transcript	NM_000059.4	protein_coding	-	2026-02-01	NM_000059.4:c.67+19del	-	-	-	-	-	-	-	-	1	-	EntrezGene	NP_000050.3	T	T	Breast-ovarian_cancer__familial_2+ClinVar+rs1555280125,Breast-ovarian_cancer__familial_2+ClinVar+rs587780865,ClinVar:_phenotype_not_specified+ClinVar+rs587780865,Hereditary_breast_and_ovarian_cancer_syndrome+ClinVar+rs587780865,Hereditary_cancer-predisposing_syndrome+ClinVar+rs587780865	-	-	-	-	-	-	-	-	-	-	-	-	1	0	13:32890682	32890683	0	0	0
NC_000013.10	:	g.32890684A>G	13:g.32890684A>G	13:32890684-32890684	G	intron_variant	MODIFIER	BRCA2	675	Transcript	NM_000059.4	protein_coding	-	2026-02-01	NM_000059.4:c.67+20A>G	-	-	-	-	-	-	-	-	1	-	EntrezGene	NP_000050.3	A	A	Hereditary_breast_and_ovarian_cancer_syndrome+ClinVar+rs1060504605	-	-	-	-	-	-	-	-	-	-	-	-	1	0	13:32890684	32890684	0	0	0
NC_000013.10	:	g.32890704G>A	13:g.32890704G>A	13:32890704-32890704	A	intron_variant	MODIFIER	BRCA2	675	Transcript	NM_000059.4	protein_coding	-	2026-02-01	NM_000059.4:c.67+40G>A	-	-	-	-	-	-	-	-	1	-	EntrezGene	NP_000050.3	G	G	FANCONI_ANEMIA_COMPLEMENTATION_GROUP_D_TYPE_1+DDG2P+ENSG00000139618,Breast_Cancer+MIM_morbid+ENSG00000139618,BREAST-OVARIAN_CANCER__FAMILIAL__SUSCEPTIBILITY_TO__2+MIM_morbid+ENSG00000139618,FANCONI_ANEMIA__COMPLEMENTATION_GROUP_A+MIM_morbid+ENSG00000139618,FANCONI_ANEMIA__COMPLEMENTATION_GROUP_D1+MIM_morbid+ENSG00000139618,GLIOMA_SUSCEPTIBILITY_3+MIM_morbid+ENSG00000139618,PANCREATIC_CANCER__SUSC…	-	-	-	-	-	-	-	-	-	-	-	-	1	0	13:32890704	32890704	0	0	0
NC_000013.10	:	g.32890722A>C	13:g.32890722A>C	13:32890722-32890722	C	intron_variant	MODIFIER	BRCA2	675	Transcript	NM_000059.4	protein_coding	-	2026-02-01	NM_000059.4:c.67+58A>C	-	-	-	-	-	-	-	-	1	-	EntrezGene	NP_000050.3	A	A	Breast-ovarian_cancer__familial_2+ClinVar+rs538947930	-	-	-	-	-	-	-	-	-	-	-	-	1	0	13:32890722	32890722	0	0	0
NC_000013.10	:	g.32890726T>G	13:g.32890726T>G	13:32890726-32890726	G	intron_variant	MODIFIER	BRCA2	675	Transcript	NM_000059.4	protein_coding	-	2026-02-01	NM_000059.4:c.67+62T>G	-	-	-	-	-	-	-	-	1	-	EntrezGene	NP_000050.3	T	T	Breast-ovarian_cancer__familial_2+ClinVar+rs11571574,ClinVar:_phenotype_not_specified+ClinVar+rs11571574,Hereditary_cancer-predisposing_syndrome+ClinVar+rs11571574	-	-	-	-	-	-	-	-	-	-	-	-	1	0	13:32890726	32890726	0	0	0
NC_000013.10	:	g.32890746C>G	13:g.32890746C>G	13:32890746-32890746	G	intron_variant	MODIFIER	BRCA2	675	Transcript	NM_000059.4	protein_coding	-	2026-02-01	NM_000059.4:c.67+82C>G	-	-	-	-	-	-	-	-	1	-	EntrezGene	NP_000050.3	C	C	Breast-ovarian_cancer__familial_2+ClinVar+rs189026060,Hereditary_breast_and_ovarian_cancer_syndrome+ClinVar+rs189026060,Hereditary_cancer-predisposing_syndrome+ClinVar+rs189026060	-	-	-	-	-	-	-	-	-	-	-	-	1	0	13:32890746	32890746	0	0	0
NC_000013.10	:	g.32890990G>C	13:g.32890990G>C	13:32890990-32890990	C	intron_variant	MODIFIER	BRCA2	675	Transcript	NM_000059.4	protein_coding	-	2026-02-01	NM_000059.4:c.67+326G>C	-	-	-	-	-	-	-	-	1	-	EntrezGene	NP_000050.3	G	G	Breast-ovarian_cancer__familial_2+ClinVar+rs11571575	-	-	-	-	-	-	-	-	-	-	-	-	1	0	13:32890990	32890990	0	0	0
NC_000013.10	:	g.32891305T>C	13:g.32891305T>C	13:32891305-32891305	C	intron_variant	MODIFIER	BRCA2	675	Transcript	NM_000059.4	protein_coding	-	2026-02-01	NM_000059.4:c.67+641T>C	-	-	-	-	-	-	-	-	1	-	EntrezGene	NP_000050.3	T	T	Breast-ovarian_cancer__familial_2+ClinVar+rs11571576	-	-	-	-	-	-	-	-	-	-	-	-	1	0	13:32891305	32891305	0	0	0
NC_000013.10	:	g.32891383T>A	13:g.32891383T>A	13:32891383-32891383	A	intron_variant	MODIFIER	BRCA2	675	Transcript	NM_000059.4	protein_coding	-	2026-02-01	NM_000059.4:c.67+719T>A	-	-	-	-	-	-	-	-	1	-	EntrezGene	NP_000050.3	T	T	Breast-ovarian_cancer__familial_2+ClinVar+rs191749285	-	-	-	-	-	-	-	-	-	-	-	-	1	0	13:32891383	32891383	0	0	0
NC_000013.10	:	g.32891452_32891455del	13:g.32891452_32891455del	13:32891451-32891455	-	intron_variant	MODIFIER	BRCA2	675	Transcript	NM_000059.4	protein_coding	-	2026-02-01	NM_000059.4:c.67+788_67+791del	-	-	-	-	-	-	-	-	1	-	EntrezGene	NP_000050.3	AAGT	AAGT	Breast-ovarian_cancer__familial_2+ClinVar+rs11571577	-	-	-	-	-	-	-	-	-	-	-	-	1	0	13:32891451	32891455	0	0	0
NC_000013.10	:	g.32891706A>G	13:g.32891706A>G	13:32891706-32891706	G	intron_variant	MODIFIER	BRCA2	675	Transcript	NM_000059.4	protein_coding	-	2026-02-01	NM_000059.4:c.67+1042A>G	-	-	-	-	-	-	-	-	1	-	EntrezGene	NP_000050.3	A	A	Breast-ovarian_cancer__familial_2+ClinVar+rs206120	-	-	-	-	-	-	-	-	-	-	-	-	1	0	13:32891706	32891706	0	0	0
NC_000013.10	:	g.32891766T>C	13:g.32891766T>C	13:32891766-32891766	C	intron_variant	MODIFIER	BRCA2	675	Transcript	NM_000059.4	protein_coding	-	2026-02-01	NM_000059.4:c.67+1102T>C	-	-	-	-	-	-	-	-	1	-	EntrezGene	NP_000050.3	T	T	Breast-ovarian_cancer__familial_2+ClinVar+rs11571578	-	-	-	-	-	-	-	-	-	-	-	-	1	0	13:32891766	32891766	0	0	0
NC_000013.10	:	g.32891798T>C	13:g.32891798T>C	13:32891798-32891798	C	intron_variant	MODIFIER	BRCA2	675	Transcript	NM_000059.4	protein_coding	-	2026-02-01	NM_000059.4:c.67+1134T>C	-	-	-	-	-	-	-	-	1	-	EntrezGene	NP_000050.3	T	T	Breast-ovarian_cancer__familial_2+ClinVar+rs11571579	-	-	-	-	-	-	-	-	-	-	-	-	1	0	13:32891798	32891798	0	0	0
NC_000013.10	:	g.32891818_32895723del	13:g.32891818_32895723del	13:32891817-32895723	-	splice_donor_variant,splice_acceptor_variant,splice_donor_5th_base_variant,splice_polypyrimidine_tract_variant,coding_sequence_variant,intron_variant	HIGH	BRCA2	675	Transcript	NM_000059.4	protein_coding	2027-03-01	2026-03-02	NM_000059.4:c.67+1154_316+2261del	-	-	-	-	-	-	-	-	1	-	EntrezGene	NP_000050.3	GAAAAGTCTTTTAAGATTGGGTAGAAATGAGCCACTGGAAATTCTAATTTTCATTTGAAAGTTCACATTTTGTCATTGACAACAAACTGTTTTCCTTGCAGCAACAAGATCACTTCATTGATTTGTGAGAAAATGTCTACCAAATTATTTAAGTTGAAATAACTTTGTCAGCTGTTCTTTCAAGTAAAAATGACTTTTCATTGAAAAAATTGCTTGTTCAGATCACAGCTCAACATGAGTGCTTTTCTAGGCAGTATTGTACTTCAGTATGCAGAAGTGCTTTATGTATGCTTCCTATTTTGTCAGAGATTATTAAAAGAAGTGCTAAAGCATTGAGCTTCGAAATTAATTTTTACTGCTTCATTAGGACATTCTTACATTAAACTGGCATTATTATTA…	GAAAAGTCTTTTAAGATTGGGTAGAAATGAGCCACTGGAAATTCTAATTTTCATTTGAAAGTTCACATTTTGTCATTGACAACAAACTGTTTTCCTTGCAGCAACAAGATCACTTCATTGATTTGTGAGAAAATGTCTACCAAATTATTTAAGTTGAAATAACTTTGTCAGCTGTTCTTTCAAGTAAAAATGACTTTTCATTGAAAAAATTGCTTGTTCAGATCACAGCTCAACATGAGTGCTTTTCTAGGCAGTATTGTACTTCAGTATGCAGAAGTGCTTTATGTATGCTTCCTATTTTGTCAGAGATTATTAAAAGAAGTGCTAAAGCATTGAGCTTCGAAATTAATTTTTACTGCTTCATTAGGACATTCTTACATTAAACTGGCATTATTATTA…	Breast-ovarian_cancer__familial_2+ClinVar+rs145615358,Breast-ovarian_cancer__familial_2+ClinVar+rs11571580,Breast-ovarian_cancer__familial_2+ClinVar+rs206121,Breast-ovarian_cancer__familial_2+ClinVar+rs11571581,Breast-ovarian_cancer__familial_2+ClinVar+rs142569349,Breast-ovarian_cancer__familial_2+ClinVar+rs11571582,Breast-ovarian_cancer__familial_2+ClinVar+rs206122,Breast-ovarian_cancer__familia…	-	-	-	-	-	-	-	-	-	-	-	-	1	0	13:32891817	32895723	0	0	0
NC_000013.10	:	g.32891888dup	13:g.32891888dup	13:32891888-32891888	T	intron_variant	MODIFIER	BRCA2	675	Transcript	NM_000059.4	protein_coding	-	2026-02-01	NM_000059.4:c.67+1224dup	-	-	-	-	-	-	-	-	1	-	EntrezGene	NP_000050.3	-	-	-	-	-	-	-	-	-	-	-	-	-	-	-	1	0	13:32891888	32891888	0	0	0
NC_000013.10	:	g.32891930C>T	13:g.32891930C>T	13:32891930-32891930	T	intron_variant	MODIFIER	BRCA2	675	Transcript	NM_000059.4	protein_coding	-	2026-02-01	NM_000059.4:c.67+1266C>T	-	-	-	-	-	-	-	-	1	-	EntrezGene	NP_000050.3	C	C	-	-	-	-	-	-	-	-	-	-	-	-	-	1	0	13:32891930	32891930	0	0	0
NC_000013.10	:	g.32892217C>T	13:g.32892217C>T	13:32892217-32892217	T	intron_variant	MODIFIER	BRCA2	675	Transcript	NM_000059.4	protein_coding	-	2026-02-01	NM_000059.4:c.68-997C>T	-	-	-	-	-	-	-	-	1	-	EntrezGene	NP_000050.3	C	C	-	-	-	-	-	-	-	-	-	-	-	-	-	1	0	13:32892217	32892217	0	0	0
NC_000013.10	:	g.32892241_32892243del	13:g.32892241_32892243del	13:32892240-32892243	-	intron_variant	MODIFIER	BRCA2	675	Transcript	NM_000059.4	protein_coding	-	2026-02-01	NM_000059.4:c.68-973_68-971del	-	-	-	-	-	-	-	-	1	-	EntrezGene	NP_000050.3	AGT	AGT	-	-	-	-	-	-	-	-	-	-	-	-	-	1	0	13:32892240	32892243	0	0	0
NC_000013.10	:	g.32892669C>T	13:g.32892669C>T	13:32892669-32892669	T	intron_variant	MODIFIER	BRCA2	675	Transcript	NM_000059.4	protein_coding	-	2026-02-01	NM_000059.4:c.68-545C>T	-	-	-	-	-	-	-	-	1	-	EntrezGene	NP_000050.3	C	C	-	-	-	-	-	-	-	-	-	-	-	-	-	1	0	13:32892669	32892669	0	0	0
NC_000013.10	:	g.32892694G>T	13:g.32892694G>T	13:32892694-32892694	T	intron_variant	MODIFIER	BRCA2	675	Transcript	NM_000059.4	protein_coding	-	2026-02-01	NM_000059.4:c.68-520G>T	-	-	-	-	-	-	-	-	1	-	EntrezGene	NP_000050.3	G	G	-	-	-	-	-	-	-	-	-	-	-	-	-	1	0	13:32892694	32892694	0	0	0
NC_000013.10	:	g.32892735T>C	13:g.32892735T>C	13:32892735-32892735	C	intron_variant	MODIFIER	BRCA2	675	Transcript	NM_000059.4	protein_coding	-	2026-02-01	NM_000059.4:c.68-479T>C	-	-	-	-	-	-	-	-	1	-	EntrezGene	NP_000050.3	T	T	-	-	-	-	-	-	-	-	-	-	-	-	-	1	0	13:32892735	32892735	0	0	0
NC_000013.10	:	g.32892760A>C	13:g.32892760A>C	13:32892760-32892760	C	intron_variant	MODIFIER	BRCA2	675	Transcript	NM_000059.4	protein_coding	-	2026-02-01	NM_000059.4:c.68-454A>C	-	-	-	-	-	-	-	-	1	-	EntrezGene	NP_000050.3	A	A	-	-	-	-	-	-	-	-	-	-	-	-	-	1	0	13:32892760	32892760	0	0	0
NC_000013.10	:	g.32892820T>C	13:g.32892820T>C	13:32892820-32892820	C	intron_variant	MODIFIER	BRCA2	675	Transcript	NM_000059.4	protein_coding	-	2026-02-01	NM_000059.4:c.68-394T>C	-	-	-	-	-	-	-	-	1	-	EntrezGene	NP_000050.3	T	T	-	-	-	-	-	-	-	-	-	-	-	-	-	1	0	13:32892820	32892820	0	0	0
NC_000013.10	:	g.32892862_32897576del	13:g.32892862_32897576del	13:32892861-32897576	-	splice_donor_variant,splice_acceptor_variant,splice_donor_5th_base_variant,splice_polypyrimidine_tract_variant,coding_sequence_variant,intron_variant	HIGH	BRCA2	675	Transcript	NM_000059.4	protein_coding	2027-03-01	2026-03-02	NM_000059.4:c.68-352_317-1637del	-	-	-	-	-	-	-	-	1	-	EntrezGene	NP_000050.3	CCCGCACCTGGCCGAATTTTATCGTGGAATGTATTCTTAATGTGAATAGTTTTTGATTCCGAACCATGAATAATAAGAAAATAAATAAAATTTAAATGAAAATAAAAGCTAATATATACAGCTTTTAATAATATAGTTAAATGCCATCTTGTAACTTTTGTGAACTCTTGTTACACCTTTCTATAGATTCGCAAGAGAATGGATTAATGATCTTGTTTAATTAATATGCCTTAACAAAAGTAATCCATAGTCAAGATCTTAAGCATTTTTTTCCTTATGATCTTTAACTGTTCTGGGTCACAAATTTGTCTGTCACTGGTTAAAACTAAGGTGGGATTTTTTTTTTAAATAGATTTAGGACCAATAAGTCTTAATTGGTTTGAAGAACTTTCTTCAGAA…	CCCGCACCTGGCCGAATTTTATCGTGGAATGTATTCTTAATGTGAATAGTTTTTGATTCCGAACCATGAATAATAAGAAAATAAATAAAATTTAAATGAAAATAAAAGCTAATATATACAGCTTTTAATAATATAGTTAAATGCCATCTTGTAACTTTTGTGAACTCTTGTTACACCTTTCTATAGATTCGCAAGAGAATGGATTAATGATCTTGTTTAATTAATATGCCTTAACAAAAGTAATCCATAGTCAAGATCTTAAGCATTTTTTTCCTTATGATCTTTAACTGTTCTGGGTCACAAATTTGTCTGTCACTGGTTAAAACTAAGGTGGGATTTTTTTTTTAAATAGATTTAGGACCAATAAGTCTTAATTGGTTTGAAGAACTTTCTTCAGAA…	Breast-ovarian_cancer__familial_2+ClinVar+rs11571595,Breast-ovarian_cancer__familial_2+ClinVar+rs185295915,Breast-ovarian_cancer__familial_2+ClinVar+rs11571596,Breast-ovarian_cancer__familial_2+ClinVar+rs11571597,Breast-ovarian_cancer__familial_2+ClinVar+rs11571598,Breast-ovarian_cancer__familial_2+ClinVar+rs206070,Breast-ovarian_cancer__familial_2+ClinVar+rs11571601,Breast-ovarian_cancer__famili…	-	-	-	-	-	-	-	-	-	-	-	-	1	0	13:32892861	32897576	0	0	0
NC_000013.10	:	g.32892875G>A	13:g.32892875G>A	13:32892875-32892875	A	intron_variant	MODIFIER	BRCA2	675	Transcript	NM_000059.4	protein_coding	-	2026-02-01	NM_000059.4:c.68-339G>A	-	-	-	-	-	-	-	-	1	-	EntrezGene	NP_000050.3	G	G	-	-	-	-	-	-	-	-	-	-	-	-	-	1	0	13:32892875	32892875	0	0	0
NC_000013.10	:	g.32892885G>A	13:g.32892885G>A	13:32892885-32892885	A	intron_variant	MODIFIER	BRCA2	675	Transcript	NM_000059.4	protein_coding	-	2026-02-01	NM_000059.4:c.68-329G>A	-	-	-	-	-	-	-	-	1	-	EntrezGene	NP_000050.3	G	G	-	-	-	-	-	-	-	-	-	-	-	-	-	1	0	13:32892885	32892885	0	0	0
NC_000013.10	:	g.32893194G>A	13:g.32893194G>A	13:32893194-32893194	A	intron_variant	MODIFIER	BRCA2	675	Transcript	NM_000059.4	protein_coding	-	2026-02-01	NM_000059.4:c.68-20G>A	-	-	-	-	-	-	-	-	1	-	EntrezGene	NP_000050.3	G	G	-	-	-	-	-	-	-	-	-	-	-	-	-	1	0	13:32893194	32893194	0	0	0
NC_000013.10	:	g.32893194G>C	13:g.32893194G>C	13:32893194-32893194	C	intron_variant	MODIFIER	BRCA2	675	Transcript	NM_000059.4	protein_coding	-	2026-02-01	NM_000059.4:c.68-20G>C	-	-	-	-	-	-	-	-	1	-	EntrezGene	NP_000050.3	G	G	-	-	-	-	-	-	-	-	-	-	-	-	-	1	0	13:32893194	32893194	0	0	0
NC_000013.10	:	g.32893194G>T	13:g.32893194G>T	13:32893194-32893194	T	intron_variant	MODIFIER	BRCA2	675	Transcript	NM_000059.4	protein_coding	-	2026-02-01	NM_000059.4:c.68-20G>T	-	-	-	-	-	-	-	-	1	-	EntrezGene	NP_000050.3	G	G	-	-	-	-	-	-	-	-	-	-	-	-	-	1	0	13:32893194	32893194	0	0	0
NC_000013.10	:	g.32893195G>T	13:g.32893195G>T	13:32893195-32893195	T	intron_variant	MODIFIER	BRCA2	675	Transcript	NM_000059.4	protein_coding	-	2026-02-01	NM_000059.4:c.68-19G>T	-	-	-	-	-	-	-	-	1	-	EntrezGene	NP_000050.3	G	G	-	-	-	-	-	-	-	-	-	-	-	-	-	1	0	13:32893195	32893195	0	0	0
NC_000013.10	:	g.32893197A>G	13:g.32893197A>G	13:32893197-32893197	G	splice_polypyrimidine_tract_variant,intron_variant	LOW	BRCA2	675	Transcript	NM_000059.4	protein_coding	-	2026-02-01	NM_000059.4:c.68-17A>G	-	-	-	-	-	-	-	-	1	-	EntrezGene	NP_000050.3	A	A	-	-	-	-	-	-	-	-	-	-	-	-	-	1	0	13:32893197	32893197	0	0	0
NC_000013.10	:	g.32893197del	13:g.32893197del	13:32893196-32893197	-	splice_polypyrimidine_tract_variant,intron_variant	LOW	BRCA2	675	Transcript	NM_000059.4	protein_coding	-	2026-02-01	NM_000059.4:c.68-17del	-	-	-	-	-	-	-	-	1	-	EntrezGene	NP_000050.3	A	A	-	-	-	-	-	-	-	-	-	-	-	-	-	1	0	13:32893196	32893197	0	0	0
NC_000013.10	:	g.32893205T>G	13:g.32893205T>G	13:32893205-32893205	G	splice_polypyrimidine_tract_variant,intron_variant	LOW	BRCA2	675	Transcript	NM_000059.4	protein_coding	-	2026-02-01	NM_000059.4:c.68-9T>G	-	-	-	-	-	-	-	-	1	-	EntrezGene	NP_000050.3	T	T	-	0.275373	0.488	-	-	-	-	-	-	-	-	-	-	0	1	13:32893205	32893205	0	0	0
NC_000013.10	:	g.32893206_32893207inv	13:g.32893206_32893207inv	13:32893206-32893207	AA	splice_polypyrimidine_tract_variant,splice_region_variant,intron_variant	LOW	BRCA2	675	Transcript	NM_000059.4	protein_coding	-	2026-02-01	NM_000059.4:c.68-8_68-7inv	-	-	-	-	-	-	-	-	1	-	EntrezGene	NP_000050.3	TT	TT	-	-	-	-	-	-	-	-	-	-	-	-	-	1	0	13:32893206	32893207	0	0	0
NC_000013.10	:	g.32893207del	13:g.32893207del	13:32893206-32893207	-	splice_polypyrimidine_tract_variant,splice_region_variant,intron_variant	LOW	BRCA2	675	Transcript	NM_000059.4	protein_coding	-	2026-02-01	NM_000059.4:c.68-7del	-	-	-	-	-	-	-	-	1	-	EntrezGene	NP_000050.3	T	T	-	-	-	-	-	-	-	-	-	-	-	-	-	1	0	13:32893206	32893207	0	0	0
NC_000013.10	:	g.32893207dup	13:g.32893207dup	13:32893207-32893207	T	splice_polypyrimidine_tract_variant,splice_region_variant,intron_variant	LOW	BRCA2	675	Transcript	NM_000059.4	protein_coding	-	2026-02-01	NM_000059.4:c.68-7dup	-	-	-	-	-	-	-	-	1	-	EntrezGene	NP_000050.3	-	-	-	-	-	-	-	-	-	-	-	-	-	-	-	1	0	13:32893207	32893207	0	0	0
NC_000013.10	:	g.32893208A>T	13:g.32893208A>T	13:32893208-32893208	T	splice_polypyrimidine_tract_variant,splice_region_variant,intron_variant	LOW	BRCA2	675	Transcript	NM_000059.4	protein_coding	-	2026-02-01	NM_000059.4:c.68-6A>T	-	-	-	-	-	-	-	-	1	-	EntrezGene	NP_000050.3	A	A	-	1.15755e-05	0.006	-	-	-	-	-	-	-	-	-	-	0	1	13:32893208	32893208	0	0	0
NC_000013.10	:	g.32893209A>G	13:g.32893209A>G	13:32893209-32893209	G	splice_polypyrimidine_tract_variant,splice_region_variant,intron_variant	LOW	BRCA2	675	Transcript	NM_000059.4	protein_coding	-	2026-02-01	NM_000059.4:c.68-5A>G	-	-	-	-	-	-	-	-	1	-	EntrezGene	NP_000050.3	A	A	-	0.901789	0.654	-	-	-	-	-	-	-	-	-	-	1	0	13:32893209	32893209	0	0	0
NC_000013.10	:	g.32893209A>T	13:g.32893209A>T	13:32893209-32893209	T	splice_polypyrimidine_tract_variant,splice_region_variant,intron_variant	LOW	BRCA2	675	Transcript	NM_000059.4	protein_coding	-	2026-02-01	NM_000059.4:c.68-5A>T	-	-	-	-	-	-	-	-	1	-	EntrezGene	NP_000050.3	A	A	-	1.55208e-05	0	-	-	-	-	-	-	-	-	-	-	0	1	13:32893209	32893209	0	0	0
NC_000013.10	:	g.32893210dup	13:g.32893210dup	13:32893210-32893210	A	splice_polypyrimidine_tract_variant,splice_region_variant,intron_variant	LOW	BRCA2	675	Transcript	NM_000059.4	protein_coding	-	2026-02-01	NM_000059.4:c.68-4dup	-	-	-	-	-	-	-	-	1	-	EntrezGene	NP_000050.3	-	-	-	-	-	-	-	-	-	-	-	-	-	-	-	1	0	13:32893210	32893210	0	0	0
NC_000013.10	:	g.32893211T>G	13:g.32893211T>G	13:32893211-32893211	G	splice_polypyrimidine_tract_variant,splice_region_variant,intron_variant	LOW	BRCA2	675	Transcript	NM_000059.4	protein_coding	-	2026-02-01	NM_000059.4:c.68-3T>G	-	-	-	-	-	-	-	-	1	-	EntrezGene	NP_000050.3	T	T	-	0.899889	0.702	-	-	-	-	-	-	-	-	-	-	1	0	13:32893211	32893211	0	0	0
NC_000013.10	:	g.32893212A>G	13:g.32893212A>G	13:32893212-32893212	G	splice_acceptor_variant	HIGH	BRCA2	675	Transcript	NM_000059.4	protein_coding	-	2026-02-01	NM_000059.4:c.68-2A>G	-	-	-	-	-	-	-	-	1	-	EntrezGene	NP_000050.3	A	A	-	0.999979	0.93	-	-	-	-	-	-	-	-	-	-	1	0	13:32893212	32893212	1	0	0
NC_000013.10	:	g.32893213G>A	13:g.32893213G>A	13:32893213-32893213	A	splice_acceptor_variant	HIGH	BRCA2	675	Transcript	NM_000059.4	protein_coding	-	2026-02-01	NM_000059.4:c.68-1G>A	-	-	-	-	-	-	-	-	1	-	EntrezGene	NP_000050.3	G	G	-	0.99999	0.904	-	-	-	-	-	-	-	-	-	-	1	0	13:32893213	32893213	1	0	0
NC_000013.10	:	g.32893213G>C	13:g.32893213G>C	13:32893213-32893213	C	splice_acceptor_variant	HIGH	BRCA2	675	Transcript	NM_000059.4	protein_coding	-	2026-02-01	NM_000059.4:c.68-1G>C	-	-	-	-	-	-	-	-	1	-	EntrezGene	NP_000050.3	G	G	-	0.99999	0.938	-	-	-	-	-	-	-	-	-	-	1	0	13:32893213	32893213	1	0	0
NC_000013.10	:	g.32893213G>T	13:g.32893213G>T	13:32893213-32893213	T	splice_acceptor_variant	HIGH	BRCA2	675	Transcript	NM_000059.4	protein_coding	-	2026-02-01	NM_000059.4:c.68-1G>T	-	-	-	-	-	-	-	-	1	-	EntrezGene	NP_000050.3	G	G	-	0.99999	0.938	-	-	-	-	-	-	-	-	-	-	1	0	13:32893213	32893213	1	0	0
NC_000013.10	:	g.32893214A>G	13:g.32893214A>G	13:32893214-32893214	G	missense_variant,splice_region_variant	MODERATE	BRCA2	675	Transcript	NM_000059.4	protein_coding	2027-03-01	-	NM_000059.4:c.68A>G	NP_000050.3:p.Asp23Gly	267	68	23	D/G	gAt/gGt	-	-	1	-	EntrezGene	NP_000050.3	A	A	-	0.768961	0.668	1	9.42e-06	5.69	5.69	0.88346	T	-1.0962	109212	0	-	0	0	13:32893214	32893214	0	0	0
NC_000013.10	:	g.32893214A>T	13:g.32893214A>T	13:32893214-32893214	T	missense_variant,splice_region_variant	MODERATE	BRCA2	675	Transcript	NM_000059.4	protein_coding	2027-03-01	-	NM_000059.4:c.68A>T	NP_000050.3:p.Asp23Val	267	68	23	D/V	gAt/gTt	-	-	1	-	EntrezGene	NP_000050.3	A	A	-	0.852651	0.604	-	-	5.69	5.69	0.88346	T	-1.0962	-	-	-	0	0	13:32893214	32893214	0	0	0
NC_000013.10	:	g.32893214_32893462del	13:g.32893214_32893462del	13:32893213-32893462	-	inframe_deletion,splice_region_variant	MODERATE	BRCA2	675	Transcript	NM_000059.4	protein_coding	2027-03-01	-	NM_000059.4:c.68_316del	NP_000050.3:p.Asp23_Leu105del	267-515	68-316	23-106	DLGPISLNWFEELSSEAPPYNSEPAEESEHKNNNYEPNLFKTPQRKPSYNQLASTPIIFKEQGLTLPLYQSPVKELDKFKLDLG/G	gATTTAGGACCAATAAGTCTTAATTGGTTTGAAGAACTTTCTTCAGAAGCTCCACCCTATAATTCTGAACCTGCAGAAGAATCTGAACATAAAAACAACAATTACGAACCAAACCTATTTAAAACTCCACAAAGGAAACCATCTTATAATCAGCTGGCTTCAACTCCAATAATATTCAAAGAGCAAGGGCTGACTCTGCCGCTGTACCAATCTCCTGTAAAAGAATTAGATAAATTCAAATTAGACTTAGga/gga	-	-	1	-	EntrezGene	NP_000050.3	ATTTAGGACCAATAAGTCTTAATTGGTTTGAAGAACTTTCTTCAGAAGCTCCACCCTATAATTCTGAACCTGCAGAAGAATCTGAACATAAAAACAACAATTACGAACCAAACCTATTTAAAACTCCACAAAGGAAACCATCTTATAATCAGCTGGCTTCAACTCCAATAATATTCAAAGAGCAAGGGCTGACTCTGCCGCTGTACCAATCTCCTGTAAAAGAATTAGATAAATTCAAATTAGACTTAG	ATTTAGGACCAATAAGTCTTAATTGGTTTGAAGAACTTTCTTCAGAAGCTCCACCCTATAATTCTGAACCTGCAGAAGAATCTGAACATAAAAACAACAATTACGAACCAAACCTATTTAAAACTCCACAAAGGAAACCATCTTATAATCAGCTGGCTTCAACTCCAATAATATTCAAAGAGCAAGGGCTGACTCTGCCGCTGTACCAATCTCCTGTAAAAGAATTAGATAAATTCAAATTAGACTTAG	-	-	-	-	-	-	-	-	-	-	-	-	0	1	0	13:32893213	32893462	0	0	0
NC_000013.10	:	g.32893215T>C	13:g.32893215T>C	13:32893215-32893215	C	splice_region_variant,synonymous_variant	LOW	BRCA2	675	Transcript	NM_000059.4	protein_coding	2027-03-01	-	NM_000059.4:c.69T>C	NP_000050.3:p.Asp23%3D	268	69	23	D	gaT/gaC	-	-	1	-	EntrezGene	NP_000050.3	T	T	-	0.00235633	0.122	-	-	-	-	-	-	-	-	-	-	0	1	13:32893215	32893215	0	0	0
NC_000013.10	:	g.32893216T>G	13:g.32893216T>G	13:32893216-32893216	G	missense_variant,splice_region_variant	MODERATE	BRCA2	675	Transcript	NM_000059.4	protein_coding	2027-03-01	-	NM_000059.4:c.70T>G	NP_000050.3:p.Leu24Val	269	70	24	L/V	Tta/Gta	-	-	1	-	EntrezGene	NP_000050.3	T	T	-	-	-	-	-	5.69	3.26	0.36471	T	-1.0366	-	-	-	0	0	13:32893216	32893216	0	0	0
NC_000013.10	:	g.32893217T>A	13:g.32893217T>A	13:32893217-32893217	A	stop_gained	HIGH	BRCA2	675	Transcript	NM_000059.4	protein_coding	2027-03-01	-	NM_000059.4:c.71T>A	NP_000050.3:p.Leu24Ter	270	71	24	L/*	tTa/tAa	-	-	1	-	EntrezGene	NP_000050.3	T	T	-	-	-	-	-	5.69	5.69	0.88346	-	-	-	-	-	1	0	13:32893217	32893217	1	0	0
NC_000013.10	:	g.32893217T>G	13:g.32893217T>G	13:32893217-32893217	G	stop_gained	HIGH	BRCA2	675	Transcript	NM_000059.4	protein_coding	2027-03-01	-	NM_000059.4:c.71T>G	NP_000050.3:p.Leu24Ter	270	71	24	L/*	tTa/tGa	-	-	1	-	EntrezGene	NP_000050.3	T	T	-	-	-	-	-	5.69	5.69	0.88346	-	-	-	-	-	1	0	13:32893217	32893217	1	0	0
NC_000013.10	:	g.32893217_32893218insTTTTTTT	13:g.32893217_32893218insTTTTTTT	13:32893217-32893217	TTTTTTT	frameshift_variant	HIGH	BRCA2	675	Transcript	NM_000059.4	protein_coding	2027-03-01	-	NM_000059.4:c.71_72insTTTTTTT	NP_000050.3:p.Leu24PhefsTer9	270-271	71-72	24	L/FFFX	tta/ttTTTTTTTa	-	-	1	-	EntrezGene	NP_000050.3	-	-	-	-	-	-	-	-	-	-	-	-	-	-	-	1	0	13:32893217	32893217	1	0	0
NC_000013.10	:	g.32893217_32893242del	13:g.32893217_32893242del	13:32893216-32893242	-	frameshift_variant	HIGH	BRCA2	675	Transcript	NM_000059.4	protein_coding	2027-03-01	-	NM_000059.4:c.71_96del	NP_000050.3:p.Leu24Ter	270-295	71-96	24-32	LGPISLNWF/X	tTAGGACCAATAAGTCTTAATTGGTTT/t	-	-	1	-	EntrezGene	NP_000050.3	TAGGACCAATAAGTCTTAATTGGTTT	TAGGACCAATAAGTCTTAATTGGTTT	-	-	-	-	-	-	-	-	-	-	-	-	-	1	0	13:32893216	32893242	1	0	0
NC_000013.10	:	g.32893217del	13:g.32893217del	13:32893216-32893217	-	frameshift_variant	HIGH	BRCA2	675	Transcript	NM_000059.4	protein_coding	2027-03-01	-	NM_000059.4:c.71del	NP_000050.3:p.Leu24Ter	270	71	24	L/X	tTa/ta	-	-	1	-	EntrezGene	NP_000050.3	T	T	-	-	-	-	-	-	-	-	-	-	-	-	-	1	0	13:32893216	32893217	1	0	0
NC_000013.10	:	g.32893218A>T	13:g.32893218A>T	13:32893218-32893218	T	missense_variant	MODERATE	BRCA2	675	Transcript	NM_000059.4	protein_coding	2027-03-01	-	NM_000059.4:c.72A>T	NP_000050.3:p.Leu24Phe	271	72	24	L/F	ttA/ttT	-	-	1	-	EntrezGene	NP_000050.3	A	A	-	-	-	2	1.884e-05	5.69	5.69	0.88346	T	-1.1599	109240	2	-	0	0	13:32893218	32893218	0	0	0
NC_000013.10	:	g.32893218_32893231delinsTTTAAATAGAT	13:g.32893218_32893231delinsTTTAAATAGAT	13:32893217-32893231	TTTAAATAGAT	protein_altering_variant	MODERATE	BRCA2	675	Transcript	NM_000059.4	protein_coding	2027-03-01	-	NM_000059.4:c.72_85delinsTTTAAATAGAT	NP_000050.3:p.Leu24_Leu29delinsPheLeuAsnArgPhe	271-284	72-85	24-29	LGPISL/FLNRF	ttAGGACCAATAAGTCtt/ttTTTAAATAGATtt	-	-	1	-	EntrezGene	NP_000050.3	AGGACCAATAAGTC	AGGACCAATAAGTC	-	-	-	-	-	-	-	-	-	-	-	-	1.83083e-05	1	0	13:32893217	32893231	0	0	0
NC_000013.10	:	g.32893218del	13:g.32893218del	13:32893217-32893218	-	frameshift_variant	HIGH	BRCA2	675	Transcript	NM_000059.4	protein_coding	2027-03-01	-	NM_000059.4:c.72del	NP_000050.3:p.Gly25AspfsTer3	271	72	24	L/X	ttA/tt	-	-	1	-	EntrezGene	NP_000050.3	A	A	-	-	-	-	-	-	-	-	-	-	-	-	-	1	0	13:32893217	32893218	1	0	0
NC_000013.10	:	g.32893219G>A	13:g.32893219G>A	13:32893219-32893219	A	missense_variant	MODERATE	BRCA2	675	Transcript	NM_000059.4	protein_coding	2027-03-01	-	NM_000059.4:c.73G>A	NP_000050.3:p.Gly25Arg	272	73	25	G/R	Gga/Aga	-	-	1	-	EntrezGene	NP_000050.3	G	G	-	-	-	-	-	5.69	5.69	0.88346	T	-1.1809	109248	0	0	0	0	13:32893219	32893219	0	0	0
NC_000013.10	:	g.32893219G>T	13:g.32893219G>T	13:32893219-32893219	T	stop_gained	HIGH	BRCA2	675	Transcript	NM_000059.4	protein_coding	2027-03-01	-	NM_000059.4:c.73G>T	NP_000050.3:p.Gly25Ter	272	73	25	G/*	Gga/Tga	-	-	1	-	EntrezGene	NP_000050.3	G	G	-	-	-	-	-	5.69	5.69	0.88346	-	-	-	-	-	1	0	13:32893219	32893219	1	0	0
NC_000013.10	:	g.32893220G>A	13:g.32893220G>A	13:32893220-32893220	A	missense_variant	MODERATE	BRCA2	675	Transcript	NM_000059.4	protein_coding	2027-03-01	-	NM_000059.4:c.74G>A	NP_000050.3:p.Gly25Glu	273	74	25	G/E	gGa/gAa	-	-	1	-	EntrezGene	NP_000050.3	G	G	-	-	-	-	-	5.69	5.69	0.88346	T	-1.1809	-	-	-	0	0	13:32893220	32893220	0	0	0
NC_000013.10	:	g.32893223C>G	13:g.32893223C>G	13:32893223-32893223	G	missense_variant	MODERATE	BRCA2	675	Transcript	NM_000059.4	protein_coding	2027-03-01	-	NM_000059.4:c.77C>G	NP_000050.3:p.Pro26Arg	276	77	26	P/R	cCa/cGa	-	-	1	-	EntrezGene	NP_000050.3	C	C	-	-	-	-	-	5.69	5.69	0.88346	T	-1.1809	-	-	-	0	0	13:32893223	32893223	0	0	0
NC_000013.10	:	g.32893224A>G	13:g.32893224A>G	13:32893224-32893224	G	synonymous_variant	LOW	BRCA2	675	Transcript	NM_000059.4	protein_coding	2027-03-01	-	NM_000059.4:c.78A>G	NP_000050.3:p.Pro26%3D	277	78	26	P	ccA/ccG	-	-	1	-	EntrezGene	NP_000050.3	A	A	-	-	-	-	-	-	-	-	-	-	-	-	-	1	0	13:32893224	32893224	0	0	0
NC_000013.10	:	g.32893225A>G	13:g.32893225A>G	13:32893225-32893225	G	missense_variant	MODERATE	BRCA2	675	Transcript	NM_000059.4	protein_coding	2027-03-01	-	NM_000059.4:c.79A>G	NP_000050.3:p.Ile27Val	278	79	27	I/V	Ata/Gta	-	-	1	-	EntrezGene	NP_000050.3	A	A	-	-	-	1	9.417e-06	5.69	3.24	0.36257	T	-0.9279	109286	1	9.1503e-06	0	0	13:32893225	32893225	0	0	0
NC_000013.10	:	g.32893225dup	13:g.32893225dup	13:32893225-32893225	A	frameshift_variant	HIGH	BRCA2	675	Transcript	NM_000059.4	protein_coding	2027-03-01	-	NM_000059.4:c.79dup	NP_000050.3:p.Ile27AsnfsTer4	278-279	79-80	27	I/NX	ata/aAta	-	-	1	-	EntrezGene	NP_000050.3	-	-	FANCONI_ANEMIA_COMPLEMENTATION_GROUP_D_TYPE_1+DDG2P+ENSG00000139618,Breast_Cancer+MIM_morbid+ENSG00000139618,BREAST-OVARIAN_CANCER__FAMILIAL__SUSCEPTIBILITY_TO__2+MIM_morbid+ENSG00000139618,FANCONI_ANEMIA__COMPLEMENTATION_GROUP_A+MIM_morbid+ENSG00000139618,FANCONI_ANEMIA__COMPLEMENTATION_GROUP_D1+MIM_morbid+ENSG00000139618,GLIOMA_SUSCEPTIBILITY_3+MIM_morbid+ENSG00000139618,PANCREATIC_CANCER__SUSC…	-	-	-	-	-	-	-	-	-	-	-	-	1	0	13:32893225	32893225	1	0	0
NC_000013.10	:	g.32893226_32893228del	13:g.32893226_32893228del	13:32893225-32893228	-	inframe_deletion	MODERATE	BRCA2	675	Transcript	NM_000059.4	protein_coding	2027-03-01	-	NM_000059.4:c.80_82del	NP_000050.3:p.Ile27del	279-281	80-82	27-28	IS/S	aTAAgt/agt	-	-	1	-	EntrezGene	NP_000050.3	TAA	TAA	Hereditary_breast_and_ovarian_cancer_syndrome+ClinVar+rs1555280333,Hereditary_cancer-predisposing_syndrome+ClinVar+rs1555280333,Breast-ovarian_cancer__familial_2+ClinVar+rs879255300,Ovarian_Serous_Surface_Papillary_Adenocarcinoma+ClinVar+rs1593882341,Hereditary_breast_and_ovarian_cancer_syndrome+ClinVar+rs864622464	-	-	-	-	-	-	-	-	-	-	-	-	1	0	13:32893225	32893228	0	0	0
NC_000013.10	:	g.32893227A>G	13:g.32893227A>G	13:32893227-32893227	G	missense_variant	MODERATE	BRCA2	675	Transcript	NM_000059.4	protein_coding	2027-03-01	-	NM_000059.4:c.81A>G	NP_000050.3:p.Ile27Met	280	81	27	I/M	atA/atG	-	-	1	-	EntrezGene	NP_000050.3	A	A	-	-	-	-	-	5.69	3.21	0.35933	T	-1.012	-	-	-	0	0	13:32893227	32893227	0	0	0
NC_000013.10	:	g.32893227_32893229delinsTAAGACT	13:g.32893227_32893229delinsTAAGACT	13:32893226-32893229	TAAGACT	frameshift_variant	HIGH	BRCA2	675	Transcript	NM_000059.4	protein_coding	2027-03-01	-	NM_000059.4:c.81_83delinsTAAGACT	NP_000050.3:p.Ser28LysfsTer4	280-282	81-83	27-28	IS/IKTX	atAAGt/atTAAGACTt	-	-	1	-	EntrezGene	NP_000050.3	AAG	AAG	ClinVar:_phenotype_not_specified+ClinVar+rs1064793060,Hereditary_cancer-predisposing_syndrome+ClinVar+rs1064793060	-	-	-	-	-	-	-	-	-	-	-	-	1	0	13:32893226	32893229	1	0	0
NC_000013.10	:	g.32893228A>G	13:g.32893228A>G	13:32893228-32893228	G	missense_variant	MODERATE	BRCA2	675	Transcript	NM_000059.4	protein_coding	2027-03-01	-	NM_000059.4:c.82A>G	NP_000050.3:p.Ser28Gly	281	82	28	S/G	Agt/Ggt	-	-	1	-	EntrezGene	NP_000050.3	A	A	-	-	-	-	-	5.69	5.69	0.88346	T	-1.1627	-	-	-	0	0	13:32893228	32893228	0	0	0
NC_000013.10	:	g.32893228_32893293del	13:g.32893228_32893293del	13:32893227-32893293	-	inframe_deletion	MODERATE	BRCA2	675	Transcript	NM_000059.4	protein_coding	2027-03-01	-	NM_000059.4:c.82_147del	NP_000050.3:p.Leu29_Ser50del	281-346	82-147	28-49	SLNWFEELSSEAPPYNSEPAEE/-	AGTCTTAATTGGTTTGAAGAACTTTCTTCAGAAGCTCCACCCTATAATTCTGAACCTGCAGAAGAA/-	-	-	1	-	EntrezGene	NP_000050.3	AGTCTTAATTGGTTTGAAGAACTTTCTTCAGAAGCTCCACCCTATAATTCTGAACCTGCAGAAGAA	AGTCTTAATTGGTTTGAAGAACTTTCTTCAGAAGCTCCACCCTATAATTCTGAACCTGCAGAAGAA	Hereditary_cancer-predisposing_syndrome+ClinVar+rs1424422846,ClinVar:_phenotype_not_specified+ClinVar+rs1135401889,Breast-ovarian_cancer__familial_2+ClinVar+rs80359722,Hereditary_breast_and_ovarian_cancer_syndrome+ClinVar+rs80359722,ClinVar:_phenotype_not_specified+ClinVar+rs1253463092,Hereditary_cancer-predisposing_syndrome+ClinVar+rs1253463092,Breast-ovarian_cancer__familial_2+ClinVar+rs7606554…	-	-	-	-	-	-	-	-	-	-	-	-	1	0	13:32893227	32893293	0	0	0
NC_000013.10	:	g.32893229G>A	13:g.32893229G>A	13:32893229-32893229	A	missense_variant	MODERATE	BRCA2	675	Transcript	NM_000059.4	protein_coding	2027-03-01	-	NM_000059.4:c.83G>A	NP_000050.3:p.Ser28Asn	282	83	28	S/N	aGt/aAt	-	-	1	-	EntrezGene	NP_000050.3	G	G	-	-	-	-	-	5.69	5.69	0.88346	T	-1.0893	-	-	-	0	0	13:32893229	32893229	0	0	0
NC_000013.10	:	g.32893231C>G	13:g.32893231C>G	13:32893231-32893231	G	missense_variant	MODERATE	BRCA2	675	Transcript	NM_000059.4	protein_coding	2027-03-01	-	NM_000059.4:c.85C>G	NP_000050.3:p.Leu29Val	284	85	29	L/V	Ctt/Gtt	-	-	1	-	EntrezGene	NP_000050.3	C	C	-	-	-	-	-	5.69	4.84	0.62125	T	-1.0222	109342	0	0	0	0	13:32893231	32893231	0	0	0
NC_000013.10	:	g.32893232T>G	13:g.32893232T>G	13:32893232-32893232	G	missense_variant	MODERATE	BRCA2	675	Transcript	NM_000059.4	protein_coding	2027-03-01	-	NM_000059.4:c.86T>G	NP_000050.3:p.Leu29Arg	285	86	29	L/R	cTt/cGt	-	-	1	-	EntrezGene	NP_000050.3	T	T	-	-	-	-	-	5.69	5.69	0.88346	T	-1.1302	-	-	-	0	0	13:32893232	32893232	0	0	0
NC_000013.10	:	g.32893232_32893233del	13:g.32893232_32893233del	13:32893231-32893233	-	frameshift_variant	HIGH	BRCA2	675	Transcript	NM_000059.4	protein_coding	2027-03-01	-	NM_000059.4:c.86_87del	NP_000050.3:p.Leu29GlnfsTer4	285-286	86-87	29	L/X	cTT/c	-	-	1	-	EntrezGene	NP_000050.3	TT	TT	-	-	-	-	-	-	-	-	-	-	-	-	-	1	0	13:32893231	32893233	1	0	0
NC_000013.10	:	g.32893234A>C	13:g.32893234A>C	13:32893234-32893234	C	missense_variant	MODERATE	BRCA2	675	Transcript	NM_000059.4	protein_coding	2027-03-01	-	NM_000059.4:c.88A>C	NP_000050.3:p.Asn30His	287	88	30	N/H	Aat/Cat	-	-	1	-	EntrezGene	NP_000050.3	A	A	-	-	-	-	-	5.69	4.51	0.54589	T	-1.0959	-	-	-	0	0	13:32893234	32893234	0	0	0
NC_000013.10	:	g.32893234A>G	13:g.32893234A>G	13:32893234-32893234	G	missense_variant	MODERATE	BRCA2	675	Transcript	NM_000059.4	protein_coding	2027-03-01	-	NM_000059.4:c.88A>G	NP_000050.3:p.Asn30Asp	287	88	30	N/D	Aat/Gat	-	-	1	-	EntrezGene	NP_000050.3	A	A	-	-	-	-	-	5.69	4.51	0.54589	T	-0.8669	-	-	-	0	0	13:32893234	32893234	0	0	0
NC_000013.10	:	g.32893235A>G	13:g.32893235A>G	13:32893235-32893235	G	missense_variant	MODERATE	BRCA2	675	Transcript	NM_000059.4	protein_coding	2027-03-01	-	NM_000059.4:c.89A>G	NP_000050.3:p.Asn30Ser	288	89	30	N/S	aAt/aGt	-	-	1	-	EntrezGene	NP_000050.3	A	A	-	-	-	-	-	5.69	5.69	0.88346	T	-1.1618	-	-	-	0	0	13:32893235	32893235	0	0	0
NC_000013.10	:	g.32893235_32893236insGT	13:g.32893235_32893236insGT	13:32893235-32893235	GT	frameshift_variant	HIGH	BRCA2	675	Transcript	NM_000059.4	protein_coding	2027-03-01	-	NM_000059.4:c.89_90insGT	NP_000050.3:p.Asn30LysfsTer51	288-289	89-90	30	N/KX	aat/aaGTt	-	-	1	-	EntrezGene	NP_000050.3	-	-	-	-	-	-	-	-	-	-	-	-	-	-	-	1	0	13:32893235	32893235	1	0	0
NC_000013.10	:	g.32893236T>C	13:g.32893236T>C	13:32893236-32893236	C	synonymous_variant	LOW	BRCA2	675	Transcript	NM_000059.4	protein_coding	2027-03-01	-	NM_000059.4:c.90T>C	NP_000050.3:p.Asn30%3D	289	90	30	N	aaT/aaC	-	-	1	-	EntrezGene	NP_000050.3	T	T	-	-	-	-	-	-	-	-	-	-	-	-	-	1	0	13:32893236	32893236	0	0	0
NC_000013.10	:	g.32893236T>G	13:g.32893236T>G	13:32893236-32893236	G	missense_variant	MODERATE	BRCA2	675	Transcript	NM_000059.4	protein_coding	2027-03-01	-	NM_000059.4:c.90T>G	NP_000050.3:p.Asn30Lys	289	90	30	N/K	aaT/aaG	-	-	1	-	EntrezGene	NP_000050.3	T	T	-	-	-	-	-	5.69	-3.53	0.04369	T	-1.1878	-	-	-	0	1	13:32893236	32893236	0	0	0
NC_000013.10	:	g.32893237T>C	13:g.32893237T>C	13:32893237-32893237	C	missense_variant	MODERATE	BRCA2	675	Transcript	NM_000059.4	protein_coding	2027-03-01	-	NM_000059.4:c.91T>C	NP_000050.3:p.Trp31Arg	290	91	31	W/R	Tgg/Cgg	-	-	1	-	EntrezGene	NP_000050.3	T	T	-	-	-	-	-	5.69	5.69	0.88346	T	-1.1574	-	-	-	0	0	13:32893237	32893237	0	0	0
NC_000013.10	:	g.32893237T>G	13:g.32893237T>G	13:32893237-32893237	G	missense_variant	MODERATE	BRCA2	675	Transcript	NM_000059.4	protein_coding	2027-03-01	-	NM_000059.4:c.91T>G	NP_000050.3:p.Trp31Gly	290	91	31	W/G	Tgg/Ggg	-	-	1	-	EntrezGene	NP_000050.3	T	T	-	-	-	-	-	5.69	5.69	0.88346	T	-1.1574	-	-	-	0	0	13:32893237	32893237	0	0	0
NC_000013.10	:	g.32893237del	13:g.32893237del	13:32893236-32893237	-	frameshift_variant	HIGH	BRCA2	675	Transcript	NM_000059.4	protein_coding	2027-03-01	-	NM_000059.4:c.91del	NP_000050.3:p.Trp31GlyfsTer49	290	91	31	W/X	Tgg/gg	-	-	1	-	EntrezGene	NP_000050.3	T	T	-	-	-	-	-	-	-	-	-	-	-	-	-	1	0	13:32893236	32893237	1	0	0
NC_000013.10	:	g.32893238G>A	13:g.32893238G>A	13:32893238-32893238	A	stop_gained	HIGH	BRCA2	675	Transcript	NM_000059.4	protein_coding	2027-03-01	-	NM_000059.4:c.92G>A	NP_000050.3:p.Trp31Ter	291	92	31	W/*	tGg/tAg	-	-	1	-	EntrezGene	NP_000050.3	G	G	-	-	-	1	9.416e-06	5.69	5.69	0.88346	-	-	109344	0	-	1	0	13:32893238	32893238	1	0	0
NC_000013.10	:	g.32893238G>T	13:g.32893238G>T	13:32893238-32893238	T	missense_variant	MODERATE	BRCA2	675	Transcript	NM_000059.4	protein_coding	2027-03-01	-	NM_000059.4:c.92G>T	NP_000050.3:p.Trp31Leu	291	92	31	W/L	tGg/tTg	-	-	1	-	EntrezGene	NP_000050.3	G	G	-	-	-	1	9.416e-06	5.69	5.69	0.88346	T	-1.1809	109344	0	-	0	0	13:32893238	32893238	0	0	0
NC_000013.10	:	g.32893238_32893239insAA	13:g.32893238_32893239insAA	13:32893238-32893238	AA	stop_gained,frameshift_variant	HIGH	BRCA2	675	Transcript	NM_000059.4	protein_coding	2027-03-01	-	NM_000059.4:c.92_93insAA	NP_000050.3:p.Trp31Ter	291-292	92-93	31	W/*	tgg/tgAAg	-	-	1	-	EntrezGene	NP_000050.3	-	-	-	-	-	-	-	-	-	-	-	-	-	-	0	1	0	13:32893238	32893238	1	0	0
NC_000013.10	:	g.32893238_32893252del	13:g.32893238_32893252del	13:32893237-32893252	-	inframe_deletion	MODERATE	BRCA2	675	Transcript	NM_000059.4	protein_coding	2027-03-01	-	NM_000059.4:c.92_106del	NP_000050.3:p.Trp31_Leu35del	291-305	92-106	31-36	WFEELS/S	tGGTTTGAAGAACTTTct/tct	-	-	1	-	EntrezGene	NP_000050.3	GGTTTGAAGAACTTT	GGTTTGAAGAACTTT	-	-	-	-	-	-	-	-	-	-	-	-	0	1	0	13:32893237	32893252	0	0	0
NC_000013.10	:	g.32893239G>A	13:g.32893239G>A	13:32893239-32893239	A	stop_gained	HIGH	BRCA2	675	Transcript	NM_000059.4	protein_coding	2027-03-01	-	NM_000059.4:c.93G>A	NP_000050.3:p.Trp31Ter	292	93	31	W/*	tgG/tgA	-	-	1	-	EntrezGene	NP_000050.3	G	G	-	-	-	-	-	5.69	5.69	0.88346	-	-	-	-	-	1	0	13:32893239	32893239	1	0	0
NC_000013.10	:	g.32893239G>C	13:g.32893239G>C	13:32893239-32893239	C	missense_variant	MODERATE	BRCA2	675	Transcript	NM_000059.4	protein_coding	2027-03-01	-	NM_000059.4:c.93G>C	NP_000050.3:p.Trp31Cys	292	93	31	W/C	tgG/tgC	-	-	1	-	EntrezGene	NP_000050.3	G	G	-	-	-	-	-	5.69	5.69	0.88346	T	-1.1809	-	-	-	0	0	13:32893239	32893239	0	0	0
NC_000013.10	:	g.32893239G>T	13:g.32893239G>T	13:32893239-32893239	T	missense_variant	MODERATE	BRCA2	675	Transcript	NM_000059.4	protein_coding	2027-03-01	-	NM_000059.4:c.93G>T	NP_000050.3:p.Trp31Cys	292	93	31	W/C	tgG/tgT	-	-	1	-	EntrezGene	NP_000050.3	G	G	-	-	-	-	-	5.69	5.69	0.88346	T	-1.1809	-	-	-	0	0	13:32893239	32893239	0	0	0
NC_000013.10	:	g.32893240T>C	13:g.32893240T>C	13:32893240-32893240	C	missense_variant	MODERATE	BRCA2	675	Transcript	NM_000059.4	protein_coding	2027-03-01	-	NM_000059.4:c.94T>C	NP_000050.3:p.Phe32Leu	293	94	32	F/L	Ttt/Ctt	-	-	1	-	EntrezGene	NP_000050.3	T	T	-	-	-	-	-	5.69	5.69	0.88346	T	-1.2154	-	-	-	0	0	13:32893240	32893240	0	0	0
NC_000013.10	:	g.32893242T>G	13:g.32893242T>G	13:32893242-32893242	G	missense_variant	MODERATE	BRCA2	675	Transcript	NM_000059.4	protein_coding	2027-03-01	-	NM_000059.4:c.96T>G	NP_000050.3:p.Phe32Leu	295	96	32	F/L	ttT/ttG	-	-	1	-	EntrezGene	NP_000050.3	T	T	-	-	-	-	-	5.69	5.69	0.88346	T	-1.2154	-	-	-	0	0	13:32893242	32893242	0	0	0
NC_000013.10	:	g.32893243G>A	13:g.32893243G>A	13:32893243-32893243	A	missense_variant	MODERATE	BRCA2	675	Transcript	NM_000059.4	protein_coding	2027-03-01	-	NM_000059.4:c.97G>A	NP_000050.3:p.Glu33Lys	296	97	33	E/K	Gaa/Aaa	-	-	1	-	EntrezGene	NP_000050.3	G	G	-	-	-	-	-	5.69	4.84	0.62125	T	-1.1295	-	-	-	0	0	13:32893243	32893243	0	0	0
NC_000013.10	:	g.32893243G>T	13:g.32893243G>T	13:32893243-32893243	T	stop_gained	HIGH	BRCA2	675	Transcript	NM_000059.4	protein_coding	2027-03-01	-	NM_000059.4:c.97G>T	NP_000050.3:p.Glu33Ter	296	97	33	E/*	Gaa/Taa	-	-	1	-	EntrezGene	NP_000050.3	G	G	-	-	-	-	-	5.69	4.84	0.62125	-	-	-	-	-	1	0	13:32893243	32893243	1	0	0
NC_000013.10	:	g.32893246G>T	13:g.32893246G>T	13:32893246-32893246	T	stop_gained	HIGH	BRCA2	675	Transcript	NM_000059.4	protein_coding	2027-03-01	-	NM_000059.4:c.100G>T	NP_000050.3:p.Glu34Ter	299	100	34	E/*	Gaa/Taa	-	-	1	-	EntrezGene	NP_000050.3	G	G	-	-	-	-	-	5.69	5.69	0.88346	-	-	-	-	-	1	0	13:32893246	32893246	1	0	0
NC_000013.10	:	g.32893248A>G	13:g.32893248A>G	13:32893248-32893248	G	synonymous_variant	LOW	BRCA2	675	Transcript	NM_000059.4	protein_coding	2027-03-01	-	NM_000059.4:c.102A>G	NP_000050.3:p.Glu34%3D	301	102	34	E	gaA/gaG	-	-	1	-	EntrezGene	NP_000050.3	A	A	-	-	-	-	-	-	-	-	-	-	-	-	-	1	0	13:32893248	32893248	0	0	0
NC_000013.10	:	g.32893249C>T	13:g.32893249C>T	13:32893249-32893249	T	missense_variant	MODERATE	BRCA2	675	Transcript	NM_000059.4	protein_coding	2027-03-01	-	NM_000059.4:c.103C>T	NP_000050.3:p.Leu35Phe	302	103	35	L/F	Ctt/Ttt	-	-	1	-	EntrezGene	NP_000050.3	C	C	-	-	-	-	-	5.69	5.69	0.88346	T	-1.2444	-	-	-	0	0	13:32893249	32893249	0	0	0
NC_000013.10	:	g.32893249dup	13:g.32893249dup	13:32893249-32893249	C	frameshift_variant	HIGH	BRCA2	675	Transcript	NM_000059.4	protein_coding	2027-03-01	-	NM_000059.4:c.103dup	NP_000050.3:p.Leu35ProfsTer9	302-303	103-104	35	L/PX	ctt/cCtt	-	-	1	-	EntrezGene	NP_000050.3	-	-	-	-	-	-	-	-	-	-	-	-	-	-	-	1	0	13:32893249	32893249	1	0	0
NC_000013.10	:	g.32893250_32893256del	13:g.32893250_32893256del	13:32893249-32893256	-	frameshift_variant	HIGH	BRCA2	675	Transcript	NM_000059.4	protein_coding	2027-03-01	-	NM_000059.4:c.104_110del	NP_000050.3:p.Leu35GlnfsTer43	303-309	104-110	35-37	LSS/X	cTTTCTTCa/ca	-	-	1	-	EntrezGene	NP_000050.3	TTTCTTC	TTTCTTC	-	-	-	-	-	-	-	-	-	-	-	-	-	1	0	13:32893249	32893256	1	0	0
NC_000013.10	:	g.32893252_32893255del	13:g.32893252_32893255del	13:32893251-32893255	-	frameshift_variant	HIGH	BRCA2	675	Transcript	NM_000059.4	protein_coding	2027-03-01	-	NM_000059.4:c.106_109del	NP_000050.3:p.Ser36GlnfsTer43	305-308	106-109	36-37	SS/X	TCTTca/ca	-	-	1	-	EntrezGene	NP_000050.3	TCTT	TCTT	-	-	-	-	-	-	-	-	-	-	-	-	-	1	0	13:32893251	32893255	1	0	0
NC_000013.10	:	g.32893252dup	13:g.32893252dup	13:32893252-32893252	T	frameshift_variant	HIGH	BRCA2	675	Transcript	NM_000059.4	protein_coding	2027-03-01	-	NM_000059.4:c.106dup	NP_000050.3:p.Ser36PhefsTer8	305-306	106-107	36	S/FX	tct/tTct	-	-	1	-	EntrezGene	NP_000050.3	-	-	-	-	-	-	-	-	-	-	-	-	-	-	-	1	0	13:32893252	32893252	1	0	0
NC_000013.10	:	g.32893253C>A	13:g.32893253C>A	13:32893253-32893253	A	missense_variant	MODERATE	BRCA2	675	Transcript	NM_000059.4	protein_coding	2027-03-01	-	NM_000059.4:c.107C>A	NP_000050.3:p.Ser36Tyr	306	107	36	S/Y	tCt/tAt	-	-	1	-	EntrezGene	NP_000050.3	C	C	-	-	-	-	-	5.69	3.84	0.43422	T	-1.0468	-	-	-	0	0	13:32893253	32893253	0	0	0
NC_000013.10	:	g.32893253C>T	13:g.32893253C>T	13:32893253-32893253	T	missense_variant	MODERATE	BRCA2	675	Transcript	NM_000059.4	protein_coding	2027-03-01	-	NM_000059.4:c.107C>T	NP_000050.3:p.Ser36Phe	306	107	36	S/F	tCt/tTt	-	-	1	-	EntrezGene	NP_000050.3	C	C	-	-	-	1	9.415e-06	5.69	3.84	0.43422	T	-0.9078	109364	1	9.14378e-06	0	0	13:32893253	32893253	0	0	0
NC_000013.10	:	g.32893255T>G	13:g.32893255T>G	13:32893255-32893255	G	missense_variant	MODERATE	BRCA2	675	Transcript	NM_000059.4	protein_coding	2027-03-01	-	NM_000059.4:c.109T>G	NP_000050.3:p.Ser37Ala	308	109	37	S/A	Tca/Gca	-	-	1	-	EntrezGene	NP_000050.3	T	T	-	-	-	-	-	5.69	5.69	0.88346	T	-0.8649	-	-	-	0	0	13:32893255	32893255	0	0	0
NC_000013.10	:	g.32893255_32893258del	13:g.32893255_32893258del	13:32893254-32893258	-	frameshift_variant	HIGH	BRCA2	675	Transcript	NM_000059.4	protein_coding	2027-03-01	-	NM_000059.4:c.109_112del	NP_000050.3:p.Ser37LysfsTer42	308-311	109-112	37-38	SE/X	TCAGaa/aa	-	-	1	-	EntrezGene	NP_000050.3	TCAG	TCAG	-	-	-	-	-	-	-	-	-	-	-	-	-	1	0	13:32893254	32893258	1	0	0
NC_000013.10	:	g.32893256C>A	13:g.32893256C>A	13:32893256-32893256	A	stop_gained	HIGH	BRCA2	675	Transcript	NM_000059.4	protein_coding	2027-03-01	-	NM_000059.4:c.110C>A	NP_000050.3:p.Ser37Ter	309	110	37	S/*	tCa/tAa	-	-	1	-	EntrezGene	NP_000050.3	C	C	-	-	-	-	-	5.69	1.91	0.24841	-	-	-	-	-	0	1	13:32893256	32893256	1	0	0
NC_000013.10	:	g.32893256C>G	13:g.32893256C>G	13:32893256-32893256	G	stop_gained	HIGH	BRCA2	675	Transcript	NM_000059.4	protein_coding	2027-03-01	-	NM_000059.4:c.110C>G	NP_000050.3:p.Ser37Ter	309	110	37	S/*	tCa/tGa	-	-	1	-	EntrezGene	NP_000050.3	C	C	-	-	-	-	-	5.69	1.91	0.24841	-	-	-	-	-	0	1	13:32893256	32893256	1	0	0
NC_000013.10	:	g.32893256C>T	13:g.32893256C>T	13:32893256-32893256	T	missense_variant	MODERATE	BRCA2	675	Transcript	NM_000059.4	protein_coding	2027-03-01	-	NM_000059.4:c.110C>T	NP_000050.3:p.Ser37Leu	309	110	37	S/L	tCa/tTa	-	-	1	-	EntrezGene	NP_000050.3	C	C	-	-	-	-	-	5.69	1.91	0.24841	T	-0.9847	-	-	-	0	1	13:32893256	32893256	0	0	0
NC_000013.10	:	g.32893258G>A	13:g.32893258G>A	13:32893258-32893258	A	missense_variant	MODERATE	BRCA2	675	Transcript	NM_000059.4	protein_coding	2027-03-01	-	NM_000059.4:c.112G>A	NP_000050.3:p.Glu38Lys	311	112	38	E/K	Gaa/Aaa	-	-	1	-	EntrezGene	NP_000050.3	G	G	-	-	-	-	-	5.69	4.85	0.62375	T	-0.9742	-	-	-	0	0	13:32893258	32893258	0	0	0
NC_000013.10	:	g.32893260A>G	13:g.32893260A>G	13:32893260-32893260	G	synonymous_variant	LOW	BRCA2	675	Transcript	NM_000059.4	protein_coding	2027-03-01	-	NM_000059.4:c.114A>G	NP_000050.3:p.Glu38%3D	313	114	38	E	gaA/gaG	-	-	1	-	EntrezGene	NP_000050.3	A	A	-	-	-	-	-	-	-	-	-	-	-	-	-	1	0	13:32893260	32893260	0	0	0
NC_000013.10	:	g.32893261del	13:g.32893261del	13:32893260-32893261	-	frameshift_variant	HIGH	BRCA2	675	Transcript	NM_000059.4	protein_coding	2027-03-01	-	NM_000059.4:c.115del	NP_000050.3:p.Ala39LeufsTer41	314	115	39	A/X	Gct/ct	-	-	1	-	EntrezGene	NP_000050.3	G	G	-	-	-	-	-	-	-	-	-	-	-	-	-	1	0	13:32893260	32893261	1	0	0
NC_000013.10	:	g.32893262C>T	13:g.32893262C>T	13:32893262-32893262	T	missense_variant	MODERATE	BRCA2	675	Transcript	NM_000059.4	protein_coding	2027-03-01	-	NM_000059.4:c.116C>T	NP_000050.3:p.Ala39Val	315	116	39	A/V	gCt/gTt	-	-	1	-	EntrezGene	NP_000050.3	C	C	-	-	-	1	9.415e-06	5.69	5.69	0.88346	T	-1.2444	109378	0	0	0	0	13:32893262	32893262	0	0	0
NC_000013.10	:	g.32893263T>C	13:g.32893263T>C	13:32893263-32893263	C	synonymous_variant	LOW	BRCA2	675	Transcript	NM_000059.4	protein_coding	2027-03-01	-	NM_000059.4:c.117T>C	NP_000050.3:p.Ala39%3D	316	117	39	A	gcT/gcC	-	-	1	-	EntrezGene	NP_000050.3	T	T	-	-	-	-	-	-	-	-	-	-	-	-	-	1	0	13:32893263	32893263	0	0	0
NC_000013.10	:	g.32893266A>G	13:g.32893266A>G	13:32893266-32893266	G	synonymous_variant	LOW	BRCA2	675	Transcript	NM_000059.4	protein_coding	2027-03-01	-	NM_000059.4:c.120A>G	NP_000050.3:p.Pro40%3D	319	120	40	P	ccA/ccG	-	-	1	-	EntrezGene	NP_000050.3	A	A	-	-	-	-	-	-	-	-	-	-	-	-	-	1	0	13:32893266	32893266	0	0	0
NC_000013.10	:	g.32893266A>T	13:g.32893266A>T	13:32893266-32893266	T	synonymous_variant	LOW	BRCA2	675	Transcript	NM_000059.4	protein_coding	2027-03-01	-	NM_000059.4:c.120A>T	NP_000050.3:p.Pro40%3D	319	120	40	P	ccA/ccT	-	-	1	-	EntrezGene	NP_000050.3	A	A	-	-	-	-	-	-	-	-	-	-	-	-	-	1	0	13:32893266	32893266	0	0	0
NC_000013.10	:	g.32893266_32893269del	13:g.32893266_32893269del	13:32893265-32893269	-	frameshift_variant	HIGH	BRCA2	675	Transcript	NM_000059.4	protein_coding	2027-03-01	-	NM_000059.4:c.120_123del	NP_000050.3:p.Pro41IlefsTer38	319-322	120-123	40-41	PP/X	ccACCC/cc	-	-	1	-	EntrezGene	NP_000050.3	ACCC	ACCC	-	-	-	-	-	-	-	-	-	-	-	-	-	1	0	13:32893265	32893269	1	0	0
NC_000013.10	:	g.32893267C>G	13:g.32893267C>G	13:32893267-32893267	G	missense_variant	MODERATE	BRCA2	675	Transcript	NM_000059.4	protein_coding	2027-03-01	-	NM_000059.4:c.121C>G	NP_000050.3:p.Pro41Ala	320	121	41	P/A	Ccc/Gcc	-	-	1	-	EntrezGene	NP_000050.3	C	C	-	-	-	2	1.883e-05	5.69	5.69	0.88346	T	-1.1176	109382	0	0	0	0	13:32893267	32893267	0	0	0
NC_000013.10	:	g.32893267C>T	13:g.32893267C>T	13:32893267-32893267	T	missense_variant	MODERATE	BRCA2	675	Transcript	NM_000059.4	protein_coding	2027-03-01	-	NM_000059.4:c.121C>T	NP_000050.3:p.Pro41Ser	320	121	41	P/S	Ccc/Tcc	-	-	1	-	EntrezGene	NP_000050.3	C	C	-	-	-	-	-	5.69	5.69	0.88346	T	-1.1473	109382	0	0	0	0	13:32893267	32893267	0	0	0
NC_000013.10	:	g.32893268C>T	13:g.32893268C>T	13:32893268-32893268	T	missense_variant	MODERATE	BRCA2	675	Transcript	NM_000059.4	protein_coding	2027-03-01	-	NM_000059.4:c.122C>T	NP_000050.3:p.Pro41Leu	321	122	41	P/L	cCc/cTc	-	-	1	-	EntrezGene	NP_000050.3	C	C	-	-	-	-	-	5.69	-0.0321	0.13234	T	-0.9238	109390	0	0	0	1	13:32893268	32893268	0	0	0
NC_000013.10	:	g.32893269C>G	13:g.32893269C>G	13:32893269-32893269	G	synonymous_variant	LOW	BRCA2	675	Transcript	NM_000059.4	protein_coding	2027-03-01	-	NM_000059.4:c.123C>G	NP_000050.3:p.Pro41%3D	322	123	41	P	ccC/ccG	-	-	1	-	EntrezGene	NP_000050.3	C	C	-	-	-	-	-	-	-	-	-	-	-	-	-	1	0	13:32893269	32893269	0	0	0
NC_000013.10	:	g.32893269C>T	13:g.32893269C>T	13:32893269-32893269	T	synonymous_variant	LOW	BRCA2	675	Transcript	NM_000059.4	protein_coding	2027-03-01	-	NM_000059.4:c.123C>T	NP_000050.3:p.Pro41%3D	322	123	41	P	ccC/ccT	-	-	1	-	EntrezGene	NP_000050.3	C	C	-	-	-	-	-	-	-	-	-	-	-	-	-	1	0	13:32893269	32893269	0	0	0
NC_000013.10	:	g.32893271_32893278dup	13:g.32893271_32893278dup	13:32893278-32893278	ATAATTCT	frameshift_variant	HIGH	BRCA2	675	Transcript	NM_000059.4	protein_coding	2027-03-01	-	NM_000059.4:c.125_132dup	NP_000050.3:p.Glu45IlefsTer38	331-332	132-133	44-45	-/IIX	-/ATAATTCT	-	-	1	-	EntrezGene	NP_000050.3	-	-	-	-	-	-	-	-	-	-	-	-	-	-	-	1	0	13:32893278	32893278	1	0	0
NC_000013.10	:	g.32893272T>A	13:g.32893272T>A	13:32893272-32893272	A	stop_gained	HIGH	BRCA2	675	Transcript	NM_000059.4	protein_coding	2027-03-01	-	NM_000059.4:c.126T>A	NP_000050.3:p.Tyr42Ter	325	126	42	Y/*	taT/taA	-	-	1	-	EntrezGene	NP_000050.3	T	T	-	-	-	-	-	5.69	4.47	0.5377	-	-	-	-	-	1	0	13:32893272	32893272	1	0	0
NC_000013.10	:	g.32893273A>G	13:g.32893273A>G	13:32893273-32893273	G	missense_variant	MODERATE	BRCA2	675	Transcript	NM_000059.4	protein_coding	2027-03-01	-	NM_000059.4:c.127A>G	NP_000050.3:p.Asn43Asp	326	127	43	N/D	Aat/Gat	-	-	1	-	EntrezGene	NP_000050.3	A	A	-	-	-	-	-	5.69	3.18	0.35615	T	-0.9117	-	-	-	0	0	13:32893273	32893273	0	0	0
NC_000013.10	:	g.32893273_32893274del	13:g.32893273_32893274del	13:32893272-32893274	-	frameshift_variant	HIGH	BRCA2	675	Transcript	NM_000059.4	protein_coding	2027-03-01	-	NM_000059.4:c.127_128del	NP_000050.3:p.Asn43PhefsTer2	326-327	127-128	43	N/X	AAt/t	-	-	1	-	EntrezGene	NP_000050.3	AA	AA	-	-	-	-	-	-	-	-	-	-	-	-	-	1	0	13:32893272	32893274	1	0	0
NC_000013.10	:	g.32893274A>G	13:g.32893274A>G	13:32893274-32893274	G	missense_variant	MODERATE	BRCA2	675	Transcript	NM_000059.4	protein_coding	2027-03-01	-	NM_000059.4:c.128A>G	NP_000050.3:p.Asn43Ser	327	128	43	N/S	aAt/aGt	-	-	1	-	EntrezGene	NP_000050.3	A	A	-	-	-	-	-	5.69	1.91	0.24841	T	-0.9179	-	-	-	0	1	13:32893274	32893274	0	0	0
NC_000013.10	:	g.32893274del	13:g.32893274del	13:32893273-32893274	-	frameshift_variant	HIGH	BRCA2	675	Transcript	NM_000059.4	protein_coding	2027-03-01	-	NM_000059.4:c.128del	NP_000050.3:p.Asn43IlefsTer37	327	128	43	N/X	aAt/at	-	-	1	-	EntrezGene	NP_000050.3	A	A	FANCONI_ANEMIA_COMPLEMENTATION_GROUP_D_TYPE_1+DDG2P+ENSG00000139618,Breast_Cancer+MIM_morbid+ENSG00000139618,BREAST-OVARIAN_CANCER__FAMILIAL__SUSCEPTIBILITY_TO__2+MIM_morbid+ENSG00000139618,FANCONI_ANEMIA__COMPLEMENTATION_GROUP_A+MIM_morbid+ENSG00000139618,FANCONI_ANEMIA__COMPLEMENTATION_GROUP_D1+MIM_morbid+ENSG00000139618,GLIOMA_SUSCEPTIBILITY_3+MIM_morbid+ENSG00000139618,PANCREATIC_CANCER__SUSC…	-	-	-	-	-	-	-	-	-	-	-	-	1	0	13:32893273	32893274	1	0	0
NC_000013.10	:	g.32893276T>A	13:g.32893276T>A	13:32893276-32893276	A	missense_variant	MODERATE	BRCA2	675	Transcript	NM_000059.4	protein_coding	2027-03-01	-	NM_000059.4:c.130T>A	NP_000050.3:p.Ser44Thr	329	130	44	S/T	Tct/Act	-	-	1	-	EntrezGene	NP_000050.3	T	T	-	-	-	-	-	5.69	4.49	0.54177	T	-0.9717	-	-	-	0	0	13:32893276	32893276	0	0	0
NC_000013.10	:	g.32893279G>T	13:g.32893279G>T	13:32893279-32893279	T	stop_gained	HIGH	BRCA2	675	Transcript	NM_000059.4	protein_coding	2027-03-01	-	NM_000059.4:c.133G>T	NP_000050.3:p.Glu45Ter	332	133	45	E/*	Gaa/Taa	-	-	1	-	EntrezGene	NP_000050.3	G	G	Breast-ovarian_cancer__familial_2+ClinVar+rs397507581,Familial_cancer_of_breast+ClinVar+rs397507581	-	-	-	-	5.69	4.83	0.6188	-	-	109388	1	9.14177e-06	1	0	13:32893279	32893279	1	0	0
NC_000013.10	:	g.32893282C>A	13:g.32893282C>A	13:32893282-32893282	A	missense_variant	MODERATE	BRCA2	675	Transcript	NM_000059.4	protein_coding	2027-03-01	-	NM_000059.4:c.136C>A	NP_000050.3:p.Pro46Thr	335	136	46	P/T	Cct/Act	-	-	1	-	EntrezGene	NP_000050.3	C	C	Breast-ovarian_cancer__familial_2+ClinVar+rs80358425,ClinVar:_phenotype_not_specified+ClinVar+rs80358425,Hereditary_cancer-predisposing_syndrome+ClinVar+rs80358425,Hereditary_cancer-predisposing_syndrome+ClinVar+rs80358425	-	-	-	-	5.69	1.27	0.20595	T	-0.9239	-	-	-	0	1	13:32893282	32893282	0	0	0
NC_000013.10	:	g.32893282C>T	13:g.32893282C>T	13:32893282-32893282	T	missense_variant	MODERATE	BRCA2	675	Transcript	NM_000059.4	protein_coding	2027-03-01	-	NM_000059.4:c.136C>T	NP_000050.3:p.Pro46Ser	335	136	46	P/S	Cct/Tct	-	-	1	-	EntrezGene	NP_000050.3	C	C	Breast-ovarian_cancer__familial_2+ClinVar+rs80358425,ClinVar:_phenotype_not_specified+ClinVar+rs80358425,Hereditary_cancer-predisposing_syndrome+ClinVar+rs80358425,Hereditary_cancer-predisposing_syndrome+ClinVar+rs80358425	-	-	1	9.415e-06	5.69	1.27	0.20595	T	-0.9324	109394	2	1.82825e-05	0	1	13:32893282	32893282	0	0	0
NC_000013.10	:	g.32893283C>G	13:g.32893283C>G	13:32893283-32893283	G	missense_variant	MODERATE	BRCA2	675	Transcript	NM_000059.4	protein_coding	2027-03-01	-	NM_000059.4:c.137C>G	NP_000050.3:p.Pro46Arg	336	137	46	P/R	cCt/cGt	-	-	1	-	EntrezGene	NP_000050.3	C	C	Hereditary_breast_and_ovarian_cancer_syndrome+ClinVar+rs1216148236,Hereditary_cancer-predisposing_syndrome+ClinVar+rs1216148236	-	-	-	-	5.69	2.93	0.33092	T	-0.9399	-	-	-	0	0	13:32893283	32893283	0	0	0
NC_000013.10	:	g.32893283C>T	13:g.32893283C>T	13:32893283-32893283	T	missense_variant	MODERATE	BRCA2	675	Transcript	NM_000059.4	protein_coding	2027-03-01	-	NM_000059.4:c.137C>T	NP_000050.3:p.Pro46Leu	336	137	46	P/L	cCt/cTt	-	-	1	-	EntrezGene	NP_000050.3	C	C	Hereditary_breast_and_ovarian_cancer_syndrome+ClinVar+rs1216148236,Hereditary_cancer-predisposing_syndrome+ClinVar+rs1216148236	-	-	-	-	5.69	2.93	0.33092	T	-0.9753	109394	1	9.14127e-06	0	0	13:32893283	32893283	0	0	0
NC_000013.10	:	g.32893283del	13:g.32893283del	13:32893282-32893283	-	frameshift_variant	HIGH	BRCA2	675	Transcript	NM_000059.4	protein_coding	2027-03-01	-	NM_000059.4:c.137del	NP_000050.3:p.Pro46LeufsTer34	336	137	46	P/X	cCt/ct	-	-	1	-	EntrezGene	NP_000050.3	C	C	Hereditary_breast_and_ovarian_cancer_syndrome+ClinVar+rs1216148236,Hereditary_cancer-predisposing_syndrome+ClinVar+rs1216148236	-	-	-	-	-	-	-	-	-	-	-	-	1	0	13:32893282	32893283	1	0	0
NC_000013.10	:	g.32893287A>G	13:g.32893287A>G	13:32893287-32893287	G	synonymous_variant	LOW	BRCA2	675	Transcript	NM_000059.4	protein_coding	2027-03-01	-	NM_000059.4:c.141A>G	NP_000050.3:p.Ala47%3D	340	141	47	A	gcA/gcG	-	-	1	-	EntrezGene	NP_000050.3	A	A	ClinVar:_phenotype_not_specified+ClinVar+rs1057520991	-	-	-	-	-	-	-	-	-	-	-	-	1	0	13:32893287	32893287	0	0	0
NC_000013.10	:	g.32893287A>T	13:g.32893287A>T	13:32893287-32893287	T	synonymous_variant	LOW	BRCA2	675	Transcript	NM_000059.4	protein_coding	2027-03-01	-	NM_000059.4:c.141A>T	NP_000050.3:p.Ala47%3D	340	141	47	A	gcA/gcT	-	-	1	-	EntrezGene	NP_000050.3	A	A	ClinVar:_phenotype_not_specified+ClinVar+rs1057520991	-	-	-	-	-	-	-	-	-	-	-	-	1	0	13:32893287	32893287	0	0	0
NC_000013.10	:	g.32893288G>A	13:g.32893288G>A	13:32893288-32893288	A	missense_variant	MODERATE	BRCA2	675	Transcript	NM_000059.4	protein_coding	2027-03-01	-	NM_000059.4:c.142G>A	NP_000050.3:p.Glu48Lys	341	142	48	E/K	Gaa/Aaa	-	-	1	-	EntrezGene	NP_000050.3	G	G	Hereditary_cancer-predisposing_syndrome+ClinVar+rs1555280354	-	-	-	-	5.69	5.69	0.88346	T	-1.0839	-	-	-	0	0	13:32893288	32893288	0	0	0
NC_000013.10	:	g.32893289A>G	13:g.32893289A>G	13:32893289-32893289	G	missense_variant	MODERATE	BRCA2	675	Transcript	NM_000059.4	protein_coding	2027-03-01	-	NM_000059.4:c.143A>G	NP_000050.3:p.Glu48Gly	342	143	48	E/G	gAa/gGa	-	-	1	-	EntrezGene	NP_000050.3	A	A	Hereditary_cancer-predisposing_syndrome+ClinVar+rs1478651557,Breast-ovarian_cancer__familial_2+ClinVar+rs864622434,Hereditary_breast_and_ovarian_cancer_syndrome+ClinVar+rs864622434,Hereditary_cancer-predisposing_syndrome+ClinVar+rs864622434	-	-	-	-	5.69	5.69	0.88346	T	-0.8941	-	-	-	0	0	13:32893289	32893289	0	0	0
NC_000013.10	:	g.32893290del	13:g.32893290del	13:32893289-32893290	-	frameshift_variant	HIGH	BRCA2	675	Transcript	NM_000059.4	protein_coding	2027-03-01	-	NM_000059.4:c.144del	NP_000050.3:p.Glu49AsnfsTer31	343	144	48	E/X	gaA/ga	-	-	1	-	EntrezGene	NP_000050.3	A	A	-	-	-	-	-	-	-	-	-	-	-	-	-	1	0	13:32893289	32893290	1	0	0
NC_000013.10	:	g.32893291G>T	13:g.32893291G>T	13:32893291-32893291	T	stop_gained	HIGH	BRCA2	675	Transcript	NM_000059.4	protein_coding	2027-03-01	-	NM_000059.4:c.145G>T	NP_000050.3:p.Glu49Ter	344	145	49	E/*	Gaa/Taa	-	-	1	-	EntrezGene	NP_000050.3	G	G	Breast-ovarian_cancer__familial_2+ClinVar+rs80358435,ClinVar:_phenotype_not_specified+ClinVar+rs80358435,Familial_cancer_of_breast+ClinVar+rs80358435,Familial_cancer_of_breast+ClinVar+rs80358435,Hereditary_breast_and_ovarian_cancer_syndrome+ClinVar+rs80358435,Hereditary_cancer-predisposing_syndrome+ClinVar+rs80358435	-	-	-	-	5.69	5.69	0.88346	-	-	109386	0	0	1	0	13:32893291	32893291	1	0	0
NC_000013.10	:	g.32893292A>T	13:g.32893292A>T	13:32893292-32893292	T	missense_variant	MODERATE	BRCA2	675	Transcript	NM_000059.4	protein_coding	2027-03-01	-	NM_000059.4:c.146A>T	NP_000050.3:p.Glu49Val	345	146	49	E/V	gAa/gTa	-	-	1	-	EntrezGene	NP_000050.3	A	A	Breast-ovarian_cancer__familial_2+ClinVar+rs431825283,Hereditary_cancer-predisposing_syndrome+ClinVar+rs431825283	-	-	-	-	5.69	5.69	0.88346	T	-0.9134	-	-	-	0	0	13:32893292	32893292	0	0	0
NC_000013.10	:	g.32893293A>C	13:g.32893293A>C	13:32893293-32893293	C	missense_variant	MODERATE	BRCA2	675	Transcript	NM_000059.4	protein_coding	2027-03-01	-	NM_000059.4:c.147A>C	NP_000050.3:p.Glu49Asp	346	147	49	E/D	gaA/gaC	-	-	1	-	EntrezGene	NP_000050.3	A	A	Hereditary_breast_and_ovarian_cancer_syndrome+ClinVar+rs779648876,Hereditary_cancer-predisposing_syndrome+ClinVar+rs779648876	-	-	1	9.415e-06	5.69	-1.35	0.08638	T	-0.9349	109392	0	0	0	1	13:32893293	32893293	0	0	0
NC_000013.10	:	g.32893297G>A	13:g.32893297G>A	13:32893297-32893297	A	missense_variant	MODERATE	BRCA2	675	Transcript	NM_000059.4	protein_coding	2027-03-01	-	NM_000059.4:c.151G>A	NP_000050.3:p.Glu51Lys	350	151	51	E/K	Gaa/Aaa	-	-	1	-	EntrezGene	NP_000050.3	G	G	Hereditary_breast_and_ovarian_cancer_syndrome+ClinVar+rs1566215788,Hereditary_cancer-predisposing_syndrome+ClinVar+rs1566215788,Breast-ovarian_cancer__familial_2+ClinVar+rs80359287	-	-	-	-	5.69	5.69	0.88346	T	-0.9455	-	-	-	0	0	13:32893297	32893297	0	0	0
NC_000013.10	:	g.32893297del	13:g.32893297del	13:32893296-32893297	-	frameshift_variant	HIGH	BRCA2	675	Transcript	NM_000059.4	protein_coding	2027-03-01	-	NM_000059.4:c.151del	NP_000050.3:p.Glu51AsnfsTer29	350	151	51	E/X	Gaa/aa	-	-	1	-	EntrezGene	NP_000050.3	G	G	Hereditary_breast_and_ovarian_cancer_syndrome+ClinVar+rs1566215788,Hereditary_cancer-predisposing_syndrome+ClinVar+rs1566215788,Breast-ovarian_cancer__familial_2+ClinVar+rs80359287	-	-	-	-	-	-	-	-	-	-	-	-	1	0	13:32893296	32893297	1	0	0
NC_000013.10	:	g.32893301A>G	13:g.32893301A>G	13:32893301-32893301	G	missense_variant	MODERATE	BRCA2	675	Transcript	NM_000059.4	protein_coding	2027-03-01	-	NM_000059.4:c.155A>G	NP_000050.3:p.His52Arg	354	155	52	H/R	cAt/cGt	-	-	1	-	EntrezGene	NP_000050.3	A	A	Hereditary_cancer-predisposing_syndrome+ClinVar+rs749827015	-	-	1	9.415e-06	5.69	1.52	0.22158	T	-0.8609	109392	1	9.14144e-06	0	1	13:32893301	32893301	0	0	0
NC_000013.10	:	g.32893302_32893303insGCCGGGCGCGGTCGCTCACGCCTGTAATCCCAGCACTTTGGGAGGCCGAGGCGGGCGGATCACGAGGTCAGGAGATCGACACCATCCCGGCTGAAACGGTGAAACCCCGTCTCTACTAAAAATACAAAAAATTAGCCGGGCGTAGTGGCGGGCGCCTGTAGTCCCAGCTACTTGGGAGGCTGAGGCAGGAGAATGGCGTGAACCCGGGAGGCGGAGCTTGCAGTGAGCCGAGATCCCGCCACTGCACTCCAGCCTGGGCGACAGAGCGAGACTCCGCCTCA	13:g.32893302_32893303insGCCGGGCGCGGTCGCTCACGCCTGTAATCCCAGCACTTTGGGAGGCCGAGGCGGGCGGATCACGAGGTCAGGAGATCGACACCATCCCGGCTGAAACGGTGAAACCCCGTCTCTACTAAAAATACAAAAAATTAGCCGGGCGTAGTGGCGGGCGCCTGTAGTCCCAGCTACTTGGGAGGCTGAGGCAGGAGAATGGCGTGAACCCGGGAGGCGGAGCTTGCAGTGAGCCGAGATCCCGCCACTGCACTCCAGCCTGGGCGACAGAGCGAGACTCCGCCTCA	13:32893302-32893302	GCCGGGCGCGGTCGCTCACGCCTGTAATCCCAGCACTTTGGGAGGCCGAGGCGGGCGGATCACGAGGTCAGGAGATCGACACCATCCCGGCTGAAACGGTGAAACCCCGTCTCTACTAAAAATACAAAAAATTAGCCGGGCGTAGTGGCGGGCGCCTGTAGTCCCAGCTACTTGGGAGGCTGAGGCAGGAGAATGGCGTGAACCCGGGAGGCGGAGCTTGCAGTGAGCCGAGATCCCGCCACTGCACTCCAGCCTGGGCGACAGAGCGAGACTCCGCCTCA	stop_gained,frameshift_variant	HIGH	BRCA2	675	Transcript	NM_000059.4	protein_coding	2027-03-01	-	NM_000059.4:c.156_157insGCCGGGCGCGGTCGCTCACGCCTGTAATCCCAGCACTTTGGGAGGCCGAGGCGGGCGGATCACGAGGTCAGGAGATCGACACCATCCCGGCTGAAACGGTGAAACCCCGTCTCTACTAAAAATACAAAAAATTAGCCGGGCGTAGTGGCGGGCGCCTGTAGTCCCAGCTACTTGGGAGGCTGAGGCAGGAGAATGGCGTGAACCCGGGAGGCGGAGCTTGCAGTGAGCCGAGATCCCGCCACTGCACTCCAGCCTGGGCGACAGAGCGAGACTCCGCCTCA	NP_000050.3:p.Lys53AlafsTer9	355-356	156-157	52-53	-/AGRGRSRL*SQHFGRPRRADHEVRRSTPSRLKR*NPVSTKNTKN*PGVVAGACSPSYLGG*GRRMA*TREAELAVSRDPATALQPGRQSETPPX	-/GCCGGGCGCGGTCGCTCACGCCTGTAATCCCAGCACTTTGGGAGGCCGAGGCGGGCGGATCACGAGGTCAGGAGATCGACACCATCCCGGCTGAAACGGTGAAACCCCGTCTCTACTAAAAATACAAAAAATTAGCCGGGCGTAGTGGCGGGCGCCTGTAGTCCCAGCTACTTGGGAGGCTGAGGCAGGAGAATGGCGTGAACCCGGGAGGCGGAGCTTGCAGTGAGCCGAGATCCCGCCACTGCACTCCAGC	-	-	1	-	EntrezGene	NP_000050.3	-	-	Hereditary_cancer-predisposing_syndrome+ClinVar+rs1593882502,breast_neoplasm+ClinVar+rs878853297,Breast-ovarian_cancer__familial_2+ClinVar+rs878853297,ClinVar:_phenotype_not_specified+ClinVar+rs878853297,Hereditary_breast_and_ovarian_cancer_syndrome+ClinVar+rs878853297,Hereditary_breast_and_ovarian_cancer_syndrome+ClinVar+rs878853297,Hereditary_cancer-predisposing_syndrome+ClinVar+rs878853297,Her…	-	-	-	-	-	-	-	-	-	-	-	-	1	0	13:32893302	32893302	1	0	0
NC_000013.10	:	g.32893302del	13:g.32893302del	13:32893301-32893302	-	frameshift_variant	HIGH	BRCA2	675	Transcript	NM_000059.4	protein_coding	2027-03-01	-	NM_000059.4:c.156del	NP_000050.3:p.His52GlnfsTer28	355	156	52	H/X	caT/ca	-	-	1	-	EntrezGene	NP_000050.3	T	T	-	-	-	-	-	-	-	-	-	-	-	-	-	1	0	13:32893301	32893302	1	0	0
NC_000013.10	:	g.32893304A>G	13:g.32893304A>G	13:32893304-32893304	G	missense_variant	MODERATE	BRCA2	675	Transcript	NM_000059.4	protein_coding	2027-03-01	-	NM_000059.4:c.158A>G	NP_000050.3:p.Lys53Arg	357	158	53	K/R	aAa/aGa	-	-	1	-	EntrezGene	NP_000050.3	A	A	Familial_cancer_of_breast+ClinVar+rs397507595	-	-	-	-	5.69	5.69	0.88346	T	-0.9602	-	-	-	0	0	13:32893304	32893304	0	0	0
NC_000013.10	:	g.32893305A>G	13:g.32893305A>G	13:32893305-32893305	G	synonymous_variant	LOW	BRCA2	675	Transcript	NM_000059.4	protein_coding	2027-03-01	-	NM_000059.4:c.159A>G	NP_000050.3:p.Lys53%3D	358	159	53	K	aaA/aaG	-	-	1	-	EntrezGene	NP_000050.3	A	A	Hereditary_breast_and_ovarian_cancer_syndrome+ClinVar+rs921513445,Hereditary_cancer-predisposing_syndrome+ClinVar+rs921513445	-	-	-	-	-	-	-	-	-	-	-	-	1	0	13:32893305	32893305	0	0	0
NC_000013.10	:	g.32893306_32893307del	13:g.32893306_32893307del	13:32893305-32893307	-	frameshift_variant	HIGH	BRCA2	675	Transcript	NM_000059.4	protein_coding	2027-03-01	-	NM_000059.4:c.160_161del	NP_000050.3:p.Asn54GlnfsTer9	359-360	160-161	54	N/X	AAc/c	-	-	1	-	EntrezGene	NP_000050.3	AA	AA	Breast-ovarian_cancer__familial_2+ClinVar+rs11571587,ClinVar:_phenotype_not_specified+ClinVar+rs11571587,Hereditary_breast_and_ovarian_cancer_syndrome+ClinVar+rs11571587,Hereditary_cancer-predisposing_syndrome+ClinVar+rs11571587,Breast-ovarian_cancer__familial_2+ClinVar+rs80358445	-	-	-	-	-	-	-	-	-	-	-	-	1	0	13:32893305	32893307	1	0	0
NC_000013.10	:	g.32893307A>C	13:g.32893307A>C	13:32893307-32893307	C	missense_variant	MODERATE	BRCA2	675	Transcript	NM_000059.4	protein_coding	2027-03-01	-	NM_000059.4:c.161A>C	NP_000050.3:p.Asn54Thr	360	161	54	N/T	aAc/aCc	-	-	1	-	EntrezGene	NP_000050.3	A	A	-	-	-	-	-	5.69	-5.64	0.02269	T	-0.9159	-	-	-	0	1	13:32893307	32893307	0	0	0
NC_000013.10	:	g.32893307del	13:g.32893307del	13:32893306-32893307	-	frameshift_variant	HIGH	BRCA2	675	Transcript	NM_000059.4	protein_coding	2027-03-01	-	NM_000059.4:c.161del	NP_000050.3:p.Asn54ThrfsTer26	360	161	54	N/X	aAc/ac	-	-	1	-	EntrezGene	NP_000050.3	A	A	-	-	-	-	-	-	-	-	-	-	-	-	-	1	0	13:32893306	32893307	1	0	0
NC_000013.10	:	g.32893307dup	13:g.32893307dup	13:32893307-32893307	A	frameshift_variant	HIGH	BRCA2	675	Transcript	NM_000059.4	protein_coding	2027-03-01	-	NM_000059.4:c.161dup	NP_000050.3:p.Asn54LysfsTer10	360-361	161-162	54	N/KX	aac/aaAc	-	-	1	-	EntrezGene	NP_000050.3	-	-	Breast-ovarian_cancer__familial_2+ClinVar+rs1064794059,ClinVar:_phenotype_not_specified+ClinVar+rs1064794059	-	-	-	-	-	-	-	-	-	-	-	-	1	0	13:32893307	32893307	1	0	0
NC_000013.10	:	g.32893308del	13:g.32893308del	13:32893307-32893308	-	frameshift_variant	HIGH	BRCA2	675	Transcript	NM_000059.4	protein_coding	2027-03-01	-	NM_000059.4:c.162del	NP_000050.3:p.Asn54LysfsTer26	361	162	54	N/X	aaC/aa	-	-	1	-	EntrezGene	NP_000050.3	C	C	-	-	-	-	-	-	-	-	-	-	-	-	-	1	0	13:32893307	32893308	1	0	0
NC_000013.10	:	g.32893309A>T	13:g.32893309A>T	13:32893309-32893309	T	missense_variant	MODERATE	BRCA2	675	Transcript	NM_000059.4	protein_coding	2027-03-01	-	NM_000059.4:c.163A>T	NP_000050.3:p.Asn55Tyr	362	163	55	N/Y	Aac/Tac	-	-	1	-	EntrezGene	NP_000050.3	A	A	Hereditary_cancer-predisposing_syndrome+ClinVar+rs1555280362	-	-	-	-	5.44	-1.47	0.08312	T	-0.9172	-	-	-	0	1	13:32893309	32893309	0	0	0
NC_000013.10	:	g.32893310A>G	13:g.32893310A>G	13:32893310-32893310	G	missense_variant	MODERATE	BRCA2	675	Transcript	NM_000059.4	protein_coding	2027-03-01	-	NM_000059.4:c.164A>G	NP_000050.3:p.Asn55Ser	363	164	55	N/S	aAc/aGc	-	-	1	-	EntrezGene	NP_000050.3	A	A	Breast-ovarian_cancer__familial_2+ClinVar+rs80358450,ClinVar:_phenotype_not_specified+ClinVar+rs80358450,Hereditary_cancer-predisposing_syndrome+ClinVar+rs80358450	-	-	1	9.415e-06	5.44	-5.28	0.02543	T	-0.908	109398	1	9.14093e-06	0	1	13:32893310	32893310	0	0	0
NC_000013.10	:	g.32893311C>T	13:g.32893311C>T	13:32893311-32893311	T	synonymous_variant	LOW	BRCA2	675	Transcript	NM_000059.4	protein_coding	2027-03-01	-	NM_000059.4:c.165C>T	NP_000050.3:p.Asn55%3D	364	165	55	N	aaC/aaT	-	-	1	-	EntrezGene	NP_000050.3	C	C	Breast-ovarian_cancer__familial_2+ClinVar+rs779367922,ClinVar:_phenotype_not_specified+ClinVar+rs779367922,Hereditary_breast_and_ovarian_cancer_syndrome+ClinVar+rs779367922,Hereditary_cancer-predisposing_syndrome+ClinVar+rs779367922	-	-	-	-	-	-	-	-	-	-	-	-	1	0	13:32893311	32893311	0	0	0
NC_000013.10	:	g.32893313A>C	13:g.32893313A>C	13:32893313-32893313	C	missense_variant	MODERATE	BRCA2	675	Transcript	NM_000059.4	protein_coding	2027-03-01	-	NM_000059.4:c.167A>C	NP_000050.3:p.Asn56Thr	366	167	56	N/T	aAt/aCt	-	-	1	-	EntrezGene	NP_000050.3	A	A	Breast-ovarian_cancer__familial_2+ClinVar+rs80358454,ClinVar:_phenotype_not_specified+ClinVar+rs80358454,Hereditary_breast_and_ovarian_cancer_syndrome+ClinVar+rs80358454,Hereditary_cancer-predisposing_syndrome+ClinVar+rs80358454	-	-	2	1.883e-05	5.69	-0.891	0.10038	T	-0.9199	109400	1	9.14077e-06	0	1	13:32893313	32893313	0	0	0
NC_000013.10	:	g.32893313del	13:g.32893313del	13:32893312-32893313	-	frameshift_variant	HIGH	BRCA2	675	Transcript	NM_000059.4	protein_coding	2027-03-01	-	NM_000059.4:c.167del	NP_000050.3:p.Asn56IlefsTer24	366	167	56	N/X	aAt/at	-	-	1	-	EntrezGene	NP_000050.3	A	A	Breast-ovarian_cancer__familial_2+ClinVar+rs80358454,ClinVar:_phenotype_not_specified+ClinVar+rs80358454,Hereditary_breast_and_ovarian_cancer_syndrome+ClinVar+rs80358454,Hereditary_cancer-predisposing_syndrome+ClinVar+rs80358454	-	-	-	-	-	-	-	-	-	-	-	-	1	0	13:32893312	32893313	1	0	0
NC_000013.10	:	g.32893316dup	13:g.32893316dup	13:32893316-32893316	A	stop_gained,frameshift_variant	HIGH	BRCA2	675	Transcript	NM_000059.4	protein_coding	2027-03-01	-	NM_000059.4:c.170dup	NP_000050.3:p.Tyr57Ter	369-370	170-171	57	Y/*	tac/taAc	-	-	1	-	EntrezGene	NP_000050.3	-	-	Hereditary_cancer-predisposing_syndrome+ClinVar+rs1593882540,Breast-ovarian_cancer__familial_2+ClinVar+rs80359299,Hereditary_breast_and_ovarian_cancer_syndrome+ClinVar+rs80359299,Breast-ovarian_cancer__familial_2+ClinVar+rs1555280367,breast_neoplasm+ClinVar+rs201523522,Breast-ovarian_cancer__familial_2+ClinVar+rs201523522,ClinVar:_phenotype_not_specified+ClinVar+rs201523522,Hereditary_breast_and_…	-	-	-	-	-	-	-	-	-	-	-	-	1	0	13:32893316	32893316	1	0	0
NC_000013.10	:	g.32893317C>A	13:g.32893317C>A	13:32893317-32893317	A	stop_gained	HIGH	BRCA2	675	Transcript	NM_000059.4	protein_coding	2027-03-01	-	NM_000059.4:c.171C>A	NP_000050.3:p.Tyr57Ter	370	171	57	Y/*	taC/taA	-	-	1	-	EntrezGene	NP_000050.3	C	C	-	-	-	-	-	5.69	1.92	0.24912	-	-	-	-	-	0	1	13:32893317	32893317	1	0	0
NC_000013.10	:	g.32893317C>G	13:g.32893317C>G	13:32893317-32893317	G	stop_gained	HIGH	BRCA2	675	Transcript	NM_000059.4	protein_coding	2027-03-01	-	NM_000059.4:c.171C>G	NP_000050.3:p.Tyr57Ter	370	171	57	Y/*	taC/taG	-	-	1	-	EntrezGene	NP_000050.3	C	C	-	-	-	-	-	5.69	1.92	0.24912	-	-	-	-	-	0	1	13:32893317	32893317	1	0	0
NC_000013.10	:	g.32893317C>T	13:g.32893317C>T	13:32893317-32893317	T	synonymous_variant	LOW	BRCA2	675	Transcript	NM_000059.4	protein_coding	2027-03-01	-	NM_000059.4:c.171C>T	NP_000050.3:p.Tyr57%3D	370	171	57	Y	taC/taT	-	-	1	-	EntrezGene	NP_000050.3	C	C	-	-	-	-	-	-	-	-	-	-	-	-	-	1	0	13:32893317	32893317	0	0	0
NC_000013.10	:	g.32893317_32893333del	13:g.32893317_32893333del	13:32893316-32893333	-	stop_gained,frameshift_variant	HIGH	BRCA2	675	Transcript	NM_000059.4	protein_coding	2027-03-01	-	NM_000059.4:c.171_187del	NP_000050.3:p.Tyr57Ter	370-386	171-187	57-63	YEPNLFK/*	taCGAACCAAACCTATTTAaa/taaa	-	-	1	-	EntrezGene	NP_000050.3	CGAACCAAACCTATTTA	CGAACCAAACCTATTTA	Breast-ovarian_cancer__familial_2+ClinVar+rs397507603,ClinVar:_phenotype_not_specified+ClinVar+rs397507603,Familial_cancer_of_breast+ClinVar+rs397507603,Hereditary_breast_and_ovarian_cancer_syndrome+ClinVar+rs397507603,Hereditary_cancer-predisposing_syndrome+ClinVar+rs397507603,ClinVar:_phenotype_not_specified+ClinVar+rs924234502,Hereditary_cancer-predisposing_syndrome+ClinVar+rs924234502,Breast-…	-	-	-	-	-	-	-	-	-	-	-	-	1	0	13:32893316	32893333	1	0	0
NC_000013.10	:	g.32893317del	13:g.32893317del	13:32893316-32893317	-	frameshift_variant	HIGH	BRCA2	675	Transcript	NM_000059.4	protein_coding	2027-03-01	-	NM_000059.4:c.171del	NP_000050.3:p.Tyr57Ter	370	171	57	Y/X	taC/ta	-	-	1	-	EntrezGene	NP_000050.3	C	C	-	-	-	-	-	-	-	-	-	-	-	-	-	1	0	13:32893316	32893317	1	0	0
NC_000013.10	:	g.32893318G>A	13:g.32893318G>A	13:32893318-32893318	A	missense_variant	MODERATE	BRCA2	675	Transcript	NM_000059.4	protein_coding	2027-03-01	-	NM_000059.4:c.172G>A	NP_000050.3:p.Glu58Lys	371	172	58	E/K	Gaa/Aaa	-	-	1	-	EntrezGene	NP_000050.3	G	G	-	-	-	2	1.883e-05	5.69	5.69	0.88346	T	-1.1175	109390	3	2.74248e-05	0	0	13:32893318	32893318	0	0	0
NC_000013.10	:	g.32893318G>T	13:g.32893318G>T	13:32893318-32893318	T	stop_gained	HIGH	BRCA2	675	Transcript	NM_000059.4	protein_coding	2027-03-01	-	NM_000059.4:c.172G>T	NP_000050.3:p.Glu58Ter	371	172	58	E/*	Gaa/Taa	-	-	1	-	EntrezGene	NP_000050.3	G	G	-	-	-	-	-	5.69	5.69	0.88346	-	-	-	-	-	1	0	13:32893318	32893318	1	0	0
NC_000013.10	:	g.32893320A>G	13:g.32893320A>G	13:32893320-32893320	G	synonymous_variant	LOW	BRCA2	675	Transcript	NM_000059.4	protein_coding	2027-03-01	-	NM_000059.4:c.174A>G	NP_000050.3:p.Glu58%3D	373	174	58	E	gaA/gaG	-	-	1	-	EntrezGene	NP_000050.3	A	A	-	-	-	-	-	-	-	-	-	-	-	-	-	1	0	13:32893320	32893320	0	0	0
NC_000013.10	:	g.32893321C>A	13:g.32893321C>A	13:32893321-32893321	A	missense_variant	MODERATE	BRCA2	675	Transcript	NM_000059.4	protein_coding	2027-03-01	-	NM_000059.4:c.175C>A	NP_000050.3:p.Pro59Thr	374	175	59	P/T	Cca/Aca	-	-	1	-	EntrezGene	NP_000050.3	C	C	-	-	-	-	-	5.69	1.77	0.23848	T	-0.8907	109398	1	9.14093e-06	0	1	13:32893321	32893321	0	0	0
NC_000013.10	:	g.32893321C>G	13:g.32893321C>G	13:32893321-32893321	G	missense_variant	MODERATE	BRCA2	675	Transcript	NM_000059.4	protein_coding	2027-03-01	-	NM_000059.4:c.175C>G	NP_000050.3:p.Pro59Ala	374	175	59	P/A	Cca/Gca	-	-	1	-	EntrezGene	NP_000050.3	C	C	-	-	-	23	0.0002166	5.69	1.77	0.23848	T	-0.877	109398	25	0.000228523	0	1	13:32893321	32893321	0	0	0
NC_000013.10	:	g.32893322C>G	13:g.32893322C>G	13:32893322-32893322	G	missense_variant	MODERATE	BRCA2	675	Transcript	NM_000059.4	protein_coding	2027-03-01	-	NM_000059.4:c.176C>G	NP_000050.3:p.Pro59Arg	375	176	59	P/R	cCa/cGa	-	-	1	-	EntrezGene	NP_000050.3	C	C	-	-	-	-	-	5.69	4.83	0.6188	T	-0.8999	-	-	-	0	0	13:32893322	32893322	0	0	0
NC_000013.10	:	g.32893322del	13:g.32893322del	13:32893321-32893322	-	frameshift_variant	HIGH	BRCA2	675	Transcript	NM_000059.4	protein_coding	2027-03-01	-	NM_000059.4:c.176del	NP_000050.3:p.Pro59GlnfsTer21	375	176	59	P/X	cCa/ca	-	-	1	-	EntrezGene	NP_000050.3	C	C	-	-	-	-	-	-	-	-	-	-	-	-	-	1	0	13:32893321	32893322	1	0	0
NC_000013.10	:	g.32893323A>G	13:g.32893323A>G	13:32893323-32893323	G	synonymous_variant	LOW	BRCA2	675	Transcript	NM_000059.4	protein_coding	2027-03-01	-	NM_000059.4:c.177A>G	NP_000050.3:p.Pro59%3D	376	177	59	P	ccA/ccG	-	-	1	-	EntrezGene	NP_000050.3	A	A	-	-	-	-	-	-	-	-	-	-	-	-	-	1	0	13:32893323	32893323	0	0	0
NC_000013.10	:	g.32893325A>G	13:g.32893325A>G	13:32893325-32893325	G	missense_variant	MODERATE	BRCA2	675	Transcript	NM_000059.4	protein_coding	2027-03-01	-	NM_000059.4:c.179A>G	NP_000050.3:p.Asn60Ser	378	179	60	N/S	aAc/aGc	-	-	1	-	EntrezGene	NP_000050.3	A	A	-	-	-	1	9.415e-06	5.69	3.23	0.3615	T	-0.9106	109400	0	0	0	0	13:32893325	32893325	0	0	0
NC_000013.10	:	g.32893326C>T	13:g.32893326C>T	13:32893326-32893326	T	synonymous_variant	LOW	BRCA2	675	Transcript	NM_000059.4	protein_coding	2027-03-01	-	NM_000059.4:c.180C>T	NP_000050.3:p.Asn60%3D	379	180	60	N	aaC/aaT	-	-	1	-	EntrezGene	NP_000050.3	C	C	-	-	-	-	-	-	-	-	-	-	-	-	-	1	0	13:32893326	32893326	0	0	0
NC_000013.10	:	g.32893327C>G	13:g.32893327C>G	13:32893327-32893327	G	missense_variant	MODERATE	BRCA2	675	Transcript	NM_000059.4	protein_coding	2027-03-01	-	NM_000059.4:c.181C>G	NP_000050.3:p.Leu61Val	380	181	61	L/V	Cta/Gta	-	-	1	-	EntrezGene	NP_000050.3	C	C	-	-	-	1	9.415e-06	5.69	-4.63	0.03119	T	-0.9071	109400	1	9.14077e-06	0	1	13:32893327	32893327	0	0	0
NC_000013.10	:	g.32893328T>C	13:g.32893328T>C	13:32893328-32893328	C	missense_variant	MODERATE	BRCA2	675	Transcript	NM_000059.4	protein_coding	2027-03-01	-	NM_000059.4:c.182T>C	NP_000050.3:p.Leu61Pro	381	182	61	L/P	cTa/cCa	-	-	1	-	EntrezGene	NP_000050.3	T	T	-	-	-	-	-	5.69	-5.98	0.02034	T	-0.9087	-	-	-	0	1	13:32893328	32893328	0	0	0
NC_000013.10	:	g.32893329A>G	13:g.32893329A>G	13:32893329-32893329	G	synonymous_variant	LOW	BRCA2	675	Transcript	NM_000059.4	protein_coding	2027-03-01	-	NM_000059.4:c.183A>G	NP_000050.3:p.Leu61%3D	382	183	61	L	ctA/ctG	-	-	1	-	EntrezGene	NP_000050.3	A	A	-	-	-	-	-	-	-	-	-	-	-	-	-	1	0	13:32893329	32893329	0	0	0
NC_000013.10	:	g.32893330T>C	13:g.32893330T>C	13:32893330-32893330	C	missense_variant	MODERATE	BRCA2	675	Transcript	NM_000059.4	protein_coding	2027-03-01	-	NM_000059.4:c.184T>C	NP_000050.3:p.Phe62Leu	383	184	62	F/L	Ttt/Ctt	-	-	1	-	EntrezGene	NP_000050.3	T	T	-	-	-	-	-	5.69	5.69	0.88346	T	-1.0077	-	-	-	0	0	13:32893330	32893330	0	0	0
NC_000013.10	:	g.32893332del	13:g.32893332del	13:32893331-32893332	-	frameshift_variant	HIGH	BRCA2	675	Transcript	NM_000059.4	protein_coding	2027-03-01	-	NM_000059.4:c.186del	NP_000050.3:p.Phe62LeufsTer18	385	186	62	F/X	ttT/tt	-	-	1	-	EntrezGene	NP_000050.3	T	T	-	-	-	-	-	-	-	-	-	-	-	-	-	1	0	13:32893331	32893332	1	0	0
NC_000013.10	:	g.32893333A>C	13:g.32893333A>C	13:32893333-32893333	C	missense_variant	MODERATE	BRCA2	675	Transcript	NM_000059.4	protein_coding	2027-03-01	-	NM_000059.4:c.187A>C	NP_000050.3:p.Lys63Gln	386	187	63	K/Q	Aaa/Caa	-	-	1	-	EntrezGene	NP_000050.3	A	A	-	-	-	-	-	5.69	5.69	0.88346	T	-1.175	-	-	-	0	0	13:32893333	32893333	0	0	0
NC_000013.10	:	g.32893333A>G	13:g.32893333A>G	13:32893333-32893333	G	missense_variant	MODERATE	BRCA2	675	Transcript	NM_000059.4	protein_coding	2027-03-01	-	NM_000059.4:c.187A>G	NP_000050.3:p.Lys63Glu	386	187	63	K/E	Aaa/Gaa	-	-	1	-	EntrezGene	NP_000050.3	A	A	-	-	-	-	-	5.69	5.69	0.88346	T	-1.1925	-	-	-	0	0	13:32893333	32893333	0	0	0
NC_000013.10	:	g.32893335A>C	13:g.32893335A>C	13:32893335-32893335	C	missense_variant	MODERATE	BRCA2	675	Transcript	NM_000059.4	protein_coding	2027-03-01	-	NM_000059.4:c.189A>C	NP_000050.3:p.Lys63Asn	388	189	63	K/N	aaA/aaC	-	-	1	-	EntrezGene	NP_000050.3	A	A	Breast-ovarian_cancer__familial_2+ClinVar+rs80358480	-	-	-	-	5.69	3.3	0.36912	T	-1.105	-	-	-	0	0	13:32893335	32893335	0	0	0
NC_000013.10	:	g.32893336A>T	13:g.32893336A>T	13:32893336-32893336	T	missense_variant	MODERATE	BRCA2	675	Transcript	NM_000059.4	protein_coding	2027-03-01	-	NM_000059.4:c.190A>T	NP_000050.3:p.Thr64Ser	389	190	64	T/S	Act/Tct	-	-	1	-	EntrezGene	NP_000050.3	A	A	Hereditary_breast_and_ovarian_cancer_syndrome+ClinVar+rs1555280376	-	-	-	-	5.69	5.69	0.88346	T	-1.1463	-	-	-	0	0	13:32893336	32893336	0	0	0
NC_000013.10	:	g.32893337C>T	13:g.32893337C>T	13:32893337-32893337	T	missense_variant	MODERATE	BRCA2	675	Transcript	NM_000059.4	protein_coding	2027-03-01	-	NM_000059.4:c.191C>T	NP_000050.3:p.Thr64Ile	390	191	64	T/I	aCt/aTt	-	-	1	-	EntrezGene	NP_000050.3	C	C	ClinVar:_phenotype_not_specified+ClinVar+rs397507615,Hereditary_cancer-predisposing_syndrome+ClinVar+rs397507615	-	-	-	-	5.69	5.69	0.88346	T	-1.2069	109400	0	0	0	0	13:32893337	32893337	0	0	0
NC_000013.10	:	g.32893339C>T	13:g.32893339C>T	13:32893339-32893339	T	missense_variant	MODERATE	BRCA2	675	Transcript	NM_000059.4	protein_coding	2027-03-01	-	NM_000059.4:c.193C>T	NP_000050.3:p.Pro65Ser	392	193	65	P/S	Cca/Tca	-	-	1	-	EntrezGene	NP_000050.3	C	C	ClinVar:_phenotype_not_specified+ClinVar+rs587778128,Hereditary_breast_and_ovarian_cancer_syndrome+ClinVar+rs1593882605	-	-	-	-	5.59	5.59	0.84677	T	-1.1729	-	-	-	0	0	13:32893339	32893339	0	0	0
NC_000013.10	:	g.32893340C>T	13:g.32893340C>T	13:32893340-32893340	T	missense_variant	MODERATE	BRCA2	675	Transcript	NM_000059.4	protein_coding	2027-03-01	-	NM_000059.4:c.194C>T	NP_000050.3:p.Pro65Leu	393	194	65	P/L	cCa/cTa	-	-	1	-	EntrezGene	NP_000050.3	C	C	ClinVar:_phenotype_not_specified+ClinVar+rs1566215861	-	-	-	-	5.59	5.59	0.84677	T	-1.1729	-	-	-	0	0	13:32893340	32893340	0	0	0
NC_000013.10	:	g.32893340del	13:g.32893340del	13:32893339-32893340	-	frameshift_variant	HIGH	BRCA2	675	Transcript	NM_000059.4	protein_coding	2027-03-01	-	NM_000059.4:c.194del	NP_000050.3:p.Pro65HisfsTer15	393	194	65	P/X	cCa/ca	-	-	1	-	EntrezGene	NP_000050.3	C	C	ClinVar:_phenotype_not_specified+ClinVar+rs1566215861	-	-	-	-	-	-	-	-	-	-	-	-	1	0	13:32893339	32893340	1	0	0
NC_000013.10	:	g.32893341A>C	13:g.32893341A>C	13:32893341-32893341	C	synonymous_variant	LOW	BRCA2	675	Transcript	NM_000059.4	protein_coding	2027-03-01	-	NM_000059.4:c.195A>C	NP_000050.3:p.Pro65%3D	394	195	65	P	ccA/ccC	-	-	1	-	EntrezGene	NP_000050.3	A	A	FANCONI_ANEMIA_COMPLEMENTATION_GROUP_D_TYPE_1+DDG2P+ENSG00000139618,Breast_Cancer+MIM_morbid+ENSG00000139618,BREAST-OVARIAN_CANCER__FAMILIAL__SUSCEPTIBILITY_TO__2+MIM_morbid+ENSG00000139618,FANCONI_ANEMIA__COMPLEMENTATION_GROUP_A+MIM_morbid+ENSG00000139618,FANCONI_ANEMIA__COMPLEMENTATION_GROUP_D1+MIM_morbid+ENSG00000139618,GLIOMA_SUSCEPTIBILITY_3+MIM_morbid+ENSG00000139618,PANCREATIC_CANCER__SUSC…	-	-	-	-	-	-	-	-	-	-	-	-	1	0	13:32893341	32893341	0	0	0
NC_000013.10	:	g.32893341A>G	13:g.32893341A>G	13:32893341-32893341	G	synonymous_variant	LOW	BRCA2	675	Transcript	NM_000059.4	protein_coding	2027-03-01	-	NM_000059.4:c.195A>G	NP_000050.3:p.Pro65%3D	394	195	65	P	ccA/ccG	-	-	1	-	EntrezGene	NP_000050.3	A	A	FANCONI_ANEMIA_COMPLEMENTATION_GROUP_D_TYPE_1+DDG2P+ENSG00000139618,Breast_Cancer+MIM_morbid+ENSG00000139618,BREAST-OVARIAN_CANCER__FAMILIAL__SUSCEPTIBILITY_TO__2+MIM_morbid+ENSG00000139618,FANCONI_ANEMIA__COMPLEMENTATION_GROUP_A+MIM_morbid+ENSG00000139618,FANCONI_ANEMIA__COMPLEMENTATION_GROUP_D1+MIM_morbid+ENSG00000139618,GLIOMA_SUSCEPTIBILITY_3+MIM_morbid+ENSG00000139618,PANCREATIC_CANCER__SUSC…	-	-	-	-	-	-	-	-	-	-	-	-	1	0	13:32893341	32893341	0	0	0
NC_000013.10	:	g.32893342C>G	13:g.32893342C>G	13:32893342-32893342	G	missense_variant	MODERATE	BRCA2	675	Transcript	NM_000059.4	protein_coding	2027-03-01	-	NM_000059.4:c.196C>G	NP_000050.3:p.Gln66Glu	395	196	66	Q/E	Caa/Gaa	-	-	1	-	EntrezGene	NP_000050.3	C	C	Breast-ovarian_cancer__familial_2+ClinVar+rs397507617,ClinVar:_phenotype_not_specified+ClinVar+rs397507617,Hereditary_cancer-predisposing_syndrome+ClinVar+rs397507617	-	-	-	-	5.59	5.59	0.84677	T	-0.9801	-	-	-	0	0	13:32893342	32893342	0	0	0
NC_000013.10	:	g.32893342C>T	13:g.32893342C>T	13:32893342-32893342	T	stop_gained	HIGH	BRCA2	675	Transcript	NM_000059.4	protein_coding	2027-03-01	-	NM_000059.4:c.196C>T	NP_000050.3:p.Gln66Ter	395	196	66	Q/*	Caa/Taa	-	-	1	-	EntrezGene	NP_000050.3	C	C	Breast-ovarian_cancer__familial_2+ClinVar+rs397507617,ClinVar:_phenotype_not_specified+ClinVar+rs397507617,Hereditary_cancer-predisposing_syndrome+ClinVar+rs397507617	-	-	-	-	5.59	5.59	0.84677	-	-	-	-	-	1	0	13:32893342	32893342	1	0	0
NC_000013.10	:	g.32893345A>G	13:g.32893345A>G	13:32893345-32893345	G	missense_variant	MODERATE	BRCA2	675	Transcript	NM_000059.4	protein_coding	2027-03-01	-	NM_000059.4:c.199A>G	NP_000050.3:p.Arg67Gly	398	199	67	R/G	Agg/Ggg	-	-	1	-	EntrezGene	NP_000050.3	A	A	ClinVar:_phenotype_not_specified+ClinVar+rs1566215868,Ovarian_Neoplasms+ClinVar+rs1566215870	-	-	-	-	5.59	4.4	0.52402	T	-0.9591	-	-	-	0	0	13:32893345	32893345	0	0	0
NC_000013.10	:	g.32893346G>A	13:g.32893346G>A	13:32893346-32893346	A	missense_variant	MODERATE	BRCA2	675	Transcript	NM_000059.4	protein_coding	2027-03-01	-	NM_000059.4:c.200G>A	NP_000050.3:p.Arg67Lys	399	200	67	R/K	aGg/aAg	-	-	1	-	EntrezGene	NP_000050.3	G	G	ClinVar:_phenotype_not_specified+ClinVar+rs1239929428,Hereditary_breast_and_ovarian_cancer_syndrome+ClinVar+rs1239929428,Hereditary_cancer-predisposing_syndrome+ClinVar+rs1239929428	-	-	-	-	5.59	5.59	0.84677	T	-0.9514	-	-	-	0	0	13:32893346	32893346	0	0	0
NC_000013.10	:	g.32893346G>C	13:g.32893346G>C	13:32893346-32893346	C	missense_variant	MODERATE	BRCA2	675	Transcript	NM_000059.4	protein_coding	2027-03-01	-	NM_000059.4:c.200G>C	NP_000050.3:p.Arg67Thr	399	200	67	R/T	aGg/aCg	-	-	1	-	EntrezGene	NP_000050.3	G	G	ClinVar:_phenotype_not_specified+ClinVar+rs1239929428,Hereditary_breast_and_ovarian_cancer_syndrome+ClinVar+rs1239929428,Hereditary_cancer-predisposing_syndrome+ClinVar+rs1239929428	-	-	-	-	5.59	5.59	0.84677	T	-0.8767	109398	1	9.14093e-06	0	0	13:32893346	32893346	0	0	0
NC_000013.10	:	g.32893347G>A	13:g.32893347G>A	13:32893347-32893347	A	synonymous_variant	LOW	BRCA2	675	Transcript	NM_000059.4	protein_coding	2027-03-01	-	NM_000059.4:c.201G>A	NP_000050.3:p.Arg67%3D	400	201	67	R	agG/agA	-	-	1	-	EntrezGene	NP_000050.3	G	G	-	-	-	-	-	-	-	-	-	-	-	-	-	1	0	13:32893347	32893347	0	0	0
NC_000013.10	:	g.32893347_32893348dup	13:g.32893347_32893348dup	13:32893348-32893348	GA	frameshift_variant	HIGH	BRCA2	675	Transcript	NM_000059.4	protein_coding	2027-03-01	-	NM_000059.4:c.201_202dup	NP_000050.3:p.Lys68ArgfsTer13	401-402	202-203	68	K/RX	aaa/aGAaa	-	-	1	-	EntrezGene	NP_000050.3	-	-	Breast-ovarian_cancer__familial_2+ClinVar+rs886040400,Hereditary_breast_and_ovarian_cancer_syndrome+ClinVar+rs1593882634,Hereditary_cancer-predisposing_syndrome+ClinVar+rs1593882634,Breast-ovarian_cancer__familial_2+ClinVar+rs80359320,Breast-ovarian_cancer__familial_2+ClinVar+rs80359320,ClinVar:_phenotype_not_specified+ClinVar+rs80359320,Breast-ovarian_cancer__familial_2+ClinVar+rs1064792960,Here…	-	-	-	-	-	-	-	-	-	-	-	-	1	0	13:32893348	32893348	1	0	0
NC_000013.10	:	g.32893347_32893365del	13:g.32893347_32893365del	13:32893346-32893365	-	frameshift_variant	HIGH	BRCA2	675	Transcript	NM_000059.4	protein_coding	2027-03-01	-	NM_000059.4:c.201_219del	NP_000050.3:p.Arg67SerfsTer7	400-418	201-219	67-73	RKPSYNQ/X	agGAAACCATCTTATAATCAG/ag	-	-	1	-	EntrezGene	NP_000050.3	GAAACCATCTTATAATCAG	GAAACCATCTTATAATCAG	ClinVar:_phenotype_not_specified+ClinVar+rs1012688095,ClinVar:_phenotype_not_specified+ClinVar+rs1012688095,ClinVar:_phenotype_not_specified+ClinVar+rs1555280379,Hereditary_breast_and_ovarian_cancer_syndrome+ClinVar+rs1555280379,ClinVar:_phenotype_not_specified+ClinVar+rs876658614,Hereditary_breast_and_ovarian_cancer_syndrome+ClinVar+rs876658614,Hereditary_cancer-predisposing_syndrome+ClinVar+rs8…	-	-	-	-	-	-	-	-	-	-	-	-	1	0	13:32893346	32893365	1	0	0
NC_000013.10	:	g.32893348A>G	13:g.32893348A>G	13:32893348-32893348	G	missense_variant	MODERATE	BRCA2	675	Transcript	NM_000059.4	protein_coding	2027-03-01	-	NM_000059.4:c.202A>G	NP_000050.3:p.Lys68Glu	401	202	68	K/E	Aaa/Gaa	-	-	1	-	EntrezGene	NP_000050.3	A	A	-	-	-	-	-	5.59	5.59	0.84677	T	-1.1247	-	-	-	0	0	13:32893348	32893348	0	0	0
NC_000013.10	:	g.32893349A>G	13:g.32893349A>G	13:32893349-32893349	G	missense_variant	MODERATE	BRCA2	675	Transcript	NM_000059.4	protein_coding	2027-03-01	-	NM_000059.4:c.203A>G	NP_000050.3:p.Lys68Arg	402	203	68	K/R	aAa/aGa	-	-	1	-	EntrezGene	NP_000050.3	A	A	-	-	-	-	-	5.59	5.59	0.84677	T	-1.1568	-	-	-	0	0	13:32893349	32893349	0	0	0
NC_000013.10	:	g.32893349_32893364del	13:g.32893349_32893364del	13:32893348-32893364	-	frameshift_variant	HIGH	BRCA2	675	Transcript	NM_000059.4	protein_coding	2027-03-01	-	NM_000059.4:c.203_218del	NP_000050.3:p.Lys68SerfsTer7	402-417	203-218	68-73	KPSYNQ/X	aAACCATCTTATAATCAg/ag	-	-	1	-	EntrezGene	NP_000050.3	AACCATCTTATAATCA	AACCATCTTATAATCA	-	-	-	-	-	-	-	-	-	-	-	-	-	1	0	13:32893348	32893364	1	0	0
NC_000013.10	:	g.32893350A>G	13:g.32893350A>G	13:32893350-32893350	G	synonymous_variant	LOW	BRCA2	675	Transcript	NM_000059.4	protein_coding	2027-03-01	-	NM_000059.4:c.204A>G	NP_000050.3:p.Lys68%3D	403	204	68	K	aaA/aaG	-	-	1	-	EntrezGene	NP_000050.3	A	A	-	-	-	-	-	-	-	-	-	-	-	-	-	1	0	13:32893350	32893350	0	0	0
NC_000013.10	:	g.32893350del	13:g.32893350del	13:32893349-32893350	-	frameshift_variant	HIGH	BRCA2	675	Transcript	NM_000059.4	protein_coding	2027-03-01	-	NM_000059.4:c.204del	NP_000050.3:p.Lys68AsnfsTer12	403	204	68	K/X	aaA/aa	-	-	1	-	EntrezGene	NP_000050.3	A	A	-	-	-	-	-	-	-	-	-	-	-	-	-	1	0	13:32893349	32893350	1	0	0
NC_000013.10	:	g.32893350dup	13:g.32893350dup	13:32893350-32893350	A	frameshift_variant	HIGH	BRCA2	675	Transcript	NM_000059.4	protein_coding	2027-03-01	-	NM_000059.4:c.204dup	NP_000050.3:p.Pro69ThrfsTer4	403-404	204-205	68-69	-/X	-/A	-	-	1	-	EntrezGene	NP_000050.3	-	-	-	-	-	-	-	-	-	-	-	-	-	-	-	1	0	13:32893350	32893350	1	0	0
NC_000013.10	:	g.32893351C>A	13:g.32893351C>A	13:32893351-32893351	A	missense_variant	MODERATE	BRCA2	675	Transcript	NM_000059.4	protein_coding	2027-03-01	-	NM_000059.4:c.205C>A	NP_000050.3:p.Pro69Thr	404	205	69	P/T	Cca/Aca	-	-	1	-	EntrezGene	NP_000050.3	C	C	-	-	-	-	-	5.59	5.59	0.84677	T	-0.9366	-	-	-	0	0	13:32893351	32893351	0	0	0
NC_000013.10	:	g.32893356T>C	13:g.32893356T>C	13:32893356-32893356	C	synonymous_variant	LOW	BRCA2	675	Transcript	NM_000059.4	protein_coding	2027-03-01	-	NM_000059.4:c.210T>C	NP_000050.3:p.Ser70%3D	409	210	70	S	tcT/tcC	-	-	1	-	EntrezGene	NP_000050.3	T	T	-	-	-	-	-	-	-	-	-	-	-	-	-	1	0	13:32893356	32893356	0	0	0
NC_000013.10	:	g.32893358dup	13:g.32893358dup	13:32893358-32893358	A	stop_gained,frameshift_variant	HIGH	BRCA2	675	Transcript	NM_000059.4	protein_coding	2027-03-01	-	NM_000059.4:c.212dup	NP_000050.3:p.Tyr71Ter	411-412	212-213	71	Y/*	tat/taAt	-	-	1	-	EntrezGene	NP_000050.3	-	-	-	-	-	-	-	-	-	-	-	-	-	-	-	1	0	13:32893358	32893358	1	0	0
NC_000013.10	:	g.32893359T>C	13:g.32893359T>C	13:32893359-32893359	C	synonymous_variant	LOW	BRCA2	675	Transcript	NM_000059.4	protein_coding	2027-03-01	-	NM_000059.4:c.213T>C	NP_000050.3:p.Tyr71%3D	412	213	71	Y	taT/taC	-	-	1	-	EntrezGene	NP_000050.3	T	T	-	-	-	-	-	-	-	-	-	-	-	-	-	1	0	13:32893359	32893359	0	0	0
NC_000013.10	:	g.32893360A>T	13:g.32893360A>T	13:32893360-32893360	T	missense_variant	MODERATE	BRCA2	675	Transcript	NM_000059.4	protein_coding	2027-03-01	-	NM_000059.4:c.214A>T	NP_000050.3:p.Asn72Tyr	413	214	72	N/Y	Aat/Tat	-	-	1	-	EntrezGene	NP_000050.3	A	A	-	-	-	-	-	4.62	0.251	0.14799	T	-0.8394	-	-	-	0	1	13:32893360	32893360	0	0	0
NC_000013.10	:	g.32893361A>G	13:g.32893361A>G	13:32893361-32893361	G	missense_variant	MODERATE	BRCA2	675	Transcript	NM_000059.4	protein_coding	2027-03-01	-	NM_000059.4:c.215A>G	NP_000050.3:p.Asn72Ser	414	215	72	N/S	aAt/aGt	-	-	1	-	EntrezGene	NP_000050.3	A	A	-	-	-	3	2.825e-05	5.05	2.57	0.29928	T	-0.9649	109400	7	6.39854e-05	0	0	13:32893361	32893361	0	0	0
NC_000013.10	:	g.32893361A>T	13:g.32893361A>T	13:32893361-32893361	T	missense_variant	MODERATE	BRCA2	675	Transcript	NM_000059.4	protein_coding	2027-03-01	-	NM_000059.4:c.215A>T	NP_000050.3:p.Asn72Ile	414	215	72	N/I	aAt/aTt	-	-	1	-	EntrezGene	NP_000050.3	A	A	-	-	-	-	-	5.05	2.57	0.29928	T	-0.8281	-	-	-	0	0	13:32893361	32893361	0	0	0
NC_000013.10	:	g.32893361delinsTT	13:g.32893361delinsTT	13:32893360-32893361	TT	frameshift_variant	HIGH	BRCA2	675	Transcript	NM_000059.4	protein_coding	2027-03-01	-	NM_000059.4:c.215delinsTT	NP_000050.3:p.Asn72IlefsTer29	414	215	72	N/IX	aAt/aTTt	-	-	1	-	EntrezGene	NP_000050.3	A	A	-	-	-	-	-	-	-	-	-	-	-	-	-	1	0	13:32893360	32893361	1	0	0
NC_000013.10	:	g.32893363C>T	13:g.32893363C>T	13:32893363-32893363	T	stop_gained	HIGH	BRCA2	675	Transcript	NM_000059.4	protein_coding	2027-03-01	-	NM_000059.4:c.217C>T	NP_000050.3:p.Gln73Ter	416	217	73	Q/*	Cag/Tag	-	-	1	-	EntrezGene	NP_000050.3	C	C	-	-	-	-	-	5.59	5.59	0.84677	-	-	-	-	-	1	0	13:32893363	32893363	1	0	0
NC_000013.10	:	g.32893363del	13:g.32893363del	13:32893362-32893363	-	frameshift_variant	HIGH	BRCA2	675	Transcript	NM_000059.4	protein_coding	2027-03-01	-	NM_000059.4:c.217del	NP_000050.3:p.Gln73SerfsTer7	416	217	73	Q/X	Cag/ag	-	-	1	-	EntrezGene	NP_000050.3	C	C	-	-	-	-	-	-	-	-	-	-	-	-	-	1	0	13:32893362	32893363	1	0	0
NC_000013.10	:	g.32893365G>A	13:g.32893365G>A	13:32893365-32893365	A	synonymous_variant	LOW	BRCA2	675	Transcript	NM_000059.4	protein_coding	2027-03-01	-	NM_000059.4:c.219G>A	NP_000050.3:p.Gln73%3D	418	219	73	Q	caG/caA	-	-	1	-	EntrezGene	NP_000050.3	G	G	-	-	-	-	-	-	-	-	-	-	-	-	-	1	0	13:32893365	32893365	0	0	0
NC_000013.10	:	g.32893367T>C	13:g.32893367T>C	13:32893367-32893367	C	missense_variant	MODERATE	BRCA2	675	Transcript	NM_000059.4	protein_coding	2027-03-01	-	NM_000059.4:c.221T>C	NP_000050.3:p.Leu74Pro	420	221	74	L/P	cTg/cCg	-	-	1	-	EntrezGene	NP_000050.3	T	T	Breast-ovarian_cancer__familial_2+ClinVar+rs1064793061,ClinVar:_phenotype_not_specified+ClinVar+rs1064793061,Hereditary_breast_and_ovarian_cancer_syndrome+ClinVar+rs1064793061,Hereditary_cancer-predisposing_syndrome+ClinVar+rs1566215918	-	-	-	-	5.59	5.59	0.84677	T	-1.169	109400	1	-	0	0	13:32893367	32893367	0	0	0
NC_000013.10	:	g.32893367del	13:g.32893367del	13:32893366-32893367	-	frameshift_variant	HIGH	BRCA2	675	Transcript	NM_000059.4	protein_coding	2027-03-01	-	NM_000059.4:c.221del	NP_000050.3:p.Leu74ArgfsTer6	420	221	74	L/X	cTg/cg	-	-	1	-	EntrezGene	NP_000050.3	T	T	Breast-ovarian_cancer__familial_2+ClinVar+rs1064793061,ClinVar:_phenotype_not_specified+ClinVar+rs1064793061,Hereditary_breast_and_ovarian_cancer_syndrome+ClinVar+rs1064793061,Hereditary_cancer-predisposing_syndrome+ClinVar+rs1566215918	-	-	-	-	-	-	-	-	-	-	-	9.14077e-06	1	0	13:32893366	32893367	1	0	0
NC_000013.10	:	g.32893368G>A	13:g.32893368G>A	13:32893368-32893368	A	synonymous_variant	LOW	BRCA2	675	Transcript	NM_000059.4	protein_coding	2027-03-01	-	NM_000059.4:c.222G>A	NP_000050.3:p.Leu74%3D	421	222	74	L	ctG/ctA	-	-	1	-	EntrezGene	NP_000050.3	G	G	Breast-ovarian_cancer__familial_2+ClinVar+rs863224303,Breast-ovarian_cancer__familial_2+ClinVar+rs863224303,ClinVar:_phenotype_not_specified+ClinVar+rs863224303,ClinVar:_phenotype_not_specified+ClinVar+rs863224303,Hereditary_breast_and_ovarian_cancer_syndrome+ClinVar+rs863224303,Hereditary_cancer-predisposing_syndrome+ClinVar+rs863224303	-	-	-	-	-	-	-	-	-	-	-	-	1	0	13:32893368	32893368	0	0	0
NC_000013.10	:	g.32893368G>C	13:g.32893368G>C	13:32893368-32893368	C	synonymous_variant	LOW	BRCA2	675	Transcript	NM_000059.4	protein_coding	2027-03-01	-	NM_000059.4:c.222G>C	NP_000050.3:p.Leu74%3D	421	222	74	L	ctG/ctC	-	-	1	-	EntrezGene	NP_000050.3	G	G	Breast-ovarian_cancer__familial_2+ClinVar+rs863224303,Breast-ovarian_cancer__familial_2+ClinVar+rs863224303,ClinVar:_phenotype_not_specified+ClinVar+rs863224303,ClinVar:_phenotype_not_specified+ClinVar+rs863224303,Hereditary_breast_and_ovarian_cancer_syndrome+ClinVar+rs863224303,Hereditary_cancer-predisposing_syndrome+ClinVar+rs863224303	-	-	-	-	-	-	-	-	-	-	-	-	1	0	13:32893368	32893368	0	0	0
NC_000013.10	:	g.32893369G>C	13:g.32893369G>C	13:32893369-32893369	C	missense_variant	MODERATE	BRCA2	675	Transcript	NM_000059.4	protein_coding	2027-03-01	-	NM_000059.4:c.223G>C	NP_000050.3:p.Ala75Pro	422	223	75	A/P	Gct/Cct	-	-	1	-	EntrezGene	NP_000050.3	G	G	-	-	-	19	0.0001789	5.59	5.59	0.84677	T	-1.0943	109394	22	-	0	0	13:32893369	32893369	0	0	0
NC_000013.10	:	g.32893369_32893370insA	13:g.32893369_32893370insA	13:32893369-32893369	A	frameshift_variant	HIGH	BRCA2	675	Transcript	NM_000059.4	protein_coding	2027-03-01	-	NM_000059.4:c.223_224insA	NP_000050.3:p.Ala75AspfsTer26	422-423	223-224	75	A/DX	gct/gAct	-	-	1	-	EntrezGene	NP_000050.3	-	-	Breast_and/or_ovarian_cancer+ClinVar+rs28897701,breast_neoplasm+ClinVar+rs28897701,Breast-ovarian_cancer__familial_2+ClinVar+rs28897701,ClinVar:_phenotype_not_specified+ClinVar+rs28897701,ClinVar:_phenotype_not_specified+ClinVar+rs28897701,Familial_cancer_of_breast+ClinVar+rs28897701,Hereditary_breast_and_ovarian_cancer_syndrome+ClinVar+rs28897701,Hereditary_cancer-predisposing_syndrome+ClinVar+r…	-	-	-	-	-	-	-	-	-	-	-	0.000201108	1	0	13:32893369	32893369	1	0	0
NC_000013.10	:	g.32893370_32893371insA	13:g.32893370_32893371insA	13:32893370-32893370	A	frameshift_variant	HIGH	BRCA2	675	Transcript	NM_000059.4	protein_coding	2027-03-01	-	NM_000059.4:c.224_225insA	NP_000050.3:p.Ser76PhefsTer25	423-424	224-225	75	A/AX	gct/gcAt	-	-	1	-	EntrezGene	NP_000050.3	-	-	ClinVar:_phenotype_not_specified+ClinVar+rs1223652103,Hereditary_cancer-predisposing_syndrome+ClinVar+rs1223652103	-	-	-	-	-	-	-	-	-	-	-	-	1	0	13:32893370	32893370	1	0	0
NC_000013.10	:	g.32893371T>C	13:g.32893371T>C	13:32893371-32893371	C	synonymous_variant	LOW	BRCA2	675	Transcript	NM_000059.4	protein_coding	2027-03-01	-	NM_000059.4:c.225T>C	NP_000050.3:p.Ala75%3D	424	225	75	A	gcT/gcC	-	-	1	-	EntrezGene	NP_000050.3	T	T	-	-	-	-	-	-	-	-	-	-	-	-	-	1	0	13:32893371	32893371	0	0	0
NC_000013.10	:	g.32893372T>C	13:g.32893372T>C	13:32893372-32893372	C	missense_variant	MODERATE	BRCA2	675	Transcript	NM_000059.4	protein_coding	2027-03-01	-	NM_000059.4:c.226T>C	NP_000050.3:p.Ser76Pro	425	226	76	S/P	Tca/Cca	-	-	1	-	EntrezGene	NP_000050.3	T	T	Familial_cancer_of_breast+ClinVar+rs397507622	-	-	-	-	5.59	5.59	0.84677	T	-1.2011	-	-	-	0	0	13:32893372	32893372	0	0	0
NC_000013.10	:	g.32893373C>G	13:g.32893373C>G	13:32893373-32893373	G	stop_gained	HIGH	BRCA2	675	Transcript	NM_000059.4	protein_coding	2027-03-01	-	NM_000059.4:c.227C>G	NP_000050.3:p.Ser76Ter	426	227	76	S/*	tCa/tGa	-	-	1	-	EntrezGene	NP_000050.3	C	C	Breast-ovarian_cancer__familial_2+ClinVar+rs80358498	-	-	-	-	5.59	5.59	0.84677	-	-	-	-	-	1	0	13:32893373	32893373	1	0	0
NC_000013.10	:	g.32893375A>G	13:g.32893375A>G	13:32893375-32893375	G	missense_variant	MODERATE	BRCA2	675	Transcript	NM_000059.4	protein_coding	2027-03-01	-	NM_000059.4:c.229A>G	NP_000050.3:p.Thr77Ala	428	229	77	T/A	Act/Gct	-	-	1	-	EntrezGene	NP_000050.3	A	A	Breast-ovarian_cancer__familial_2+ClinVar+rs80358500,ClinVar:_phenotype_not_specified+ClinVar+rs80358500,Hereditary_cancer-predisposing_syndrome+ClinVar+rs80358500	-	-	1	9.415e-06	5.59	5.59	0.84677	T	-1.1945	109400	1	9.14077e-06	0	0	13:32893375	32893375	0	0	0
NC_000013.10	:	g.32893376C>G	13:g.32893376C>G	13:32893376-32893376	G	missense_variant	MODERATE	BRCA2	675	Transcript	NM_000059.4	protein_coding	2027-03-01	-	NM_000059.4:c.230C>G	NP_000050.3:p.Thr77Ser	429	230	77	T/S	aCt/aGt	-	-	1	-	EntrezGene	NP_000050.3	C	C	ClinVar:_phenotype_not_specified+ClinVar+rs1003162870	-	-	-	-	5.59	5.59	0.84677	T	-1.2207	-	-	-	0	0	13:32893376	32893376	0	0	0
NC_000013.10	:	g.32893376C>T	13:g.32893376C>T	13:32893376-32893376	T	missense_variant	MODERATE	BRCA2	675	Transcript	NM_000059.4	protein_coding	2027-03-01	-	NM_000059.4:c.230C>T	NP_000050.3:p.Thr77Ile	429	230	77	T/I	aCt/aTt	-	-	1	-	EntrezGene	NP_000050.3	C	C	ClinVar:_phenotype_not_specified+ClinVar+rs1003162870	-	-	-	-	5.59	5.59	0.84677	T	-1.2352	-	-	-	0	0	13:32893376	32893376	0	0	0
NC_000013.10	:	g.32893377T>G	13:g.32893377T>G	13:32893377-32893377	G	synonymous_variant	LOW	BRCA2	675	Transcript	NM_000059.4	protein_coding	2027-03-01	-	NM_000059.4:c.231T>G	NP_000050.3:p.Thr77%3D	430	231	77	T	acT/acG	-	-	1	-	EntrezGene	NP_000050.3	T	T	-	-	-	-	-	-	-	-	-	-	-	-	-	1	0	13:32893377	32893377	0	0	0
NC_000013.10	:	g.32893377_32893398del	13:g.32893377_32893398del	13:32893376-32893398	-	frameshift_variant	HIGH	BRCA2	675	Transcript	NM_000059.4	protein_coding	2027-03-01	-	NM_000059.4:c.231_252del	NP_000050.3:p.Pro78GlyfsTer2	430-451	231-252	77-84	TPIIFKEQ/X	acTCCAATAATATTCAAAGAGCAA/ac	-	-	1	-	EntrezGene	NP_000050.3	TCCAATAATATTCAAAGAGCAA	TCCAATAATATTCAAAGAGCAA	Breast-ovarian_cancer__familial_2+ClinVar+rs114446594,ClinVar:_phenotype_not_specified+ClinVar+rs114446594,ClinVar:_phenotype_not_specified+ClinVar+rs114446594,Familial_cancer_of_breast+ClinVar+rs114446594,Hereditary_breast_and_ovarian_cancer_syndrome+ClinVar+rs114446594,Hereditary_cancer-predisposing_syndrome+ClinVar+rs114446594,Breast-ovarian_cancer__familial_2+ClinVar+rs1566215948,Breast-ovari…	-	-	-	-	-	-	-	-	-	-	-	-	1	0	13:32893376	32893398	1	0	0
NC_000013.10	:	g.32893378C>T	13:g.32893378C>T	13:32893378-32893378	T	missense_variant	MODERATE	BRCA2	675	Transcript	NM_000059.4	protein_coding	2027-03-01	-	NM_000059.4:c.232C>T	NP_000050.3:p.Pro78Ser	431	232	78	P/S	Cca/Tca	-	-	1	-	EntrezGene	NP_000050.3	C	C	-	-	-	-	-	5.59	5.59	0.84677	T	-1.1729	-	-	-	0	0	13:32893378	32893378	0	0	0
NC_000013.10	:	g.32893380A>G	13:g.32893380A>G	13:32893380-32893380	G	synonymous_variant	LOW	BRCA2	675	Transcript	NM_000059.4	protein_coding	2027-03-01	-	NM_000059.4:c.234A>G	NP_000050.3:p.Pro78%3D	433	234	78	P	ccA/ccG	-	-	1	-	EntrezGene	NP_000050.3	A	A	-	-	-	-	-	-	-	-	-	-	-	-	-	1	0	13:32893380	32893380	0	0	0
NC_000013.10	:	g.32893381A>G	13:g.32893381A>G	13:32893381-32893381	G	missense_variant	MODERATE	BRCA2	675	Transcript	NM_000059.4	protein_coding	2027-03-01	-	NM_000059.4:c.235A>G	NP_000050.3:p.Ile79Val	434	235	79	I/V	Ata/Gta	-	-	1	-	EntrezGene	NP_000050.3	A	A	-	-	-	3	2.825e-05	5.59	-7.3	0.01298	T	-0.9393	109400	3	2.74223e-05	0	1	13:32893381	32893381	0	0	0
NC_000013.10	:	g.32893382T>G	13:g.32893382T>G	13:32893382-32893382	G	missense_variant	MODERATE	BRCA2	675	Transcript	NM_000059.4	protein_coding	2027-03-01	-	NM_000059.4:c.236T>G	NP_000050.3:p.Ile79Arg	435	236	79	I/R	aTa/aGa	-	-	1	-	EntrezGene	NP_000050.3	T	T	-	-	-	-	-	5.59	5.59	0.84677	T	-0.4155	-	-	-	0	0	13:32893382	32893382	0	0	0
NC_000013.10	:	g.32893384A>G	13:g.32893384A>G	13:32893384-32893384	G	missense_variant	MODERATE	BRCA2	675	Transcript	NM_000059.4	protein_coding	2027-03-01	-	NM_000059.4:c.238A>G	NP_000050.3:p.Ile80Val	437	238	80	I/V	Ata/Gta	-	-	1	-	EntrezGene	NP_000050.3	A	A	-	-	-	-	-	5.69	3.26	0.36471	T	-0.9129	-	-	-	0	0	13:32893384	32893384	0	0	0
NC_000013.10	:	g.32893384A>T	13:g.32893384A>T	13:32893384-32893384	T	missense_variant	MODERATE	BRCA2	675	Transcript	NM_000059.4	protein_coding	2027-03-01	-	NM_000059.4:c.238A>T	NP_000050.3:p.Ile80Leu	437	238	80	I/L	Ata/Tta	-	-	1	-	EntrezGene	NP_000050.3	A	A	-	-	-	-	-	5.69	3.26	0.36471	T	-0.9178	-	-	-	0	0	13:32893384	32893384	0	0	0
NC_000013.10	:	g.32893385T>C	13:g.32893385T>C	13:32893385-32893385	C	missense_variant	MODERATE	BRCA2	675	Transcript	NM_000059.4	protein_coding	2027-03-01	-	NM_000059.4:c.239T>C	NP_000050.3:p.Ile80Thr	438	239	80	I/T	aTa/aCa	-	-	1	-	EntrezGene	NP_000050.3	T	T	-	-	-	-	-	5.69	4.51	0.54589	T	-1.0258	-	-	-	0	0	13:32893385	32893385	0	0	0
NC_000013.10	:	g.32893386A>G	13:g.32893386A>G	13:32893386-32893386	G	missense_variant	MODERATE	BRCA2	675	Transcript	NM_000059.4	protein_coding	2027-03-01	-	NM_000059.4:c.240A>G	NP_000050.3:p.Ile80Met	439	240	80	I/M	atA/atG	-	-	1	-	EntrezGene	NP_000050.3	A	A	-	-	-	-	-	5.69	1.6	0.22686	T	-0.8913	-	-	-	0	1	13:32893386	32893386	0	0	0
NC_000013.10	:	g.32893386A>T	13:g.32893386A>T	13:32893386-32893386	T	synonymous_variant	LOW	BRCA2	675	Transcript	NM_000059.4	protein_coding	2027-03-01	-	NM_000059.4:c.240A>T	NP_000050.3:p.Ile80%3D	439	240	80	I	atA/atT	-	-	1	-	EntrezGene	NP_000050.3	A	A	-	-	-	-	-	-	-	-	-	-	-	-	-	1	0	13:32893386	32893386	0	0	0
NC_000013.10	:	g.32893387T>A	13:g.32893387T>A	13:32893387-32893387	A	missense_variant	MODERATE	BRCA2	675	Transcript	NM_000059.4	protein_coding	2027-03-01	-	NM_000059.4:c.241T>A	NP_000050.3:p.Phe81Ile	440	241	81	F/I	Ttc/Atc	-	-	1	-	EntrezGene	NP_000050.3	T	T	-	-	-	2	1.883e-05	5.69	5.69	0.88346	T	-1.2076	109400	4	3.65631e-05	0	0	13:32893387	32893387	0	0	0
NC_000013.10	:	g.32893387T>C	13:g.32893387T>C	13:32893387-32893387	C	missense_variant	MODERATE	BRCA2	675	Transcript	NM_000059.4	protein_coding	2027-03-01	-	NM_000059.4:c.241T>C	NP_000050.3:p.Phe81Leu	440	241	81	F/L	Ttc/Ctc	-	-	1	-	EntrezGene	NP_000050.3	T	T	-	-	-	-	-	5.69	5.69	0.88346	T	-1.2076	-	-	-	0	0	13:32893387	32893387	0	0	0
NC_000013.10	:	g.32893387T>G	13:g.32893387T>G	13:32893387-32893387	G	missense_variant	MODERATE	BRCA2	675	Transcript	NM_000059.4	protein_coding	2027-03-01	-	NM_000059.4:c.241T>G	NP_000050.3:p.Phe81Val	440	241	81	F/V	Ttc/Gtc	-	-	1	-	EntrezGene	NP_000050.3	T	T	-	-	-	2	1.883e-05	5.69	5.69	0.88346	T	-1.2154	109400	0	0	0	0	13:32893387	32893387	0	0	0
NC_000013.10	:	g.32893389C>T	13:g.32893389C>T	13:32893389-32893389	T	synonymous_variant	LOW	BRCA2	675	Transcript	NM_000059.4	protein_coding	2027-03-01	-	NM_000059.4:c.243C>T	NP_000050.3:p.Phe81%3D	442	243	81	F	ttC/ttT	-	-	1	-	EntrezGene	NP_000050.3	C	C	-	-	-	-	-	-	-	-	-	-	-	-	-	1	0	13:32893389	32893389	0	0	0
NC_000013.10	:	g.32893390A>T	13:g.32893390A>T	13:32893390-32893390	T	stop_gained	HIGH	BRCA2	675	Transcript	NM_000059.4	protein_coding	2027-03-01	-	NM_000059.4:c.244A>T	NP_000050.3:p.Lys82Ter	443	244	82	K/*	Aaa/Taa	-	-	1	-	EntrezGene	NP_000050.3	A	A	-	-	-	-	-	5.69	5.69	0.88346	-	-	-	-	-	1	0	13:32893390	32893390	1	0	0
NC_000013.10	:	g.32893392A>G	13:g.32893392A>G	13:32893392-32893392	G	synonymous_variant	LOW	BRCA2	675	Transcript	NM_000059.4	protein_coding	2027-03-01	-	NM_000059.4:c.246A>G	NP_000050.3:p.Lys82%3D	445	246	82	K	aaA/aaG	-	-	1	-	EntrezGene	NP_000050.3	A	A	-	-	-	-	-	-	-	-	-	-	-	-	-	1	0	13:32893392	32893392	0	0	0
NC_000013.10	:	g.32893392del	13:g.32893392del	13:32893391-32893392	-	frameshift_variant	HIGH	BRCA2	675	Transcript	NM_000059.4	protein_coding	2027-03-01	-	NM_000059.4:c.246del	NP_000050.3:p.Glu83SerfsTer4	445	246	82	K/X	aaA/aa	-	-	1	-	EntrezGene	NP_000050.3	A	A	-	-	-	-	-	-	-	-	-	-	-	-	-	1	0	13:32893391	32893392	1	0	0
NC_000013.10	:	g.32893392dup	13:g.32893392dup	13:32893392-32893392	A	frameshift_variant	HIGH	BRCA2	675	Transcript	NM_000059.4	protein_coding	2027-03-01	-	NM_000059.4:c.246dup	NP_000050.3:p.Glu83ArgfsTer18	445-446	246-247	82-83	-/X	-/A	-	-	1	-	EntrezGene	NP_000050.3	-	-	-	-	-	-	-	-	-	-	-	-	-	-	-	1	0	13:32893392	32893392	1	0	0
NC_000013.10	:	g.32893393G>C	13:g.32893393G>C	13:32893393-32893393	C	missense_variant	MODERATE	BRCA2	675	Transcript	NM_000059.4	protein_coding	2027-03-01	-	NM_000059.4:c.247G>C	NP_000050.3:p.Glu83Gln	446	247	83	E/Q	Gag/Cag	-	-	1	-	EntrezGene	NP_000050.3	G	G	-	-	-	-	-	5.69	4.83	0.6188	T	-0.861	-	-	-	0	0	13:32893393	32893393	0	0	0
NC_000013.10	:	g.32893393G>T	13:g.32893393G>T	13:32893393-32893393	T	stop_gained	HIGH	BRCA2	675	Transcript	NM_000059.4	protein_coding	2027-03-01	-	NM_000059.4:c.247G>T	NP_000050.3:p.Glu83Ter	446	247	83	E/*	Gag/Tag	-	-	1	-	EntrezGene	NP_000050.3	G	G	-	-	-	-	-	5.69	4.83	0.6188	-	-	-	-	-	1	0	13:32893393	32893393	1	0	0
NC_000013.10	:	g.32893394A>G	13:g.32893394A>G	13:32893394-32893394	G	missense_variant	MODERATE	BRCA2	675	Transcript	NM_000059.4	protein_coding	2027-03-01	-	NM_000059.4:c.248A>G	NP_000050.3:p.Glu83Gly	447	248	83	E/G	gAg/gGg	-	-	1	-	EntrezGene	NP_000050.3	A	A	-	-	-	-	-	5.69	5.69	0.88346	T	-0.8586	-	-	-	0	0	13:32893394	32893394	0	0	0
NC_000013.10	:	g.32893395G>C	13:g.32893395G>C	13:32893395-32893395	C	missense_variant	MODERATE	BRCA2	675	Transcript	NM_000059.4	protein_coding	2027-03-01	-	NM_000059.4:c.249G>C	NP_000050.3:p.Glu83Asp	448	249	83	E/D	gaG/gaC	-	-	1	-	EntrezGene	NP_000050.3	G	G	FANCONI_ANEMIA_COMPLEMENTATION_GROUP_D_TYPE_1+DDG2P+ENSG00000139618,Breast_Cancer+MIM_morbid+ENSG00000139618,BREAST-OVARIAN_CANCER__FAMILIAL__SUSCEPTIBILITY_TO__2+MIM_morbid+ENSG00000139618,FANCONI_ANEMIA__COMPLEMENTATION_GROUP_A+MIM_morbid+ENSG00000139618,FANCONI_ANEMIA__COMPLEMENTATION_GROUP_D1+MIM_morbid+ENSG00000139618,GLIOMA_SUSCEPTIBILITY_3+MIM_morbid+ENSG00000139618,PANCREATIC_CANCER__SUSC…	-	-	-	-	5.69	-9.73	0.00427	T	-0.9369	-	-	-	0	1	13:32893395	32893395	0	0	0
NC_000013.10	:	g.32893396C>G	13:g.32893396C>G	13:32893396-32893396	G	missense_variant	MODERATE	BRCA2	675	Transcript	NM_000059.4	protein_coding	2027-03-01	-	NM_000059.4:c.250C>G	NP_000050.3:p.Gln84Glu	449	250	84	Q/E	Caa/Gaa	-	-	1	-	EntrezGene	NP_000050.3	C	C	Breast-ovarian_cancer__familial_2+ClinVar+rs80358515,ClinVar:_phenotype_not_specified+ClinVar+rs80358515,Hereditary_breast_and_ovarian_cancer_syndrome+ClinVar+rs80358515,Hereditary_cancer-predisposing_syndrome+ClinVar+rs80358515,Hereditary_cancer-predisposing_syndrome+ClinVar+rs80358515,Breast-ovarian_cancer__familial_2+ClinVar+rs886040432	-	-	-	-	5.59	5.59	0.84677	T	-0.9403	-	-	-	0	0	13:32893396	32893396	0	0	0
NC_000013.10	:	g.32893396C>T	13:g.32893396C>T	13:32893396-32893396	T	stop_gained	HIGH	BRCA2	675	Transcript	NM_000059.4	protein_coding	2027-03-01	-	NM_000059.4:c.250C>T	NP_000050.3:p.Gln84Ter	449	250	84	Q/*	Caa/Taa	-	-	1	-	EntrezGene	NP_000050.3	C	C	Breast-ovarian_cancer__familial_2+ClinVar+rs80358515,ClinVar:_phenotype_not_specified+ClinVar+rs80358515,Hereditary_breast_and_ovarian_cancer_syndrome+ClinVar+rs80358515,Hereditary_cancer-predisposing_syndrome+ClinVar+rs80358515,Hereditary_cancer-predisposing_syndrome+ClinVar+rs80358515,Breast-ovarian_cancer__familial_2+ClinVar+rs886040432	-	-	-	-	5.59	5.59	0.84677	-	-	-	-	-	1	0	13:32893396	32893396	1	0	0
NC_000013.10	:	g.32893396del	13:g.32893396del	13:32893395-32893396	-	frameshift_variant	HIGH	BRCA2	675	Transcript	NM_000059.4	protein_coding	2027-03-01	-	NM_000059.4:c.250del	NP_000050.3:p.Gln84LysfsTer3	449	250	84	Q/X	Caa/aa	-	-	1	-	EntrezGene	NP_000050.3	C	C	Breast-ovarian_cancer__familial_2+ClinVar+rs80358515,ClinVar:_phenotype_not_specified+ClinVar+rs80358515,Hereditary_breast_and_ovarian_cancer_syndrome+ClinVar+rs80358515,Hereditary_cancer-predisposing_syndrome+ClinVar+rs80358515,Hereditary_cancer-predisposing_syndrome+ClinVar+rs80358515,Breast-ovarian_cancer__familial_2+ClinVar+rs886040432	-	-	-	-	-	-	-	-	-	-	-	-	1	0	13:32893395	32893396	1	0	0
NC_000013.10	:	g.32893399G>A	13:g.32893399G>A	13:32893399-32893399	A	missense_variant	MODERATE	BRCA2	675	Transcript	NM_000059.4	protein_coding	2027-03-01	-	NM_000059.4:c.253G>A	NP_000050.3:p.Gly85Arg	452	253	85	G/R	Ggg/Agg	-	-	1	-	EntrezGene	NP_000050.3	G	G	Hereditary_cancer-predisposing_syndrome+ClinVar+rs1593882785	-	-	-	-	5.37	1.07	0.19399	T	-0.8011	-	-	-	0	1	13:32893399	32893399	0	0	0
NC_000013.10	:	g.32893402C>T	13:g.32893402C>T	13:32893402-32893402	T	synonymous_variant	LOW	BRCA2	675	Transcript	NM_000059.4	protein_coding	2027-03-01	-	NM_000059.4:c.256C>T	NP_000050.3:p.Leu86%3D	455	256	86	L	Ctg/Ttg	-	-	1	-	EntrezGene	NP_000050.3	C	C	Hereditary_cancer-predisposing_syndrome+ClinVar+rs1555280404	-	-	-	-	-	-	-	-	-	-	-	-	1	0	13:32893402	32893402	0	0	0
NC_000013.10	:	g.32893403T>C	13:g.32893403T>C	13:32893403-32893403	C	missense_variant	MODERATE	BRCA2	675	Transcript	NM_000059.4	protein_coding	2027-03-01	-	NM_000059.4:c.257T>C	NP_000050.3:p.Leu86Pro	456	257	86	L/P	cTg/cCg	-	-	1	-	EntrezGene	NP_000050.3	T	T	Breast-ovarian_cancer__familial_2+ClinVar+rs572782576,ClinVar:_phenotype_not_specified+ClinVar+rs572782576,ClinVar:_phenotype_not_specified+ClinVar+rs572782576,Hereditary_breast_and_ovarian_cancer_syndrome+ClinVar+rs572782576,Hereditary_cancer-predisposing_syndrome+ClinVar+rs572782576	-	-	13	0.0001224	5.37	-0.365	0.11924	T	-0.9254	109398	11	0.00010055	0	1	13:32893403	32893403	0	0	0
NC_000013.10	:	g.32893409T>G	13:g.32893409T>G	13:32893409-32893409	G	missense_variant	MODERATE	BRCA2	675	Transcript	NM_000059.4	protein_coding	2027-03-01	-	NM_000059.4:c.263T>G	NP_000050.3:p.Leu88Arg	462	263	88	L/R	cTg/cGg	-	-	1	-	EntrezGene	NP_000050.3	T	T	Breast-ovarian_cancer__familial_2+ClinVar+rs276174825,ClinVar:_phenotype_not_specified+ClinVar+rs276174825,Hereditary_breast_and_ovarian_cancer_syndrome+ClinVar+rs276174825,Hereditary_cancer-predisposing_syndrome+ClinVar+rs276174825,Breast-ovarian_cancer__familial_2+ClinVar+rs80358525,ClinVar:_phenotype_not_specified+ClinVar+rs80358525,ClinVar:_phenotype_not_specified+ClinVar+rs80358525,Hereditar…	-	-	-	-	5.44	-1.92	0.07203	T	-0.9283	-	-	-	0	1	13:32893409	32893409	0	0	0
NC_000013.10	:	g.32893409del	13:g.32893409del	13:32893408-32893409	-	frameshift_variant	HIGH	BRCA2	675	Transcript	NM_000059.4	protein_coding	2027-03-01	-	NM_000059.4:c.263del	NP_000050.3:p.Leu88ArgfsTer8	462	263	88	L/X	cTg/cg	-	-	1	-	EntrezGene	NP_000050.3	T	T	Breast-ovarian_cancer__familial_2+ClinVar+rs276174825,ClinVar:_phenotype_not_specified+ClinVar+rs276174825,Hereditary_breast_and_ovarian_cancer_syndrome+ClinVar+rs276174825,Hereditary_cancer-predisposing_syndrome+ClinVar+rs276174825,Breast-ovarian_cancer__familial_2+ClinVar+rs80358525,ClinVar:_phenotype_not_specified+ClinVar+rs80358525,ClinVar:_phenotype_not_specified+ClinVar+rs80358525,Hereditar…	-	-	-	-	-	-	-	-	-	-	-	-	1	0	13:32893408	32893409	1	0	0
NC_000013.10	:	g.32893412C>A	13:g.32893412C>A	13:32893412-32893412	A	missense_variant	MODERATE	BRCA2	675	Transcript	NM_000059.4	protein_coding	2027-03-01	-	NM_000059.4:c.266C>A	NP_000050.3:p.Pro89Gln	465	266	89	P/Q	cCg/cAg	-	-	1	-	EntrezGene	NP_000050.3	C	C	Breast-ovarian_cancer__familial_2+ClinVar+rs80359341,BREAST_CANCER__SUSCEPTIBILITY_TO+ClinVar+rs748609599,ClinVar:_phenotype_not_specified+ClinVar+rs748609599,ClinVar:_phenotype_not_specified+ClinVar+rs748609599,Hereditary_breast_and_ovarian_cancer_syndrome+ClinVar+rs748609599,Hereditary_cancer-predisposing_syndrome+ClinVar+rs748609599,Breast-ovarian_cancer__familial_2+ClinVar+rs1064795043,ClinVa…	-	-	-	-	5.54	2.72	0.31179	T	-0.9478	-	-	-	0	0	13:32893412	32893412	0	0	0
NC_000013.10	:	g.32893412C>T	13:g.32893412C>T	13:32893412-32893412	T	missense_variant	MODERATE	BRCA2	675	Transcript	NM_000059.4	protein_coding	2027-03-01	-	NM_000059.4:c.266C>T	NP_000050.3:p.Pro89Leu	465	266	89	P/L	cCg/cTg	-	-	1	-	EntrezGene	NP_000050.3	C	C	Breast-ovarian_cancer__familial_2+ClinVar+rs80359341,BREAST_CANCER__SUSCEPTIBILITY_TO+ClinVar+rs748609599,ClinVar:_phenotype_not_specified+ClinVar+rs748609599,ClinVar:_phenotype_not_specified+ClinVar+rs748609599,Hereditary_breast_and_ovarian_cancer_syndrome+ClinVar+rs748609599,Hereditary_cancer-predisposing_syndrome+ClinVar+rs748609599,Breast-ovarian_cancer__familial_2+ClinVar+rs1064795043,ClinVa…	-	-	2	1.883e-05	5.54	2.72	0.31179	T	-0.8738	109390	1	9.1416e-06	0	0	13:32893412	32893412	0	0	0
NC_000013.10	:	g.32893412del	13:g.32893412del	13:32893411-32893412	-	frameshift_variant	HIGH	BRCA2	675	Transcript	NM_000059.4	protein_coding	2027-03-01	-	NM_000059.4:c.266del	NP_000050.3:p.Pro89ArgfsTer7	465	266	89	P/X	cCg/cg	-	-	1	-	EntrezGene	NP_000050.3	C	C	Breast-ovarian_cancer__familial_2+ClinVar+rs80359341,BREAST_CANCER__SUSCEPTIBILITY_TO+ClinVar+rs748609599,ClinVar:_phenotype_not_specified+ClinVar+rs748609599,ClinVar:_phenotype_not_specified+ClinVar+rs748609599,Hereditary_breast_and_ovarian_cancer_syndrome+ClinVar+rs748609599,Hereditary_cancer-predisposing_syndrome+ClinVar+rs748609599,Breast-ovarian_cancer__familial_2+ClinVar+rs1064795043,ClinVa…	-	-	-	-	-	-	-	-	-	-	-	-	1	0	13:32893411	32893412	1	0	0
NC_000013.10	:	g.32893413G>T	13:g.32893413G>T	13:32893413-32893413	T	synonymous_variant	LOW	BRCA2	675	Transcript	NM_000059.4	protein_coding	2027-03-01	-	NM_000059.4:c.267G>T	NP_000050.3:p.Pro89%3D	466	267	89	P	ccG/ccT	-	-	1	-	EntrezGene	NP_000050.3	G	G	-	-	-	-	-	-	-	-	-	-	-	-	-	1	0	13:32893413	32893413	0	0	0
NC_000013.10	:	g.32893413_32893414del	13:g.32893413_32893414del	13:32893412-32893414	-	frameshift_variant	HIGH	BRCA2	675	Transcript	NM_000059.4	protein_coding	2027-03-01	-	NM_000059.4:c.267_268del	NP_000050.3:p.Leu90ValfsTer10	466-467	267-268	89-90	PL/PX	ccGCtg/cctg	-	-	1	-	EntrezGene	NP_000050.3	GC	GC	Breast-ovarian_cancer__familial_2+ClinVar+rs587780648,ClinVar:_phenotype_not_specified+ClinVar+rs587780648,ClinVar:_phenotype_not_specified+ClinVar+rs587780648,Fanconi_anemia+ClinVar+rs587780648,Hereditary_breast_and_ovarian_cancer_syndrome+ClinVar+rs587780648,Hereditary_cancer-predisposing_syndrome+ClinVar+rs587780648,Hereditary_cancer-predisposing_syndrome+ClinVar+rs587780648,ClinVar:_phenotype…	-	-	-	-	-	-	-	-	-	-	-	-	1	0	13:32893412	32893414	1	0	0
NC_000013.10	:	g.32893414C>T	13:g.32893414C>T	13:32893414-32893414	T	synonymous_variant	LOW	BRCA2	675	Transcript	NM_000059.4	protein_coding	2027-03-01	-	NM_000059.4:c.268C>T	NP_000050.3:p.Leu90%3D	467	268	90	L	Ctg/Ttg	-	-	1	-	EntrezGene	NP_000050.3	C	C	-	-	-	-	-	-	-	-	-	-	-	-	-	1	0	13:32893414	32893414	0	0	0
NC_000013.10	:	g.32893415T>C	13:g.32893415T>C	13:32893415-32893415	C	missense_variant	MODERATE	BRCA2	675	Transcript	NM_000059.4	protein_coding	2027-03-01	-	NM_000059.4:c.269T>C	NP_000050.3:p.Leu90Pro	468	269	90	L/P	cTg/cCg	-	-	1	-	EntrezGene	NP_000050.3	T	T	ClinVar:_phenotype_not_specified+ClinVar+rs1555280422	-	-	-	-	5.54	0.339	0.15219	T	-0.9271	-	-	-	0	1	13:32893415	32893415	0	0	0
NC_000013.10	:	g.32893416_32893419dup	13:g.32893416_32893419dup	13:32893419-32893419	GTAC	frameshift_variant	HIGH	BRCA2	675	Transcript	NM_000059.4	protein_coding	2027-03-01	-	NM_000059.4:c.270_273dup	NP_000050.3:p.Gln92ValfsTer10	472-473	273-274	91-92	-/VX	-/GTAC	-	-	1	-	EntrezGene	NP_000050.3	-	-	Hereditary_cancer-predisposing_syndrome+ClinVar+rs1555280423,Breast-ovarian_cancer__familial_2+ClinVar+rs145988146,Breast-ovarian_cancer__familial_2+ClinVar+rs145988146,ClinVar:_phenotype_not_specified+ClinVar+rs145988146,Hereditary_breast_and_ovarian_cancer_syndrome+ClinVar+rs145988146,Hereditary_cancer-predisposing_syndrome+ClinVar+rs145988146,Hereditary_breast_and_ovarian_cancer_syndrome+ClinV…	-	-	-	-	-	-	-	-	-	-	-	-	1	0	13:32893419	32893419	1	0	0
NC_000013.10	:	g.32893417_32893418del	13:g.32893417_32893418del	13:32893416-32893418	-	frameshift_variant	HIGH	BRCA2	675	Transcript	NM_000059.4	protein_coding	2027-03-01	-	NM_000059.4:c.271_272del	NP_000050.3:p.Tyr91ProfsTer9	470-471	271-272	91	Y/X	TAc/c	-	-	1	-	EntrezGene	NP_000050.3	TA	TA	Breast-ovarian_cancer__familial_2+ClinVar+rs886040441,Hereditary_cancer-predisposing_syndrome+ClinVar+rs886040441,ClinVar:_phenotype_not_specified+ClinVar+rs975508131	-	-	-	-	-	-	-	-	-	-	-	-	1	0	13:32893416	32893418	1	0	0
NC_000013.10	:	g.32893418A>G	13:g.32893418A>G	13:32893418-32893418	G	missense_variant	MODERATE	BRCA2	675	Transcript	NM_000059.4	protein_coding	2027-03-01	-	NM_000059.4:c.272A>G	NP_000050.3:p.Tyr91Cys	471	272	91	Y/C	tAc/tGc	-	-	1	-	EntrezGene	NP_000050.3	A	A	-	-	-	-	-	5.54	3.06	0.34374	T	-0.9067	-	-	-	0	0	13:32893418	32893418	0	0	0
NC_000013.10	:	g.32893419C>A	13:g.32893419C>A	13:32893419-32893419	A	stop_gained	HIGH	BRCA2	675	Transcript	NM_000059.4	protein_coding	2027-03-01	-	NM_000059.4:c.273C>A	NP_000050.3:p.Tyr91Ter	472	273	91	Y/*	taC/taA	-	-	1	-	EntrezGene	NP_000050.3	C	C	-	-	-	-	-	5.54	0.762	0.176	-	-	-	-	-	0	1	13:32893419	32893419	1	0	0
NC_000013.10	:	g.32893419C>G	13:g.32893419C>G	13:32893419-32893419	G	stop_gained	HIGH	BRCA2	675	Transcript	NM_000059.4	protein_coding	2027-03-01	-	NM_000059.4:c.273C>G	NP_000050.3:p.Tyr91Ter	472	273	91	Y/*	taC/taG	-	-	1	-	EntrezGene	NP_000050.3	C	C	-	-	-	-	-	5.54	0.762	0.176	-	-	-	-	-	0	1	13:32893419	32893419	1	0	0
NC_000013.10	:	g.32893419C>T	13:g.32893419C>T	13:32893419-32893419	T	synonymous_variant	LOW	BRCA2	675	Transcript	NM_000059.4	protein_coding	2027-03-01	-	NM_000059.4:c.273C>T	NP_000050.3:p.Tyr91%3D	472	273	91	Y	taC/taT	-	-	1	-	EntrezGene	NP_000050.3	C	C	-	-	-	-	-	-	-	-	-	-	-	-	-	1	0	13:32893419	32893419	0	0	0
NC_000013.10	:	g.32893420C>T	13:g.32893420C>T	13:32893420-32893420	T	stop_gained	HIGH	BRCA2	675	Transcript	NM_000059.4	protein_coding	2027-03-01	-	NM_000059.4:c.274C>T	NP_000050.3:p.Gln92Ter	473	274	92	Q/*	Caa/Taa	-	-	1	-	EntrezGene	NP_000050.3	C	C	-	-	-	-	-	5.69	2.94	0.33188	-	-	-	-	-	1	0	13:32893420	32893420	1	0	0
NC_000013.10	:	g.32893420del	13:g.32893420del	13:32893419-32893420	-	frameshift_variant	HIGH	BRCA2	675	Transcript	NM_000059.4	protein_coding	2027-03-01	-	NM_000059.4:c.274del	NP_000050.3:p.Gln92AsnfsTer4	473	274	92	Q/X	Caa/aa	-	-	1	-	EntrezGene	NP_000050.3	C	C	-	-	-	-	-	-	-	-	-	-	-	-	-	1	0	13:32893419	32893420	1	0	0
NC_000013.10	:	g.32893421A>G	13:g.32893421A>G	13:32893421-32893421	G	missense_variant	MODERATE	BRCA2	675	Transcript	NM_000059.4	protein_coding	2027-03-01	-	NM_000059.4:c.275A>G	NP_000050.3:p.Gln92Arg	474	275	92	Q/R	cAa/cGa	-	-	1	-	EntrezGene	NP_000050.3	A	A	-	-	-	-	-	5.69	-0.421	0.11718	T	-0.8884	-	-	-	0	1	13:32893421	32893421	0	0	0
NC_000013.10	:	g.32893421_32893422insCCAT	13:g.32893421_32893422insCCAT	13:32893421-32893421	CCAT	frameshift_variant	HIGH	BRCA2	675	Transcript	NM_000059.4	protein_coding	2027-03-01	-	NM_000059.4:c.275_276insCCAT	NP_000050.3:p.Gln92HisfsTer10	474-475	275-276	92	Q/HHX	caa/caCCATa	-	-	1	-	EntrezGene	NP_000050.3	-	-	Hereditary_cancer-predisposing_syndrome+ClinVar+rs1566216040,Breast-ovarian_cancer__familial_2+ClinVar+rs1555280427,Breast-ovarian_cancer__familial_2+ClinVar+rs80359345,Hereditary_cancer-predisposing_syndrome+ClinVar+rs80359345,Breast-ovarian_cancer__familial_2+ClinVar+rs771101539	-	-	-	-	-	-	-	-	-	-	-	-	1	0	13:32893421	32893421	1	0	0
NC_000013.10	:	g.32893422A>G	13:g.32893422A>G	13:32893422-32893422	G	synonymous_variant	LOW	BRCA2	675	Transcript	NM_000059.4	protein_coding	2027-03-01	-	NM_000059.4:c.276A>G	NP_000050.3:p.Gln92%3D	475	276	92	Q	caA/caG	-	-	1	-	EntrezGene	NP_000050.3	A	A	-	-	-	-	-	-	-	-	-	-	-	-	-	1	0	13:32893422	32893422	0	0	0
NC_000013.10	:	g.32893422dup	13:g.32893422dup	13:32893422-32893422	A	frameshift_variant	HIGH	BRCA2	675	Transcript	NM_000059.4	protein_coding	2027-03-01	-	NM_000059.4:c.276dup	NP_000050.3:p.Ser93IlefsTer8	475-476	276-277	92-93	-/X	-/A	-	-	1	-	EntrezGene	NP_000050.3	-	-	Hereditary_breast_and_ovarian_cancer_syndrome+ClinVar+rs776730435,Hereditary_breast_and_ovarian_cancer_syndrome+ClinVar+rs776730435,Hereditary_cancer-predisposing_syndrome+ClinVar+rs776730435,Hereditary_cancer-predisposing_syndrome+ClinVar+rs776730435	-	-	-	-	-	-	-	-	-	-	-	-	1	0	13:32893422	32893422	1	0	0
NC_000013.10	:	g.32893423T>C	13:g.32893423T>C	13:32893423-32893423	C	missense_variant	MODERATE	BRCA2	675	Transcript	NM_000059.4	protein_coding	2027-03-01	-	NM_000059.4:c.277T>C	NP_000050.3:p.Ser93Pro	476	277	93	S/P	Tct/Cct	-	-	1	-	EntrezGene	NP_000050.3	T	T	-	-	-	1	9.415e-06	5.69	5.69	0.88346	T	-1.1529	109388	1	9.14177e-06	0	0	13:32893423	32893423	0	0	0
NC_000013.10	:	g.32893423T>G	13:g.32893423T>G	13:32893423-32893423	G	missense_variant	MODERATE	BRCA2	675	Transcript	NM_000059.4	protein_coding	2027-03-01	-	NM_000059.4:c.277T>G	NP_000050.3:p.Ser93Ala	476	277	93	S/A	Tct/Gct	-	-	1	-	EntrezGene	NP_000050.3	T	T	-	-	-	-	-	5.69	5.69	0.88346	T	-1.144	-	-	-	0	0	13:32893423	32893423	0	0	0
NC_000013.10	:	g.32893425T>A	13:g.32893425T>A	13:32893425-32893425	A	synonymous_variant	LOW	BRCA2	675	Transcript	NM_000059.4	protein_coding	2027-03-01	-	NM_000059.4:c.279T>A	NP_000050.3:p.Ser93%3D	478	279	93	S	tcT/tcA	-	-	1	-	EntrezGene	NP_000050.3	T	T	ClinVar:_phenotype_not_specified+ClinVar+rs1555280429	-	-	-	-	-	-	-	-	-	-	-	-	1	0	13:32893425	32893425	0	0	0
NC_000013.10	:	g.32893426C>A	13:g.32893426C>A	13:32893426-32893426	A	missense_variant	MODERATE	BRCA2	675	Transcript	NM_000059.4	protein_coding	2027-03-01	-	NM_000059.4:c.280C>A	NP_000050.3:p.Pro94Thr	479	280	94	P/T	Cct/Act	-	-	1	-	EntrezGene	NP_000050.3	C	C	Breast-ovarian_cancer__familial_2+ClinVar+rs80358531,ClinVar:_phenotype_not_specified+ClinVar+rs80358531,ClinVar:_phenotype_not_specified+ClinVar+rs80358531,Hereditary_breast_and_ovarian_cancer_syndrome+ClinVar+rs80358531,Hereditary_cancer-predisposing_syndrome+ClinVar+rs80358531	-	-	-	-	5.69	4.83	0.6188	T	-1.0979	-	-	-	0	0	13:32893426	32893426	0	0	0
NC_000013.10	:	g.32893426C>T	13:g.32893426C>T	13:32893426-32893426	T	missense_variant	MODERATE	BRCA2	675	Transcript	NM_000059.4	protein_coding	2027-03-01	-	NM_000059.4:c.280C>T	NP_000050.3:p.Pro94Ser	479	280	94	P/S	Cct/Tct	-	-	1	-	EntrezGene	NP_000050.3	C	C	Breast-ovarian_cancer__familial_2+ClinVar+rs80358531,ClinVar:_phenotype_not_specified+ClinVar+rs80358531,ClinVar:_phenotype_not_specified+ClinVar+rs80358531,Hereditary_breast_and_ovarian_cancer_syndrome+ClinVar+rs80358531,Hereditary_cancer-predisposing_syndrome+ClinVar+rs80358531	-	-	2	1.883e-05	5.69	4.83	0.6188	T	-0.8017	109378	4	3.65704e-05	0	0	13:32893426	32893426	0	0	0
NC_000013.10	:	g.32893428T>A	13:g.32893428T>A	13:32893428-32893428	A	synonymous_variant	LOW	BRCA2	675	Transcript	NM_000059.4	protein_coding	2027-03-01	-	NM_000059.4:c.282T>A	NP_000050.3:p.Pro94%3D	481	282	94	P	ccT/ccA	-	-	1	-	EntrezGene	NP_000050.3	T	T	-	-	-	-	-	-	-	-	-	-	-	-	-	1	0	13:32893428	32893428	0	0	0
NC_000013.10	:	g.32893429G>A	13:g.32893429G>A	13:32893429-32893429	A	missense_variant	MODERATE	BRCA2	675	Transcript	NM_000059.4	protein_coding	2027-03-01	-	NM_000059.4:c.283G>A	NP_000050.3:p.Val95Ile	482	283	95	V/I	Gta/Ata	-	-	1	-	EntrezGene	NP_000050.3	G	G	Hereditary_breast_and_ovarian_cancer_syndrome+ClinVar+rs1566216059	-	-	-	-	5.69	3.24	0.36257	T	-0.9545	-	-	-	0	0	13:32893429	32893429	0	0	0
NC_000013.10	:	g.32893431A>C	13:g.32893431A>C	13:32893431-32893431	C	synonymous_variant	LOW	BRCA2	675	Transcript	NM_000059.4	protein_coding	2027-03-01	-	NM_000059.4:c.285A>C	NP_000050.3:p.Val95%3D	484	285	95	V	gtA/gtC	-	-	1	-	EntrezGene	NP_000050.3	A	A	ClinVar:_phenotype_not_specified+ClinVar+rs1057520842,Hereditary_cancer-predisposing_syndrome+ClinVar+rs1057520842	-	-	-	-	-	-	-	-	-	-	-	-	1	0	13:32893431	32893431	0	0	0
NC_000013.10	:	g.32893434A>G	13:g.32893434A>G	13:32893434-32893434	G	synonymous_variant	LOW	BRCA2	675	Transcript	NM_000059.4	protein_coding	2027-03-01	-	NM_000059.4:c.288A>G	NP_000050.3:p.Lys96%3D	487	288	96	K	aaA/aaG	-	-	1	-	EntrezGene	NP_000050.3	A	A	Breast-ovarian_cancer__familial_2+ClinVar+rs1131692133,Hereditary_breast_and_ovarian_cancer_syndrome+ClinVar+rs1131692133,Breast-ovarian_cancer__familial_2+ClinVar+rs80359362,ClinVar:_phenotype_not_specified+ClinVar+rs80359362,Hereditary_breast_and_ovarian_cancer_syndrome+ClinVar+rs80359362,Hereditary_cancer-predisposing_syndrome+ClinVar+rs80359362	-	-	-	-	-	-	-	-	-	-	-	-	1	0	13:32893434	32893434	0	0	0
NC_000013.10	:	g.32893435G>T	13:g.32893435G>T	13:32893435-32893435	T	stop_gained	HIGH	BRCA2	675	Transcript	NM_000059.4	protein_coding	2027-03-01	-	NM_000059.4:c.289G>T	NP_000050.3:p.Glu97Ter	488	289	97	E/*	Gaa/Taa	-	-	1	-	EntrezGene	NP_000050.3	G	G	Breast-ovarian_cancer__familial_2+ClinVar+rs397507646,ClinVar:_phenotype_not_specified+ClinVar+rs397507646,Hereditary_breast_and_ovarian_cancer_syndrome+ClinVar+rs397507646,Hereditary_cancer-predisposing_syndrome+ClinVar+rs397507646	-	-	-	-	5.69	4.82	0.61641	-	-	-	-	-	1	0	13:32893435	32893435	1	0	0
NC_000013.10	:	g.32893437A>G	13:g.32893437A>G	13:32893437-32893437	G	synonymous_variant	LOW	BRCA2	675	Transcript	NM_000059.4	protein_coding	2027-03-01	-	NM_000059.4:c.291A>G	NP_000050.3:p.Glu97%3D	490	291	97	E	gaA/gaG	-	-	1	-	EntrezGene	NP_000050.3	A	A	-	-	-	-	-	-	-	-	-	-	-	-	-	1	0	13:32893437	32893437	0	0	0
NC_000013.10	:	g.32893437A>T	13:g.32893437A>T	13:32893437-32893437	T	missense_variant	MODERATE	BRCA2	675	Transcript	NM_000059.4	protein_coding	2027-03-01	-	NM_000059.4:c.291A>T	NP_000050.3:p.Glu97Asp	490	291	97	E/D	gaA/gaT	-	-	1	-	EntrezGene	NP_000050.3	A	A	-	-	-	-	-	5.69	1.7	0.23359	T	-0.9208	-	-	-	0	1	13:32893437	32893437	0	0	0
NC_000013.10	:	g.32893437_32893442del	13:g.32893437_32893442del	13:32893436-32893442	-	inframe_deletion	MODERATE	BRCA2	675	Transcript	NM_000059.4	protein_coding	2027-03-01	-	NM_000059.4:c.291_296del	NP_000050.3:p.Glu97_Leu98del	490-495	291-296	97-99	ELD/D	gaATTAGAt/gat	-	-	1	-	EntrezGene	NP_000050.3	ATTAGA	ATTAGA	Hereditary_breast_and_ovarian_cancer_syndrome+ClinVar+rs863224587,Hereditary_cancer-predisposing_syndrome+ClinVar+rs863224587,Breast-ovarian_cancer__familial_2+ClinVar+rs80358540,Hereditary_cancer-predisposing_syndrome+ClinVar+rs80358540,Hereditary_cancer-predisposing_syndrome+ClinVar+rs80358540,Breast-ovarian_cancer__familial_2+ClinVar+rs1085308035,Hereditary_cancer-predisposing_syndrome+ClinVar…	-	-	-	-	-	-	-	-	-	-	-	-	1	0	13:32893436	32893442	0	0	0
NC_000013.10	:	g.32893438T>A	13:g.32893438T>A	13:32893438-32893438	A	missense_variant	MODERATE	BRCA2	675	Transcript	NM_000059.4	protein_coding	2027-03-01	-	NM_000059.4:c.292T>A	NP_000050.3:p.Leu98Ile	491	292	98	L/I	Tta/Ata	-	-	1	-	EntrezGene	NP_000050.3	T	T	-	-	-	-	-	5.69	0.0897	0.13771	T	-0.8695	-	-	-	0	1	13:32893438	32893438	0	0	0
NC_000013.10	:	g.32893438T>G	13:g.32893438T>G	13:32893438-32893438	G	missense_variant	MODERATE	BRCA2	675	Transcript	NM_000059.4	protein_coding	2027-03-01	-	NM_000059.4:c.292T>G	NP_000050.3:p.Leu98Val	491	292	98	L/V	Tta/Gta	-	-	1	-	EntrezGene	NP_000050.3	T	T	-	-	-	-	-	5.69	0.0897	0.13771	T	-0.8384	-	-	-	0	1	13:32893438	32893438	0	0	0
NC_000013.10	:	g.32893439T>G	13:g.32893439T>G	13:32893439-32893439	G	stop_gained	HIGH	BRCA2	675	Transcript	NM_000059.4	protein_coding	2027-03-01	-	NM_000059.4:c.293T>G	NP_000050.3:p.Leu98Ter	492	293	98	L/*	tTa/tGa	-	-	1	-	EntrezGene	NP_000050.3	T	T	-	-	-	-	-	5.69	0.409	0.15599	-	-	-	-	-	0	1	13:32893439	32893439	1	0	0
NC_000013.10	:	g.32893440A>T	13:g.32893440A>T	13:32893440-32893440	T	missense_variant	MODERATE	BRCA2	675	Transcript	NM_000059.4	protein_coding	2027-03-01	-	NM_000059.4:c.294A>T	NP_000050.3:p.Leu98Phe	493	294	98	L/F	ttA/ttT	-	-	1	-	EntrezGene	NP_000050.3	A	A	-	-	-	-	-	5.69	3.21	0.35933	T	-0.8955	-	-	-	0	0	13:32893440	32893440	0	0	0
NC_000013.10	:	g.32893442A>G	13:g.32893442A>G	13:32893442-32893442	G	missense_variant	MODERATE	BRCA2	675	Transcript	NM_000059.4	protein_coding	2027-03-01	-	NM_000059.4:c.296A>G	NP_000050.3:p.Asp99Gly	495	296	99	D/G	gAt/gGt	-	-	1	-	EntrezGene	NP_000050.3	A	A	-	-	-	-	-	5.69	-2.13	0.06745	T	-0.9752	-	-	-	0	1	13:32893442	32893442	0	0	0
NC_000013.10	:	g.32893444A>G	13:g.32893444A>G	13:32893444-32893444	G	missense_variant	MODERATE	BRCA2	675	Transcript	NM_000059.4	protein_coding	2027-03-01	-	NM_000059.4:c.298A>G	NP_000050.3:p.Lys100Glu	497	298	100	K/E	Aaa/Gaa	-	-	1	-	EntrezGene	NP_000050.3	A	A	Breast-ovarian_cancer__familial_2+ClinVar+rs80358546,ClinVar:_phenotype_not_specified+ClinVar+rs80358546,Hereditary_breast_and_ovarian_cancer_syndrome+ClinVar+rs80358546,Hereditary_breast_and_ovarian_cancer_syndrome+ClinVar+rs80358546,Hereditary_cancer-predisposing_syndrome+ClinVar+rs80358546	-	-	-	-	5.69	-0.103	0.12947	T	-0.9029	-	-	-	0	1	13:32893444	32893444	0	0	0
NC_000013.10	:	g.32893444A>T	13:g.32893444A>T	13:32893444-32893444	T	stop_gained	HIGH	BRCA2	675	Transcript	NM_000059.4	protein_coding	2027-03-01	-	NM_000059.4:c.298A>T	NP_000050.3:p.Lys100Ter	497	298	100	K/*	Aaa/Taa	-	-	1	-	EntrezGene	NP_000050.3	A	A	Breast-ovarian_cancer__familial_2+ClinVar+rs80358546,ClinVar:_phenotype_not_specified+ClinVar+rs80358546,Hereditary_breast_and_ovarian_cancer_syndrome+ClinVar+rs80358546,Hereditary_breast_and_ovarian_cancer_syndrome+ClinVar+rs80358546,Hereditary_cancer-predisposing_syndrome+ClinVar+rs80358546	-	-	-	-	5.69	-0.103	0.12947	-	-	-	-	-	0	1	13:32893444	32893444	1	0	0
NC_000013.10	:	g.32893445A>C	13:g.32893445A>C	13:32893445-32893445	C	missense_variant	MODERATE	BRCA2	675	Transcript	NM_000059.4	protein_coding	2027-03-01	-	NM_000059.4:c.299A>C	NP_000050.3:p.Lys100Thr	498	299	100	K/T	aAa/aCa	-	-	1	-	EntrezGene	NP_000050.3	A	A	-	-	-	-	-	5.69	1.88	0.2463	T	-0.8923	-	-	-	0	1	13:32893445	32893445	0	0	0
NC_000013.10	:	g.32893446A>G	13:g.32893446A>G	13:32893446-32893446	G	synonymous_variant	LOW	BRCA2	675	Transcript	NM_000059.4	protein_coding	2027-03-01	-	NM_000059.4:c.300A>G	NP_000050.3:p.Lys100%3D	499	300	100	K	aaA/aaG	-	-	1	-	EntrezGene	NP_000050.3	A	A	ClinVar:_phenotype_not_specified+ClinVar+rs1057522051	-	-	-	-	-	-	-	-	-	-	-	-	1	0	13:32893446	32893446	0	0	0
NC_000013.10	:	g.32893447T>C	13:g.32893447T>C	13:32893447-32893447	C	missense_variant	MODERATE	BRCA2	675	Transcript	NM_000059.4	protein_coding	2027-03-01	-	NM_000059.4:c.301T>C	NP_000050.3:p.Phe101Leu	500	301	101	F/L	Ttc/Ctc	-	-	1	-	EntrezGene	NP_000050.3	T	T	-	-	-	-	-	5.69	3.24	0.36257	T	-0.8727	-	-	-	0	0	13:32893447	32893447	0	0	0
NC_000013.10	:	g.32893449C>A	13:g.32893449C>A	13:32893449-32893449	A	missense_variant	MODERATE	BRCA2	675	Transcript	NM_000059.4	protein_coding	2027-03-01	-	NM_000059.4:c.303C>A	NP_000050.3:p.Phe101Leu	502	303	101	F/L	ttC/ttA	-	-	1	-	EntrezGene	NP_000050.3	C	C	Breast-ovarian_cancer__familial_2+ClinVar+rs397507301,Hereditary_breast_and_ovarian_cancer_syndrome+ClinVar+rs397507301	-	-	-	-	5.61	3.59	0.40253	T	-0.8508	-	-	-	0	0	13:32893449	32893449	0	0	0
NC_000013.10	:	g.32893449C>T	13:g.32893449C>T	13:32893449-32893449	T	synonymous_variant	LOW	BRCA2	675	Transcript	NM_000059.4	protein_coding	2027-03-01	-	NM_000059.4:c.303C>T	NP_000050.3:p.Phe101%3D	502	303	101	F	ttC/ttT	-	-	1	-	EntrezGene	NP_000050.3	C	C	Breast-ovarian_cancer__familial_2+ClinVar+rs397507301,Hereditary_breast_and_ovarian_cancer_syndrome+ClinVar+rs397507301	-	-	-	-	-	-	-	-	-	-	-	-	1	0	13:32893449	32893449	0	0	0
NC_000013.10	:	g.32893451A>C	13:g.32893451A>C	13:32893451-32893451	C	missense_variant	MODERATE	BRCA2	675	Transcript	NM_000059.4	protein_coding	2027-03-01	-	NM_000059.4:c.305A>C	NP_000050.3:p.Lys102Thr	504	305	102	K/T	aAa/aCa	-	-	1	-	EntrezGene	NP_000050.3	A	A	Breast-ovarian_cancer__familial_2+ClinVar+rs397507654,Breast-ovarian_cancer__familial_2+ClinVar+rs80358549,Hereditary_cancer-predisposing_syndrome+ClinVar+rs80358549	-	-	-	-	5.61	-2.97	0.05195	T	-0.9353	-	-	-	0	1	13:32893451	32893451	0	0	0
NC_000013.10	:	g.32893451A>G	13:g.32893451A>G	13:32893451-32893451	G	missense_variant	MODERATE	BRCA2	675	Transcript	NM_000059.4	protein_coding	2027-03-01	-	NM_000059.4:c.305A>G	NP_000050.3:p.Lys102Arg	504	305	102	K/R	aAa/aGa	-	-	1	-	EntrezGene	NP_000050.3	A	A	Breast-ovarian_cancer__familial_2+ClinVar+rs397507654,Breast-ovarian_cancer__familial_2+ClinVar+rs80358549,Hereditary_cancer-predisposing_syndrome+ClinVar+rs80358549	-	-	-	-	5.61	-2.97	0.05195	T	-0.9541	-	-	-	0	1	13:32893451	32893451	0	0	0
NC_000013.10	:	g.32893452A>G	13:g.32893452A>G	13:32893452-32893452	G	synonymous_variant	LOW	BRCA2	675	Transcript	NM_000059.4	protein_coding	2027-03-01	-	NM_000059.4:c.306A>G	NP_000050.3:p.Lys102%3D	505	306	102	K	aaA/aaG	-	-	1	-	EntrezGene	NP_000050.3	A	A	Hereditary_cancer-predisposing_syndrome+ClinVar+rs1555280435	-	-	-	-	-	-	-	-	-	-	-	-	1	0	13:32893452	32893452	0	0	0
NC_000013.10	:	g.32893452dup	13:g.32893452dup	13:32893452-32893452	A	frameshift_variant	HIGH	BRCA2	675	Transcript	NM_000059.4	protein_coding	2027-03-01	-	NM_000059.4:c.306dup	NP_000050.3:p.Leu103IlefsTer10	505-506	306-307	102-103	-/X	-/A	-	-	1	-	EntrezGene	NP_000050.3	-	-	Breast-ovarian_cancer__familial_2+ClinVar+rs1057517572,Hereditary_breast_and_ovarian_cancer_syndrome+ClinVar+rs1057517572	-	-	-	-	-	-	-	-	-	-	-	-	1	0	13:32893452	32893452	1	0	0
NC_000013.10	:	g.32893454del	13:g.32893454del	13:32893453-32893454	-	frameshift_variant	HIGH	BRCA2	675	Transcript	NM_000059.4	protein_coding	2027-03-01	-	NM_000059.4:c.308del	NP_000050.3:p.Leu103Ter	507	308	103	L/X	tTa/ta	-	-	1	-	EntrezGene	NP_000050.3	T	T	-	-	-	-	-	-	-	-	-	-	-	-	-	1	0	13:32893453	32893454	1	0	0
NC_000013.10	:	g.32893454dup	13:g.32893454dup	13:32893454-32893454	T	frameshift_variant	HIGH	BRCA2	675	Transcript	NM_000059.4	protein_coding	2027-03-01	-	NM_000059.4:c.308dup	NP_000050.3:p.Leu103PhefsTer10	507-508	308-309	103	L/FX	tta/ttTa	-	-	1	-	EntrezGene	NP_000050.3	-	-	Hereditary_cancer-predisposing_syndrome+ClinVar+rs1593882929	-	-	-	-	-	-	-	-	-	-	-	-	1	0	13:32893454	32893454	1	0	0
NC_000013.10	:	g.32893455A>C	13:g.32893455A>C	13:32893455-32893455	C	missense_variant	MODERATE	BRCA2	675	Transcript	NM_000059.4	protein_coding	2027-03-01	-	NM_000059.4:c.309A>C	NP_000050.3:p.Leu103Phe	508	309	103	L/F	ttA/ttC	-	-	1	-	EntrezGene	NP_000050.3	A	A	-	-	-	-	-	5.21	4.03	0.46115	T	-0.8735	-	-	-	0	0	13:32893455	32893455	0	0	0
NC_000013.10	:	g.32893458C>T	13:g.32893458C>T	13:32893458-32893458	T	synonymous_variant	LOW	BRCA2	675	Transcript	NM_000059.4	protein_coding	2027-03-01	-	NM_000059.4:c.312C>T	NP_000050.3:p.Asp104%3D	511	312	104	D	gaC/gaT	-	-	1	-	EntrezGene	NP_000050.3	C	C	Hereditary_cancer-predisposing_syndrome+ClinVar+rs761743878	-	-	-	-	-	-	-	-	-	-	-	-	1	0	13:32893458	32893458	0	0	0
NC_000013.10	:	g.32893460T>A	13:g.32893460T>A	13:32893460-32893460	A	stop_gained,splice_region_variant	HIGH	BRCA2	675	Transcript	NM_000059.4	protein_coding	2027-03-01	-	NM_000059.4:c.314T>A	NP_000050.3:p.Leu105Ter	513	314	105	L/*	tTa/tAa	-	-	1	-	EntrezGene	NP_000050.3	T	T	FANCONI_ANEMIA_COMPLEMENTATION_GROUP_D_TYPE_1+DDG2P+ENSG00000139618,Breast_Cancer+MIM_morbid+ENSG00000139618,BREAST-OVARIAN_CANCER__FAMILIAL__SUSCEPTIBILITY_TO__2+MIM_morbid+ENSG00000139618,FANCONI_ANEMIA__COMPLEMENTATION_GROUP_A+MIM_morbid+ENSG00000139618,FANCONI_ANEMIA__COMPLEMENTATION_GROUP_D1+MIM_morbid+ENSG00000139618,GLIOMA_SUSCEPTIBILITY_3+MIM_morbid+ENSG00000139618,PANCREATIC_CANCER__SUSC…	0.000151657	0.32	-	-	4.23	-1.52	0.08181	-	-	-	-	-	0	1	13:32893460	32893460	0	0	0
NC_000013.10	:	g.32893460T>G	13:g.32893460T>G	13:32893460-32893460	G	stop_gained,splice_region_variant	HIGH	BRCA2	675	Transcript	NM_000059.4	protein_coding	2027-03-01	-	NM_000059.4:c.314T>G	NP_000050.3:p.Leu105Ter	513	314	105	L/*	tTa/tGa	-	-	1	-	EntrezGene	NP_000050.3	T	T	FANCONI_ANEMIA_COMPLEMENTATION_GROUP_D_TYPE_1+DDG2P+ENSG00000139618,Breast_Cancer+MIM_morbid+ENSG00000139618,BREAST-OVARIAN_CANCER__FAMILIAL__SUSCEPTIBILITY_TO__2+MIM_morbid+ENSG00000139618,FANCONI_ANEMIA__COMPLEMENTATION_GROUP_A+MIM_morbid+ENSG00000139618,FANCONI_ANEMIA__COMPLEMENTATION_GROUP_D1+MIM_morbid+ENSG00000139618,GLIOMA_SUSCEPTIBILITY_3+MIM_morbid+ENSG00000139618,PANCREATIC_CANCER__SUSC…	0.000308496	0.288	-	-	4.23	-1.52	0.08181	-	-	-	-	-	0	1	13:32893460	32893460	0	0	0
NC_000013.10	:	g.32893460del	13:g.32893460del	13:32893459-32893460	-	frameshift_variant,splice_region_variant	HIGH	BRCA2	675	Transcript	NM_000059.4	protein_coding	2027-03-01	-	NM_000059.4:c.314del	NP_000050.3:p.Leu105Ter	513	314	105	L/X	tTa/ta	-	-	1	-	EntrezGene	NP_000050.3	T	T	Hereditary_breast_and_ovarian_cancer_syndrome+ClinVar+rs1593882934,Breast_and/or_ovarian_cancer+ClinVar+rs80358561,Breast-ovarian_cancer__familial_2+ClinVar+rs80358561,Hereditary_breast_and_ovarian_cancer_syndrome+ClinVar+rs80358561,Hereditary_cancer-predisposing_syndrome+ClinVar+rs80358561	-	-	-	-	-	-	-	-	-	-	-	-	1	0	13:32893459	32893460	0	0	0
NC_000013.10	:	g.32893462G>A	13:g.32893462G>A	13:32893462-32893462	A	missense_variant,splice_region_variant	MODERATE	BRCA2	675	Transcript	NM_000059.4	protein_coding	2027-03-01	-	NM_000059.4:c.316G>A	NP_000050.3:p.Gly106Arg	515	316	106	G/R	Gga/Aga	-	-	1	-	EntrezGene	NP_000050.3	G	G	ClinVar:_phenotype_not_specified+ClinVar+rs786201916,Hereditary_breast_and_ovarian_cancer_syndrome+ClinVar+rs786201916,Hereditary_cancer-predisposing_syndrome+ClinVar+rs786201916	0.997669	0.882	-	-	4.23	3.28	0.36691	T	-0.9302	109132	0	0	0	0	13:32893462	32893462	0	0	0
NC_000013.10	:	g.32893463G>A	13:g.32893463G>A	13:32893463-32893463	A	splice_donor_variant	HIGH	BRCA2	675	Transcript	NM_000059.4	protein_coding	-	2026-03-01	NM_000059.4:c.316+1G>A	-	-	-	-	-	-	-	-	1	-	EntrezGene	NP_000050.3	G	G	Breast-ovarian_cancer__familial_2+ClinVar+rs397507303,Hereditary_cancer-predisposing_syndrome+ClinVar+rs397507303,Hereditary_cancer-predisposing_syndrome+ClinVar+rs397507303	0.999976	0.922	-	-	-	-	-	-	-	-	-	-	1	0	13:32893463	32893463	1	0	0
NC_000013.10	:	g.32893463G>C	13:g.32893463G>C	13:32893463-32893463	C	splice_donor_variant	HIGH	BRCA2	675	Transcript	NM_000059.4	protein_coding	-	2026-03-01	NM_000059.4:c.316+1G>C	-	-	-	-	-	-	-	-	1	-	EntrezGene	NP_000050.3	G	G	FANCONI_ANEMIA_COMPLEMENTATION_GROUP_D_TYPE_1+DDG2P+ENSG00000139618,Breast_Cancer+MIM_morbid+ENSG00000139618,BREAST-OVARIAN_CANCER__FAMILIAL__SUSCEPTIBILITY_TO__2+MIM_morbid+ENSG00000139618,FANCONI_ANEMIA__COMPLEMENTATION_GROUP_A+MIM_morbid+ENSG00000139618,FANCONI_ANEMIA__COMPLEMENTATION_GROUP_D1+MIM_morbid+ENSG00000139618,GLIOMA_SUSCEPTIBILITY_3+MIM_morbid+ENSG00000139618,PANCREATIC_CANCER__SUSC…	0.999973	0.922	-	-	-	-	-	-	-	-	-	-	1	0	13:32893463	32893463	1	0	0
NC_000013.10	:	g.32893463G>T	13:g.32893463G>T	13:32893463-32893463	T	splice_donor_variant	HIGH	BRCA2	675	Transcript	NM_000059.4	protein_coding	-	2026-03-01	NM_000059.4:c.316+1G>T	-	-	-	-	-	-	-	-	1	-	EntrezGene	NP_000050.3	G	G	FANCONI_ANEMIA_COMPLEMENTATION_GROUP_D_TYPE_1+DDG2P+ENSG00000139618,Breast_Cancer+MIM_morbid+ENSG00000139618,BREAST-OVARIAN_CANCER__FAMILIAL__SUSCEPTIBILITY_TO__2+MIM_morbid+ENSG00000139618,FANCONI_ANEMIA__COMPLEMENTATION_GROUP_A+MIM_morbid+ENSG00000139618,FANCONI_ANEMIA__COMPLEMENTATION_GROUP_D1+MIM_morbid+ENSG00000139618,GLIOMA_SUSCEPTIBILITY_3+MIM_morbid+ENSG00000139618,PANCREATIC_CANCER__SUSC…	0.999976	0.922	-	-	-	-	-	-	-	-	-	-	1	0	13:32893463	32893463	1	0	0
NC_000013.10	:	g.32893464T>C	13:g.32893464T>C	13:32893464-32893464	C	splice_donor_variant	HIGH	BRCA2	675	Transcript	NM_000059.4	protein_coding	-	2026-03-01	NM_000059.4:c.316+2T>C	-	-	-	-	-	-	-	-	1	-	EntrezGene	NP_000050.3	T	T	Breast-ovarian_cancer__familial_2+ClinVar+rs81002805,Breast-ovarian_cancer__familial_2+ClinVar+rs81002805,ClinVar:_phenotype_not_specified+ClinVar+rs81002805,Hereditary_cancer-predisposing_syndrome+ClinVar+rs81002805	0.986916	0.618	-	-	-	-	-	-	-	-	-	-	1	0	13:32893464	32893464	1	0	0
NC_000013.10	:	g.32893464T>G	13:g.32893464T>G	13:32893464-32893464	G	splice_donor_variant	HIGH	BRCA2	675	Transcript	NM_000059.4	protein_coding	-	2026-03-01	NM_000059.4:c.316+2T>G	-	-	-	-	-	-	-	-	1	-	EntrezGene	NP_000050.3	T	T	Breast-ovarian_cancer__familial_2+ClinVar+rs81002805,Breast-ovarian_cancer__familial_2+ClinVar+rs81002805,ClinVar:_phenotype_not_specified+ClinVar+rs81002805,Hereditary_cancer-predisposing_syndrome+ClinVar+rs81002805	0.999993	0.926	-	-	-	-	-	-	-	-	-	-	1	0	13:32893464	32893464	1	0	0
NC_000013.10	:	g.32893465A>C	13:g.32893465A>C	13:32893465-32893465	C	splice_donor_region_variant,intron_variant	LOW	BRCA2	675	Transcript	NM_000059.4	protein_coding	-	2026-03-01	NM_000059.4:c.316+3A>C	-	-	-	-	-	-	-	-	1	-	EntrezGene	NP_000050.3	A	A	ClinVar:_phenotype_not_specified+ClinVar+rs1555280438,Hereditary_breast_and_ovarian_cancer_syndrome+ClinVar+rs1555280438,Hereditary_breast_and_ovarian_cancer_syndrome+ClinVar+rs1555280438,Hereditary_cancer-predisposing_syndrome+ClinVar+rs1555280438,Breast-ovarian_cancer__familial_2+ClinVar+rs397507656,Familial_cancer_of_breast+ClinVar+rs397507656	0.672046	0.544	-	-	-	-	-	-	-	-	-	-	0	0	13:32893465	32893465	0	0	0
NC_000013.10	:	g.32893465A>G	13:g.32893465A>G	13:32893465-32893465	G	splice_donor_region_variant,intron_variant	LOW	BRCA2	675	Transcript	NM_000059.4	protein_coding	-	2026-03-01	NM_000059.4:c.316+3A>G	-	-	-	-	-	-	-	-	1	-	EntrezGene	NP_000050.3	A	A	ClinVar:_phenotype_not_specified+ClinVar+rs1555280438,Hereditary_breast_and_ovarian_cancer_syndrome+ClinVar+rs1555280438,Hereditary_breast_and_ovarian_cancer_syndrome+ClinVar+rs1555280438,Hereditary_cancer-predisposing_syndrome+ClinVar+rs1555280438,Breast-ovarian_cancer__familial_2+ClinVar+rs397507656,Familial_cancer_of_breast+ClinVar+rs397507656	0.00181094	0.08	-	-	-	-	-	-	-	-	-	-	0	1	13:32893465	32893465	0	0	0
NC_000013.10	:	g.32893466del	13:g.32893466del	13:32893465-32893466	-	splice_donor_region_variant,intron_variant	LOW	BRCA2	675	Transcript	NM_000059.4	protein_coding	-	2026-03-01	NM_000059.4:c.316+4del	-	-	-	-	-	-	-	-	1	-	EntrezGene	NP_000050.3	A	A	-	-	-	-	-	-	-	-	-	-	-	-	-	1	0	13:32893465	32893466	0	0	0
NC_000013.10	:	g.32893467G>A	13:g.32893467G>A	13:32893467-32893467	A	splice_donor_5th_base_variant,intron_variant	LOW	BRCA2	675	Transcript	NM_000059.4	protein_coding	-	2026-03-01	NM_000059.4:c.316+5G>A	-	-	-	-	-	-	-	-	1	-	EntrezGene	NP_000050.3	G	G	Breast_and/or_ovarian_cancer+ClinVar+rs81002840,Breast-ovarian_cancer__familial_2+ClinVar+rs81002840,ClinVar:_phenotype_not_specified+ClinVar+rs81002840,Familial_cancer_of_breast+ClinVar+rs81002840,Hereditary_breast_and_ovarian_cancer_syndrome+ClinVar+rs81002840,Hereditary_cancer-predisposing_syndrome+ClinVar+rs81002840	0.79306	0.624	-	-	-	-	-	-	-	-	-	-	1	0	13:32893467	32893467	0	0	0
NC_000013.10	:	g.32893467G>C	13:g.32893467G>C	13:32893467-32893467	C	splice_donor_5th_base_variant,intron_variant	LOW	BRCA2	675	Transcript	NM_000059.4	protein_coding	-	2026-03-01	NM_000059.4:c.316+5G>C	-	-	-	-	-	-	-	-	1	-	EntrezGene	NP_000050.3	G	G	Breast_and/or_ovarian_cancer+ClinVar+rs81002840,Breast-ovarian_cancer__familial_2+ClinVar+rs81002840,ClinVar:_phenotype_not_specified+ClinVar+rs81002840,Familial_cancer_of_breast+ClinVar+rs81002840,Hereditary_breast_and_ovarian_cancer_syndrome+ClinVar+rs81002840,Hereditary_cancer-predisposing_syndrome+ClinVar+rs81002840	0.652526	0.654	-	-	-	-	-	-	-	-	-	-	1	0	13:32893467	32893467	0	0	0
NC_000013.10	:	g.32893468T>C	13:g.32893468T>C	13:32893468-32893468	C	splice_donor_region_variant,intron_variant	LOW	BRCA2	675	Transcript	NM_000059.4	protein_coding	-	2026-03-01	NM_000059.4:c.316+6T>C	-	-	-	-	-	-	-	-	1	-	EntrezGene	NP_000050.3	T	T	Breast-ovarian_cancer__familial_2+ClinVar+rs81002900	0.322875	0.358	-	-	-	-	-	-	-	-	-	-	0	1	13:32893468	32893468	0	0	0
NC_000013.10	:	g.32893469A>T	13:g.32893469A>T	13:32893469-32893469	T	splice_region_variant,intron_variant	LOW	BRCA2	675	Transcript	NM_000059.4	protein_coding	-	2026-03-01	NM_000059.4:c.316+7A>T	-	-	-	-	-	-	-	-	1	-	EntrezGene	NP_000050.3	A	A	Hereditary_cancer-predisposing_syndrome+ClinVar+rs1555280441	0.000274069	0.038	-	-	-	-	-	-	-	-	-	-	0	1	13:32893469	32893469	0	0	0
NC_000013.10	:	g.32893472G>A	13:g.32893472G>A	13:32893472-32893472	A	intron_variant	MODIFIER	BRCA2	675	Transcript	NM_000059.4	protein_coding	-	2026-03-01	NM_000059.4:c.316+10G>A	-	-	-	-	-	-	-	-	1	-	EntrezGene	NP_000050.3	G	G	Breast-ovarian_cancer__familial_2+ClinVar+rs397507302	-	-	-	-	-	-	-	-	-	-	-	-	1	0	13:32893472	32893472	0	0	0
NC_000013.10	:	g.32893473C>A	13:g.32893473C>A	13:32893473-32893473	A	intron_variant	MODIFIER	BRCA2	675	Transcript	NM_000059.4	protein_coding	-	2026-03-01	NM_000059.4:c.316+11C>A	-	-	-	-	-	-	-	-	1	-	EntrezGene	NP_000050.3	C	C	ClinVar:_phenotype_not_specified+ClinVar+rs1259689724,Hereditary_breast_and_ovarian_cancer_syndrome+ClinVar+rs1259689724	-	-	-	-	-	-	-	-	-	-	-	-	1	0	13:32893473	32893473	0	0	0
NC_000013.10	:	g.32893473C>T	13:g.32893473C>T	13:32893473-32893473	T	intron_variant	MODIFIER	BRCA2	675	Transcript	NM_000059.4	protein_coding	-	2026-03-01	NM_000059.4:c.316+11C>T	-	-	-	-	-	-	-	-	1	-	EntrezGene	NP_000050.3	C	C	ClinVar:_phenotype_not_specified+ClinVar+rs1259689724,Hereditary_breast_and_ovarian_cancer_syndrome+ClinVar+rs1259689724	-	-	-	-	-	-	-	-	-	-	-	-	1	0	13:32893473	32893473	0	0	0
NC_000013.10	:	g.32893475A>G	13:g.32893475A>G	13:32893475-32893475	G	intron_variant	MODIFIER	BRCA2	675	Transcript	NM_000059.4	protein_coding	-	2026-03-01	NM_000059.4:c.316+13A>G	-	-	-	-	-	-	-	-	1	-	EntrezGene	NP_000050.3	A	A	Breast-ovarian_cancer__familial_2+ClinVar+rs773097109,ClinVar:_phenotype_not_specified+ClinVar+rs773097109,ClinVar:_phenotype_not_specified+ClinVar+rs773097109,FANCONI_ANEMIA__COMPLEMENTATION_GROUP_D1+ClinVar+rs773097109,Hereditary_breast_and_ovarian_cancer_syndrome+ClinVar+rs773097109,Hereditary_cancer-predisposing_syndrome+ClinVar+rs773097109	-	-	-	-	-	-	-	-	-	-	-	-	1	0	13:32893475	32893475	0	0	0
NC_000013.10	:	g.32893478T>C	13:g.32893478T>C	13:32893478-32893478	C	intron_variant	MODIFIER	BRCA2	675	Transcript	NM_000059.4	protein_coding	-	2026-03-01	NM_000059.4:c.316+16T>C	-	-	-	-	-	-	-	-	1	-	EntrezGene	NP_000050.3	T	T	ClinVar:_phenotype_not_specified+ClinVar+rs1057520706,ClinVar:_phenotype_not_specified+ClinVar+rs1057520706,Hereditary_cancer-predisposing_syndrome+ClinVar+rs1057520706	-	-	-	-	-	-	-	-	-	-	-	-	1	0	13:32893478	32893478	0	0	0
NC_000013.10	:	g.32893480G>A	13:g.32893480G>A	13:32893480-32893480	A	intron_variant	MODIFIER	BRCA2	675	Transcript	NM_000059.4	protein_coding	-	2026-03-01	NM_000059.4:c.316+18G>A	-	-	-	-	-	-	-	-	1	-	EntrezGene	NP_000050.3	G	G	ClinVar:_phenotype_not_specified+ClinVar+rs760439858,Hereditary_breast_and_ovarian_cancer_syndrome+ClinVar+rs760439858,Hereditary_cancer-predisposing_syndrome+ClinVar+rs760439858	-	-	-	-	-	-	-	-	-	-	-	-	1	0	13:32893480	32893480	0	0	0
NC_000013.10	:	g.32893570A>G	13:g.32893570A>G	13:32893570-32893570	G	intron_variant	MODIFIER	BRCA2	675	Transcript	NM_000059.4	protein_coding	-	2026-03-01	NM_000059.4:c.316+108A>G	-	-	-	-	-	-	-	-	1	-	EntrezGene	NP_000050.3	A	A	Breast-ovarian_cancer__familial_2+ClinVar+rs115376548,ClinVar:_phenotype_not_specified+ClinVar+rs115376548,ClinVar:_phenotype_not_specified+ClinVar+rs115376548	-	-	-	-	-	-	-	-	-	-	-	-	1	0	13:32893570	32893570	0	0	0
NC_000013.10	:	g.32893724G>A	13:g.32893724G>A	13:32893724-32893724	A	intron_variant	MODIFIER	BRCA2	675	Transcript	NM_000059.4	protein_coding	-	2026-03-01	NM_000059.4:c.316+262G>A	-	-	-	-	-	-	-	-	1	-	EntrezGene	NP_000050.3	G	G	Breast-ovarian_cancer__familial_2+ClinVar+rs117573552	-	-	-	-	-	-	-	-	-	-	-	-	1	0	13:32893724	32893724	0	0	0
NC_000013.10	:	g.32893791A>G	13:g.32893791A>G	13:32893791-32893791	G	intron_variant	MODIFIER	BRCA2	675	Transcript	NM_000059.4	protein_coding	-	2026-03-01	NM_000059.4:c.316+329A>G	-	-	-	-	-	-	-	-	1	-	EntrezGene	NP_000050.3	A	A	Breast-ovarian_cancer__familial_2+ClinVar+rs9534174	-	-	-	-	-	-	-	-	-	-	-	-	1	0	13:32893791	32893791	0	0	0
NC_000013.10	:	g.32893823A>G	13:g.32893823A>G	13:32893823-32893823	G	intron_variant	MODIFIER	BRCA2	675	Transcript	NM_000059.4	protein_coding	-	2026-03-01	NM_000059.4:c.316+361A>G	-	-	-	-	-	-	-	-	1	-	EntrezGene	NP_000050.3	A	A	Breast-ovarian_cancer__familial_2+ClinVar+rs74044997	-	-	-	-	-	-	-	-	-	-	-	-	1	0	13:32893823	32893823	0	0	0
NC_000013.10	:	g.32893908A>G	13:g.32893908A>G	13:32893908-32893908	G	intron_variant	MODIFIER	BRCA2	675	Transcript	NM_000059.4	protein_coding	-	2026-03-01	NM_000059.4:c.316+446A>G	-	-	-	-	-	-	-	-	1	-	EntrezGene	NP_000050.3	A	A	Breast-ovarian_cancer__familial_2+ClinVar+rs74044998	-	-	-	-	-	-	-	-	-	-	-	-	1	0	13:32893908	32893908	0	0	0
NC_000013.10	:	g.32894322G>A	13:g.32894322G>A	13:32894322-32894322	A	intron_variant	MODIFIER	BRCA2	675	Transcript	NM_000059.4	protein_coding	-	2026-03-01	NM_000059.4:c.316+860G>A	-	-	-	-	-	-	-	-	1	-	EntrezGene	NP_000050.3	G	G	Breast-ovarian_cancer__familial_2+ClinVar+rs11571589	-	-	-	-	-	-	-	-	-	-	-	-	1	0	13:32894322	32894322	0	0	0
NC_000013.10	:	g.32894325A>C	13:g.32894325A>C	13:32894325-32894325	C	intron_variant	MODIFIER	BRCA2	675	Transcript	NM_000059.4	protein_coding	-	2026-03-01	NM_000059.4:c.316+863A>C	-	-	-	-	-	-	-	-	1	-	EntrezGene	NP_000050.3	A	A	Breast-ovarian_cancer__familial_2+ClinVar+rs555027263	-	-	-	-	-	-	-	-	-	-	-	-	1	0	13:32894325	32894325	0	0	0
NC_000013.10	:	g.32894484G>A	13:g.32894484G>A	13:32894484-32894484	A	intron_variant	MODIFIER	BRCA2	675	Transcript	NM_000059.4	protein_coding	-	2026-03-01	NM_000059.4:c.316+1022G>A	-	-	-	-	-	-	-	-	1	-	EntrezGene	NP_000050.3	G	G	Breast-ovarian_cancer__familial_2+ClinVar+rs11571590	-	-	-	-	-	-	-	-	-	-	-	-	1	0	13:32894484	32894484	0	0	0
NC_000013.10	:	g.32894738G>A	13:g.32894738G>A	13:32894738-32894738	A	intron_variant	MODIFIER	BRCA2	675	Transcript	NM_000059.4	protein_coding	-	2026-03-01	NM_000059.4:c.316+1276G>A	-	-	-	-	-	-	-	-	1	-	EntrezGene	NP_000050.3	G	G	Breast-ovarian_cancer__familial_2+ClinVar+rs11571591	-	-	-	-	-	-	-	-	-	-	-	-	1	0	13:32894738	32894738	0	0	0
NC_000013.10	:	g.32894805A>T	13:g.32894805A>T	13:32894805-32894805	T	intron_variant	MODIFIER	BRCA2	675	Transcript	NM_000059.4	protein_coding	-	2026-03-01	NM_000059.4:c.316+1343A>T	-	-	-	-	-	-	-	-	1	-	EntrezGene	NP_000050.3	A	A	Breast-ovarian_cancer__familial_2+ClinVar+rs141454495	-	-	-	-	-	-	-	-	-	-	-	-	1	0	13:32894805	32894805	0	0	0
NC_000013.10	:	g.32894865T>C	13:g.32894865T>C	13:32894865-32894865	C	intron_variant	MODIFIER	BRCA2	675	Transcript	NM_000059.4	protein_coding	-	2026-03-01	NM_000059.4:c.316+1403T>C	-	-	-	-	-	-	-	-	1	-	EntrezGene	NP_000050.3	T	T	Breast-ovarian_cancer__familial_2+ClinVar+rs11571592	-	-	-	-	-	-	-	-	-	-	-	-	1	0	13:32894865	32894865	0	0	0
NC_000013.10	:	g.32894944G>A	13:g.32894944G>A	13:32894944-32894944	A	intron_variant	MODIFIER	BRCA2	675	Transcript	NM_000059.4	protein_coding	-	2026-03-01	NM_000059.4:c.316+1482G>A	-	-	-	-	-	-	-	-	1	-	EntrezGene	NP_000050.3	G	G	Breast-ovarian_cancer__familial_2+ClinVar+rs191199339	-	-	-	-	-	-	-	-	-	-	-	-	1	0	13:32894944	32894944	0	0	0
NC_000013.10	:	g.32894977C>T	13:g.32894977C>T	13:32894977-32894977	T	intron_variant	MODIFIER	BRCA2	675	Transcript	NM_000059.4	protein_coding	-	2026-03-01	NM_000059.4:c.316+1515C>T	-	-	-	-	-	-	-	-	1	-	EntrezGene	NP_000050.3	C	C	Breast-ovarian_cancer__familial_2+ClinVar+rs7981512	-	-	-	-	-	-	-	-	-	-	-	-	1	0	13:32894977	32894977	0	0	0
NC_000013.10	:	g.32895377G>C	13:g.32895377G>C	13:32895377-32895377	C	intron_variant	MODIFIER	BRCA2	675	Transcript	NM_000059.4	protein_coding	-	2026-03-01	NM_000059.4:c.316+1915G>C	-	-	-	-	-	-	-	-	1	-	EntrezGene	NP_000050.3	G	G	Breast-ovarian_cancer__familial_2+ClinVar+rs206123	-	-	-	-	-	-	-	-	-	-	-	-	1	0	13:32895377	32895377	0	0	0
NC_000013.10	:	g.32895381T>C	13:g.32895381T>C	13:32895381-32895381	C	intron_variant	MODIFIER	BRCA2	675	Transcript	NM_000059.4	protein_coding	-	2026-03-01	NM_000059.4:c.316+1919T>C	-	-	-	-	-	-	-	-	1	-	EntrezGene	NP_000050.3	T	T	Breast-ovarian_cancer__familial_2+ClinVar+rs11571593	-	-	-	-	-	-	-	-	-	-	-	-	1	0	13:32895381	32895381	0	0	0
NC_000013.10	:	g.32895471T>A	13:g.32895471T>A	13:32895471-32895471	A	intron_variant	MODIFIER	BRCA2	675	Transcript	NM_000059.4	protein_coding	-	2026-03-01	NM_000059.4:c.316+2009T>A	-	-	-	-	-	-	-	-	1	-	EntrezGene	NP_000050.3	T	T	Breast-ovarian_cancer__familial_2+ClinVar+rs188221073	-	-	-	-	-	-	-	-	-	-	-	-	1	0	13:32895471	32895471	0	0	0
NC_000013.10	:	g.32895674C>T	13:g.32895674C>T	13:32895674-32895674	T	intron_variant	MODIFIER	BRCA2	675	Transcript	NM_000059.4	protein_coding	-	2026-03-01	NM_000059.4:c.316+2212C>T	-	-	-	-	-	-	-	-	1	-	EntrezGene	NP_000050.3	C	C	Breast-ovarian_cancer__familial_2+ClinVar+rs11571594	-	-	-	-	-	-	-	-	-	-	-	-	1	0	13:32895674	32895674	0	0	0
NC_000013.10	:	g.32895749G>C	13:g.32895749G>C	13:32895749-32895749	C	intron_variant	MODIFIER	BRCA2	675	Transcript	NM_000059.4	protein_coding	-	2026-03-01	NM_000059.4:c.316+2287G>C	-	-	-	-	-	-	-	-	1	-	EntrezGene	NP_000050.3	G	G	Breast-ovarian_cancer__familial_2+ClinVar+rs11571595	-	-	-	-	-	-	-	-	-	-	-	-	1	0	13:32895749	32895749	0	0	0
NC_000013.10	:	g.32896073T>C	13:g.32896073T>C	13:32896073-32896073	C	intron_variant	MODIFIER	BRCA2	675	Transcript	NM_000059.4	protein_coding	-	2026-03-01	NM_000059.4:c.316+2611T>C	-	-	-	-	-	-	-	-	1	-	EntrezGene	NP_000050.3	T	T	Breast-ovarian_cancer__familial_2+ClinVar+rs185295915	-	-	-	-	-	-	-	-	-	-	-	-	1	0	13:32896073	32896073	0	0	0
NC_000013.10	:	g.32896289C>T	13:g.32896289C>T	13:32896289-32896289	T	intron_variant	MODIFIER	BRCA2	675	Transcript	NM_000059.4	protein_coding	-	2026-03-01	NM_000059.4:c.316+2827C>T	-	-	-	-	-	-	-	-	1	-	EntrezGene	NP_000050.3	C	C	Breast-ovarian_cancer__familial_2+ClinVar+rs11571596	-	-	-	-	-	-	-	-	-	-	-	-	1	0	13:32896289	32896289	0	0	0
NC_000013.10	:	g.32896676G>A	13:g.32896676G>A	13:32896676-32896676	A	intron_variant	MODIFIER	BRCA2	675	Transcript	NM_000059.4	protein_coding	-	2026-03-01	NM_000059.4:c.317-2537G>A	-	-	-	-	-	-	-	-	1	-	EntrezGene	NP_000050.3	G	G	Breast-ovarian_cancer__familial_2+ClinVar+rs11571597	-	-	-	-	-	-	-	-	-	-	-	-	1	0	13:32896676	32896676	0	0	0
NC_000013.10	:	g.32896722C>T	13:g.32896722C>T	13:32896722-32896722	T	intron_variant	MODIFIER	BRCA2	675	Transcript	NM_000059.4	protein_coding	-	2026-03-01	NM_000059.4:c.317-2491C>T	-	-	-	-	-	-	-	-	1	-	EntrezGene	NP_000050.3	C	C	Breast-ovarian_cancer__familial_2+ClinVar+rs11571598	-	-	-	-	-	-	-	-	-	-	-	-	1	0	13:32896722	32896722	0	0	0
NC_000013.10	:	g.32896846G>A	13:g.32896846G>A	13:32896846-32896846	A	intron_variant	MODIFIER	BRCA2	675	Transcript	NM_000059.4	protein_coding	-	2026-03-01	NM_000059.4:c.317-2367G>A	-	-	-	-	-	-	-	-	1	-	EntrezGene	NP_000050.3	G	G	Breast-ovarian_cancer__familial_2+ClinVar+rs206070	-	-	-	-	-	-	-	-	-	-	-	-	1	0	13:32896846	32896846	0	0	0
NC_000013.10	:	g.32897143A>G	13:g.32897143A>G	13:32897143-32897143	G	intron_variant	MODIFIER	BRCA2	675	Transcript	NM_000059.4	protein_coding	-	2026-03-01	NM_000059.4:c.317-2070A>G	-	-	-	-	-	-	-	-	1	-	EntrezGene	NP_000050.3	A	A	Breast-ovarian_cancer__familial_2+ClinVar+rs11571601	-	-	-	-	-	-	-	-	-	-	-	-	1	0	13:32897143	32897143	0	0	0
NC_000013.10	:	g.32897305_32897306del	13:g.32897305_32897306del	13:32897304-32897306	-	intron_variant	MODIFIER	BRCA2	675	Transcript	NM_000059.4	protein_coding	-	2026-03-01	NM_000059.4:c.317-1908_317-1907del	-	-	-	-	-	-	-	-	1	-	EntrezGene	NP_000050.3	TT	TT	Breast-ovarian_cancer__familial_2+ClinVar+rs200414858	-	-	-	-	-	-	-	-	-	-	-	-	1	0	13:32897304	32897306	0	0	0
NC_000013.10	:	g.32897338G>A	13:g.32897338G>A	13:32897338-32897338	A	intron_variant	MODIFIER	BRCA2	675	Transcript	NM_000059.4	protein_coding	-	2026-03-01	NM_000059.4:c.317-1875G>A	-	-	-	-	-	-	-	-	1	-	EntrezGene	NP_000050.3	G	G	Breast-ovarian_cancer__familial_2+ClinVar+rs55953893	-	-	-	-	-	-	-	-	-	-	-	-	1	0	13:32897338	32897338	0	0	0
NC_000013.10	:	g.32897438C>T	13:g.32897438C>T	13:32897438-32897438	T	intron_variant	MODIFIER	BRCA2	675	Transcript	NM_000059.4	protein_coding	-	2026-03-01	NM_000059.4:c.317-1775C>T	-	-	-	-	-	-	-	-	1	-	EntrezGene	NP_000050.3	C	C	Breast-ovarian_cancer__familial_2+ClinVar+rs563809655	-	-	-	-	-	-	-	-	-	-	-	-	1	0	13:32897438	32897438	0	0	0
NC_000013.10	:	g.32897533G>A	13:g.32897533G>A	13:32897533-32897533	A	intron_variant	MODIFIER	BRCA2	675	Transcript	NM_000059.4	protein_coding	-	2026-03-01	NM_000059.4:c.317-1680G>A	-	-	-	-	-	-	-	-	1	-	EntrezGene	NP_000050.3	G	G	Breast-ovarian_cancer__familial_2+ClinVar+rs11571603	-	-	-	-	-	-	-	-	-	-	-	-	1	0	13:32897533	32897533	0	0	0
NC_000013.10	:	g.32897542G>A	13:g.32897542G>A	13:32897542-32897542	A	intron_variant	MODIFIER	BRCA2	675	Transcript	NM_000059.4	protein_coding	-	2026-03-01	NM_000059.4:c.317-1671G>A	-	-	-	-	-	-	-	-	1	-	EntrezGene	NP_000050.3	G	G	Breast-ovarian_cancer__familial_2+ClinVar+rs180863416	-	-	-	-	-	-	-	-	-	-	-	-	1	0	13:32897542	32897542	0	0	0
NC_000013.10	:	g.32897998A>T	13:g.32897998A>T	13:32897998-32897998	T	intron_variant	MODIFIER	BRCA2	675	Transcript	NM_000059.4	protein_coding	-	2026-03-01	NM_000059.4:c.317-1215A>T	-	-	-	-	-	-	-	-	1	-	EntrezGene	NP_000050.3	A	A	Breast-ovarian_cancer__familial_2+ClinVar+rs575762451	-	-	-	-	-	-	-	-	-	-	-	-	1	0	13:32897998	32897998	0	0	0
NC_000013.10	:	g.32898238G>A	13:g.32898238G>A	13:32898238-32898238	A	intron_variant	MODIFIER	BRCA2	675	Transcript	NM_000059.4	protein_coding	-	2026-03-01	NM_000059.4:c.317-975G>A	-	-	-	-	-	-	-	-	1	-	EntrezGene	NP_000050.3	G	G	Breast-ovarian_cancer__familial_2+ClinVar+rs11571605	-	-	-	-	-	-	-	-	-	-	-	-	1	0	13:32898238	32898238	0	0	0
NC_000013.10	:	g.32898634G>A	13:g.32898634G>A	13:32898634-32898634	A	intron_variant	MODIFIER	BRCA2	675	Transcript	NM_000059.4	protein_coding	-	2026-03-01	NM_000059.4:c.317-579G>A	-	-	-	-	-	-	-	-	1	-	EntrezGene	NP_000050.3	G	G	Breast-ovarian_cancer__familial_2+ClinVar+rs115317108	-	-	-	-	-	-	-	-	-	-	-	-	1	0	13:32898634	32898634	0	0	0
NC_000013.10	:	g.32898830A>G	13:g.32898830A>G	13:32898830-32898830	G	intron_variant	MODIFIER	BRCA2	675	Transcript	NM_000059.4	protein_coding	-	2026-03-01	NM_000059.4:c.317-383A>G	-	-	-	-	-	-	-	-	1	-	EntrezGene	NP_000050.3	A	A	Breast-ovarian_cancer__familial_2+ClinVar+rs11571606	-	-	-	-	-	-	-	-	-	-	-	-	1	0	13:32898830	32898830	0	0	0
NC_000013.10	:	g.32898864A>G	13:g.32898864A>G	13:32898864-32898864	G	intron_variant	MODIFIER	BRCA2	675	Transcript	NM_000059.4	protein_coding	-	2026-03-01	NM_000059.4:c.317-349A>G	-	-	-	-	-	-	-	-	1	-	EntrezGene	NP_000050.3	A	A	Breast-ovarian_cancer__familial_2+ClinVar+rs11571607	-	-	-	-	-	-	-	-	-	-	-	-	1	0	13:32898864	32898864	0	0	0
NC_000013.10	:	g.32899080dup	13:g.32899080dup	13:32899080-32899080	A	intron_variant	MODIFIER	BRCA2	675	Transcript	NM_000059.4	protein_coding	-	2026-03-01	NM_000059.4:c.317-133dup	-	-	-	-	-	-	-	-	1	-	EntrezGene	NP_000050.3	-	-	ClinVar:_phenotype_not_specified+ClinVar+rs1261138781	-	-	-	-	-	-	-	-	-	-	-	-	1	0	13:32899080	32899080	0	0	0
NC_000013.10	:	g.32899116A>G	13:g.32899116A>G	13:32899116-32899116	G	intron_variant	MODIFIER	BRCA2	675	Transcript	NM_000059.4	protein_coding	-	2026-03-01	NM_000059.4:c.317-97A>G	-	-	-	-	-	-	-	-	1	-	EntrezGene	NP_000050.3	A	A	Breast-ovarian_cancer__familial_2+ClinVar+rs1255534605	-	-	-	-	-	-	-	-	-	-	-	-	1	0	13:32899116	32899116	0	0	0
NC_000013.10	:	g.32899159C>G	13:g.32899159C>G	13:32899159-32899159	G	intron_variant	MODIFIER	BRCA2	675	Transcript	NM_000059.4	protein_coding	-	2026-03-01	NM_000059.4:c.317-54C>G	-	-	-	-	-	-	-	-	1	-	EntrezGene	NP_000050.3	C	C	Breast-ovarian_cancer__familial_2+ClinVar+rs81002891	-	-	-	-	-	-	-	-	-	-	-	-	1	0	13:32899159	32899159	0	0	0
NC_000013.10	:	g.32899191C>T	13:g.32899191C>T	13:32899191-32899191	T	intron_variant	MODIFIER	BRCA2	675	Transcript	NM_000059.4	protein_coding	-	2026-03-01	NM_000059.4:c.317-22C>T	-	-	-	-	-	-	-	-	1	-	EntrezGene	NP_000050.3	C	C	Breast-ovarian_cancer__familial_2+ClinVar+rs81002794,Hereditary_breast_and_ovarian_cancer_syndrome+ClinVar+rs81002794	-	-	-	-	-	-	-	-	-	-	-	-	1	0	13:32899191	32899191	0	0	0
NC_000013.10	:	g.32899194_32899201del	13:g.32899194_32899201del	13:32899193-32899201	-	splice_polypyrimidine_tract_variant,intron_variant	LOW	BRCA2	675	Transcript	NM_000059.4	protein_coding	-	2026-03-01	NM_000059.4:c.317-19_317-12del	-	-	-	-	-	-	-	-	1	-	EntrezGene	NP_000050.3	AATTATTG	AATTATTG	ClinVar:_phenotype_not_specified+ClinVar+rs1555280834,Hereditary_breast_and_ovarian_cancer_syndrome+ClinVar+rs1555280834,Hereditary_cancer-predisposing_syndrome+ClinVar+rs1555280834,Hereditary_breast_and_ovarian_cancer_syndrome+ClinVar+rs1593885822,Hereditary_cancer-predisposing_syndrome+ClinVar+rs1593885822,ClinVar:_phenotype_not_specified+ClinVar+rs1555280835,Hereditary_cancer-predisposing_synd…	-	-	-	-	-	-	-	-	-	-	-	-	1	0	13:32899193	32899201	0	0	0
NC_000013.10	:	g.32899196T>A	13:g.32899196T>A	13:32899196-32899196	A	splice_polypyrimidine_tract_variant,intron_variant	LOW	BRCA2	675	Transcript	NM_000059.4	protein_coding	-	2026-03-01	NM_000059.4:c.317-17T>A	-	-	-	-	-	-	-	-	1	-	EntrezGene	NP_000050.3	T	T	-	-	-	-	-	-	-	-	-	-	-	-	-	1	0	13:32899196	32899196	0	0	0
NC_000013.10	:	g.32899198A>G	13:g.32899198A>G	13:32899198-32899198	G	splice_polypyrimidine_tract_variant,intron_variant	LOW	BRCA2	675	Transcript	NM_000059.4	protein_coding	-	2026-03-01	NM_000059.4:c.317-15A>G	-	-	-	-	-	-	-	-	1	-	EntrezGene	NP_000050.3	A	A	-	-	-	-	-	-	-	-	-	-	-	-	-	1	0	13:32899198	32899198	0	0	0
NC_000013.10	:	g.32899201G>A	13:g.32899201G>A	13:32899201-32899201	A	splice_polypyrimidine_tract_variant,intron_variant	LOW	BRCA2	675	Transcript	NM_000059.4	protein_coding	-	2026-03-01	NM_000059.4:c.317-12G>A	-	-	-	-	-	-	-	-	1	-	EntrezGene	NP_000050.3	G	G	-	6.55991e-05	0.01	-	-	-	-	-	-	-	-	-	-	0	1	13:32899201	32899201	0	0	0
NC_000013.10	:	g.32899203A>G	13:g.32899203A>G	13:32899203-32899203	G	splice_polypyrimidine_tract_variant,intron_variant	LOW	BRCA2	675	Transcript	NM_000059.4	protein_coding	-	2026-03-01	NM_000059.4:c.317-10A>G	-	-	-	-	-	-	-	-	1	-	EntrezGene	NP_000050.3	A	A	Breast-ovarian_cancer__familial_2+ClinVar+rs81002824,ClinVar:_phenotype_not_specified+ClinVar+rs81002824,Hereditary_cancer-predisposing_syndrome+ClinVar+rs81002824	1.44876e-05	0.002	-	-	-	-	-	-	-	-	-	-	0	1	13:32899203	32899203	0	0	0
NC_000013.10	:	g.32899206G>A	13:g.32899206G>A	13:32899206-32899206	A	splice_polypyrimidine_tract_variant,splice_region_variant,intron_variant	LOW	BRCA2	675	Transcript	NM_000059.4	protein_coding	-	2026-03-01	NM_000059.4:c.317-7G>A	-	-	-	-	-	-	-	-	1	-	EntrezGene	NP_000050.3	G	G	Hereditary_breast_and_ovarian_cancer_syndrome+ClinVar+rs1555280836	0.000139294	0.096	-	-	-	-	-	-	-	-	-	-	0	1	13:32899206	32899206	0	0	0
NC_000013.10	:	g.32899211A>G	13:g.32899211A>G	13:32899211-32899211	G	splice_acceptor_variant	HIGH	BRCA2	675	Transcript	NM_000059.4	protein_coding	-	2026-03-01	NM_000059.4:c.317-2A>G	-	-	-	-	-	-	-	-	1	-	EntrezGene	NP_000050.3	A	A	ClinVar:_phenotype_not_specified+ClinVar+rs1477341630	0.999972	0.954	-	-	-	-	-	-	-	-	-	-	1	0	13:32899211	32899211	1	0	0
NC_000013.10	:	g.32899213G>A	13:g.32899213G>A	13:32899213-32899213	A	missense_variant,splice_region_variant	MODERATE	BRCA2	675	Transcript	NM_000059.4	protein_coding	2027-04-01	-	NM_000059.4:c.317G>A	NP_000050.3:p.Gly106Glu	516	317	106	G/E	gGa/gAa	-	-	1	-	EntrezGene	NP_000050.3	G	G	FANCONI_ANEMIA_COMPLEMENTATION_GROUP_D_TYPE_1+DDG2P+ENSG00000139618,Breast_Cancer+MIM_morbid+ENSG00000139618,BREAST-OVARIAN_CANCER__FAMILIAL__SUSCEPTIBILITY_TO__2+MIM_morbid+ENSG00000139618,FANCONI_ANEMIA__COMPLEMENTATION_GROUP_A+MIM_morbid+ENSG00000139618,FANCONI_ANEMIA__COMPLEMENTATION_GROUP_D1+MIM_morbid+ENSG00000139618,GLIOMA_SUSCEPTIBILITY_3+MIM_morbid+ENSG00000139618,PANCREATIC_CANCER__SUSC…	0.885154	0.486	-	-	5.71	4.85	0.62375	T	-0.8962	-	-	-	0	0	13:32899213	32899213	0	0	0
NC_000013.10	:	g.32899216G>C	13:g.32899216G>C	13:32899216-32899216	C	missense_variant	MODERATE	BRCA2	675	Transcript	NM_000059.4	protein_coding	2027-04-01	-	NM_000059.4:c.320G>C	NP_000050.3:p.Arg107Thr	519	320	107	R/T	aGg/aCg	-	-	1	-	EntrezGene	NP_000050.3	G	G	Hereditary_cancer-predisposing_syndrome+ClinVar+rs1172322930	-	-	-	-	5.71	3.03	0.3407	T	-0.8958	108874	1	9.18493e-06	0	0	13:32899216	32899216	0	0	0
NC_000013.10	:	g.32899218A>C	13:g.32899218A>C	13:32899218-32899218	C	missense_variant	MODERATE	BRCA2	675	Transcript	NM_000059.4	protein_coding	2027-04-01	-	NM_000059.4:c.322A>C	NP_000050.3:p.Asn108His	521	322	108	N/H	Aat/Cat	-	-	1	-	EntrezGene	NP_000050.3	A	A	Breast-ovarian_cancer__familial_2+ClinVar+rs80358567,ClinVar:_phenotype_not_specified+ClinVar+rs80358567,ClinVar:_phenotype_not_specified+ClinVar+rs80358567,Hereditary_breast_and_ovarian_cancer_syndrome+ClinVar+rs80358567,Hereditary_cancer-predisposing_syndrome+ClinVar+rs80358567	-	-	9	8.474e-05	5.71	2.93	0.33092	T	-0.8907	108918	9	8.2631e-05	0	0	13:32899218	32899218	0	0	0
NC_000013.10	:	g.32899219A>C	13:g.32899219A>C	13:32899219-32899219	C	missense_variant	MODERATE	BRCA2	675	Transcript	NM_000059.4	protein_coding	2027-04-01	-	NM_000059.4:c.323A>C	NP_000050.3:p.Asn108Thr	522	323	108	N/T	aAt/aCt	-	-	1	-	EntrezGene	NP_000050.3	A	A	Breast-ovarian_cancer__familial_2+ClinVar+rs80358568,ClinVar:_phenotype_not_specified+ClinVar+rs80358568,FANCONI_ANEMIA__COMPLEMENTATION_GROUP_D1+ClinVar+rs80358568,Hereditary_cancer-predisposing_syndrome+ClinVar+rs80358568,Hereditary_cancer-predisposing_syndrome+ClinVar+rs80358568	-	-	-	-	5.44	4.23	0.49319	T	-0.8878	-	-	-	0	0	13:32899219	32899219	0	0	0
NC_000013.10	:	g.32899219A>G	13:g.32899219A>G	13:32899219-32899219	G	missense_variant	MODERATE	BRCA2	675	Transcript	NM_000059.4	protein_coding	2027-04-01	-	NM_000059.4:c.323A>G	NP_000050.3:p.Asn108Ser	522	323	108	N/S	aAt/aGt	-	-	1	-	EntrezGene	NP_000050.3	A	A	Breast-ovarian_cancer__familial_2+ClinVar+rs80358568,ClinVar:_phenotype_not_specified+ClinVar+rs80358568,FANCONI_ANEMIA__COMPLEMENTATION_GROUP_D1+ClinVar+rs80358568,Hereditary_cancer-predisposing_syndrome+ClinVar+rs80358568,Hereditary_cancer-predisposing_syndrome+ClinVar+rs80358568	-	-	3	2.825e-05	5.44	4.23	0.49319	T	-0.8882	108930	2	1.83604e-05	0	0	13:32899219	32899219	0	0	0
NC_000013.10	:	g.32899220T>A	13:g.32899220T>A	13:32899220-32899220	A	missense_variant	MODERATE	BRCA2	675	Transcript	NM_000059.4	protein_coding	2027-04-01	-	NM_000059.4:c.324T>A	NP_000050.3:p.Asn108Lys	523	324	108	N/K	aaT/aaA	-	-	1	-	EntrezGene	NP_000050.3	T	T	Breast-ovarian_cancer__familial_2+ClinVar+rs772010158,ClinVar:_phenotype_not_specified+ClinVar+rs772010158,ClinVar:_phenotype_not_specified+ClinVar+rs772010158,Hereditary_breast_and_ovarian_cancer_syndrome+ClinVar+rs772010158,Hereditary_cancer-predisposing_syndrome+ClinVar+rs772010158,Hereditary_cancer-predisposing_syndrome+ClinVar+rs772010158	-	-	-	-	5.44	1.46	0.21769	T	-0.8933	-	-	-	0	1	13:32899220	32899220	0	0	0
NC_000013.10	:	g.32899221G>A	13:g.32899221G>A	13:32899221-32899221	A	missense_variant	MODERATE	BRCA2	675	Transcript	NM_000059.4	protein_coding	2027-04-01	-	NM_000059.4:c.325G>A	NP_000050.3:p.Val109Ile	524	325	109	V/I	Gtt/Att	-	-	1	-	EntrezGene	NP_000050.3	G	G	ClinVar:_phenotype_not_specified+ClinVar+rs1359975493,Hereditary_cancer-predisposing_syndrome+ClinVar+rs1359975493	-	-	-	-	5.44	-7.41	0.01247	T	-0.8961	108952	1	9.17835e-06	0	1	13:32899221	32899221	0	0	0
NC_000013.10	:	g.32899221G>T	13:g.32899221G>T	13:32899221-32899221	T	missense_variant	MODERATE	BRCA2	675	Transcript	NM_000059.4	protein_coding	2027-04-01	-	NM_000059.4:c.325G>T	NP_000050.3:p.Val109Phe	524	325	109	V/F	Gtt/Ttt	-	-	1	-	EntrezGene	NP_000050.3	G	G	ClinVar:_phenotype_not_specified+ClinVar+rs1359975493,Hereditary_cancer-predisposing_syndrome+ClinVar+rs1359975493	-	-	-	-	5.44	-7.41	0.01247	T	-0.9526	-	-	-	0	1	13:32899221	32899221	0	0	0
NC_000013.10	:	g.32899224C>A	13:g.32899224C>A	13:32899224-32899224	A	missense_variant	MODERATE	BRCA2	675	Transcript	NM_000059.4	protein_coding	2027-04-01	-	NM_000059.4:c.328C>A	NP_000050.3:p.Pro110Thr	527	328	110	P/T	Ccc/Acc	-	-	1	-	EntrezGene	NP_000050.3	C	C	Hereditary_breast_and_ovarian_cancer_syndrome+ClinVar+rs1555280838,Hereditary_cancer-predisposing_syndrome+ClinVar+rs1555280838	-	-	-	-	5.44	1.2	0.20181	T	-0.9624	-	-	-	0	1	13:32899224	32899224	0	0	0
NC_000013.10	:	g.32899227A>G	13:g.32899227A>G	13:32899227-32899227	G	missense_variant	MODERATE	BRCA2	675	Transcript	NM_000059.4	protein_coding	2027-04-01	-	NM_000059.4:c.331A>G	NP_000050.3:p.Asn111Asp	530	331	111	N/D	Aat/Gat	-	-	1	-	EntrezGene	NP_000050.3	A	A	Breast-ovarian_cancer__familial_2+ClinVar+rs1555280839	-	-	-	-	5.14	-0.0608	0.13119	T	-0.9156	-	-	-	0	1	13:32899227	32899227	0	0	0
NC_000013.10	:	g.32899228A>G	13:g.32899228A>G	13:32899228-32899228	G	missense_variant	MODERATE	BRCA2	675	Transcript	NM_000059.4	protein_coding	2027-04-01	-	NM_000059.4:c.332A>G	NP_000050.3:p.Asn111Ser	531	332	111	N/S	aAt/aGt	-	-	1	-	EntrezGene	NP_000050.3	A	A	Hereditary_cancer-predisposing_syndrome+ClinVar+rs1555280840	-	-	-	-	5.41	-6.55	0.01686	T	-0.902	-	-	-	0	1	13:32899228	32899228	0	0	0
NC_000013.10	:	g.32899229T>C	13:g.32899229T>C	13:32899229-32899229	C	synonymous_variant	LOW	BRCA2	675	Transcript	NM_000059.4	protein_coding	2027-04-01	-	NM_000059.4:c.333T>C	NP_000050.3:p.Asn111%3D	532	333	111	N	aaT/aaC	-	-	1	-	EntrezGene	NP_000050.3	T	T	Breast-ovarian_cancer__familial_2+ClinVar+rs869320790,ClinVar:_phenotype_not_specified+ClinVar+rs869320790,ClinVar:_phenotype_not_specified+ClinVar+rs869320790,Hereditary_cancer-predisposing_syndrome+ClinVar+rs869320790	-	-	-	-	-	-	-	-	-	-	-	-	1	0	13:32899229	32899229	0	0	0
NC_000013.10	:	g.32899231G>A	13:g.32899231G>A	13:32899231-32899231	A	missense_variant	MODERATE	BRCA2	675	Transcript	NM_000059.4	protein_coding	2027-04-01	-	NM_000059.4:c.335G>A	NP_000050.3:p.Ser112Asn	534	335	112	S/N	aGt/aAt	-	-	1	-	EntrezGene	NP_000050.3	G	G	Hereditary_breast_and_ovarian_cancer_syndrome+ClinVar+rs773184912	-	-	1	9.416e-06	5.84	-0.313	0.12121	T	-0.9228	109098	1	9.16607e-06	0	1	13:32899231	32899231	0	0	0
NC_000013.10	:	g.32899233A>T	13:g.32899233A>T	13:32899233-32899233	T	stop_gained	HIGH	BRCA2	675	Transcript	NM_000059.4	protein_coding	2027-04-01	-	NM_000059.4:c.337A>T	NP_000050.3:p.Arg113Ter	536	337	113	R/*	Aga/Tga	-	-	1	-	EntrezGene	NP_000050.3	A	A	Hereditary_cancer-predisposing_syndrome+ClinVar+rs1593885872	-	-	-	-	5.84	2.08	0.26079	-	-	-	-	-	1	0	13:32899233	32899233	1	0	0
NC_000013.10	:	g.32899234G>A	13:g.32899234G>A	13:32899234-32899234	A	missense_variant	MODERATE	BRCA2	675	Transcript	NM_000059.4	protein_coding	2027-04-01	-	NM_000059.4:c.338G>A	NP_000050.3:p.Arg113Lys	537	338	113	R/K	aGa/aAa	-	-	1	-	EntrezGene	NP_000050.3	G	G	ClinVar:_phenotype_not_specified+ClinVar+rs876659161,Hereditary_breast_and_ovarian_cancer_syndrome+ClinVar+rs876659161,Hereditary_cancer-predisposing_syndrome+ClinVar+rs876659161	-	-	-	-	5.84	0.505	0.16157	T	-0.9382	-	-	-	0	1	13:32899234	32899234	0	0	0
NC_000013.10	:	g.32899235A>G	13:g.32899235A>G	13:32899235-32899235	G	synonymous_variant	LOW	BRCA2	675	Transcript	NM_000059.4	protein_coding	2027-04-01	-	NM_000059.4:c.339A>G	NP_000050.3:p.Arg113%3D	538	339	113	R	agA/agG	-	-	1	-	EntrezGene	NP_000050.3	A	A	Breast-ovarian_cancer__familial_2+ClinVar+rs786203060,Hereditary_cancer-predisposing_syndrome+ClinVar+rs786203060	-	-	-	-	-	-	-	-	-	-	-	-	1	0	13:32899235	32899235	0	0	0
NC_000013.10	:	g.32899236C>A	13:g.32899236C>A	13:32899236-32899236	A	missense_variant	MODERATE	BRCA2	675	Transcript	NM_000059.4	protein_coding	2027-04-01	-	NM_000059.4:c.340C>A	NP_000050.3:p.His114Asn	539	340	114	H/N	Cat/Aat	-	-	1	-	EntrezGene	NP_000050.3	C	C	ClinVar:_phenotype_not_specified+ClinVar+rs587778129,Hereditary_breast_and_ovarian_cancer_syndrome+ClinVar+rs587778129,Hereditary_cancer-predisposing_syndrome+ClinVar+rs587778129,Hereditary_cancer-predisposing_syndrome+ClinVar+rs587778129	-	-	-	-	5.84	1.9	0.2477	T	-0.8512	-	-	-	0	1	13:32899236	32899236	0	0	0
NC_000013.10	:	g.32899236C>T	13:g.32899236C>T	13:32899236-32899236	T	missense_variant	MODERATE	BRCA2	675	Transcript	NM_000059.4	protein_coding	2027-04-01	-	NM_000059.4:c.340C>T	NP_000050.3:p.His114Tyr	539	340	114	H/Y	Cat/Tat	-	-	1	-	EntrezGene	NP_000050.3	C	C	ClinVar:_phenotype_not_specified+ClinVar+rs587778129,Hereditary_breast_and_ovarian_cancer_syndrome+ClinVar+rs587778129,Hereditary_cancer-predisposing_syndrome+ClinVar+rs587778129,Hereditary_cancer-predisposing_syndrome+ClinVar+rs587778129	-	-	-	-	5.84	1.9	0.2477	T	-0.9136	-	-	-	0	1	13:32899236	32899236	0	0	0
NC_000013.10	:	g.32899237A>C	13:g.32899237A>C	13:32899237-32899237	C	missense_variant	MODERATE	BRCA2	675	Transcript	NM_000059.4	protein_coding	2027-04-01	-	NM_000059.4:c.341A>C	NP_000050.3:p.His114Pro	540	341	114	H/P	cAt/cCt	-	-	1	-	EntrezGene	NP_000050.3	A	A	Breast-ovarian_cancer__familial_2+ClinVar+rs80358586,ClinVar:_phenotype_not_specified+ClinVar+rs80358586,Hereditary_breast_and_ovarian_cancer_syndrome+ClinVar+rs80358586,Hereditary_cancer-predisposing_syndrome+ClinVar+rs80358586,Hereditary_cancer-predisposing_syndrome+ClinVar+rs80358586,Breast-ovarian_cancer__familial_2+ClinVar+rs878853568,Hereditary_breast_and_ovarian_cancer_syndrome+ClinVar+rs8…	-	-	-	-	5.84	-1.59	0.08003	T	-0.9117	-	-	-	0	1	13:32899237	32899237	0	0	0
NC_000013.10	:	g.32899237A>G	13:g.32899237A>G	13:32899237-32899237	G	missense_variant	MODERATE	BRCA2	675	Transcript	NM_000059.4	protein_coding	2027-04-01	-	NM_000059.4:c.341A>G	NP_000050.3:p.His114Arg	540	341	114	H/R	cAt/cGt	-	-	1	-	EntrezGene	NP_000050.3	A	A	Breast-ovarian_cancer__familial_2+ClinVar+rs80358586,ClinVar:_phenotype_not_specified+ClinVar+rs80358586,Hereditary_breast_and_ovarian_cancer_syndrome+ClinVar+rs80358586,Hereditary_cancer-predisposing_syndrome+ClinVar+rs80358586,Hereditary_cancer-predisposing_syndrome+ClinVar+rs80358586,Breast-ovarian_cancer__familial_2+ClinVar+rs878853568,Hereditary_breast_and_ovarian_cancer_syndrome+ClinVar+rs8…	-	-	23	0.0002166	5.84	-1.59	0.08003	T	-0.9195	109182	15	0.000137385	0	1	13:32899237	32899237	0	0	0
NC_000013.10	:	g.32899237A>T	13:g.32899237A>T	13:32899237-32899237	T	missense_variant	MODERATE	BRCA2	675	Transcript	NM_000059.4	protein_coding	2027-04-01	-	NM_000059.4:c.341A>T	NP_000050.3:p.His114Leu	540	341	114	H/L	cAt/cTt	-	-	1	-	EntrezGene	NP_000050.3	A	A	Breast-ovarian_cancer__familial_2+ClinVar+rs80358586,ClinVar:_phenotype_not_specified+ClinVar+rs80358586,Hereditary_breast_and_ovarian_cancer_syndrome+ClinVar+rs80358586,Hereditary_cancer-predisposing_syndrome+ClinVar+rs80358586,Hereditary_cancer-predisposing_syndrome+ClinVar+rs80358586,Breast-ovarian_cancer__familial_2+ClinVar+rs878853568,Hereditary_breast_and_ovarian_cancer_syndrome+ClinVar+rs8…	-	-	-	-	5.84	-1.59	0.08003	T	-0.8945	-	-	-	0	1	13:32899237	32899237	0	0	0
NC_000013.10	:	g.32899238_32899239del	13:g.32899238_32899239del	13:32899237-32899239	-	frameshift_variant	HIGH	BRCA2	675	Transcript	NM_000059.4	protein_coding	2027-04-01	-	NM_000059.4:c.342_343del	NP_000050.3:p.His114GlnfsTer9	541-542	342-343	114-115	HK/QX	caTAaa/caaa	-	-	1	-	EntrezGene	NP_000050.3	TA	TA	Breast-ovarian_cancer__familial_2+ClinVar+rs1555280845,Hereditary_breast_and_ovarian_cancer_syndrome+ClinVar+rs1555280845,Hereditary_cancer-predisposing_syndrome+ClinVar+rs1555280845,Breast-ovarian_cancer__familial_2+ClinVar+rs56242644,ClinVar:_phenotype_not_specified+ClinVar+rs56242644,ClinVar:_phenotype_not_specified+ClinVar+rs56242644,Hereditary_cancer-predisposing_syndrome+ClinVar+rs56242644	-	-	-	-	-	-	-	-	-	-	-	-	1	0	13:32899237	32899239	1	0	0
NC_000013.10	:	g.32899238dup	13:g.32899238dup	13:32899238-32899238	T	frameshift_variant	HIGH	BRCA2	675	Transcript	NM_000059.4	protein_coding	2027-04-01	-	NM_000059.4:c.342dup	NP_000050.3:p.Lys115Ter	541-542	342-343	114-115	-/X	-/T	-	-	1	-	EntrezGene	NP_000050.3	-	-	Breast-ovarian_cancer__familial_2+ClinVar+rs1555280845,Hereditary_breast_and_ovarian_cancer_syndrome+ClinVar+rs1555280845,Hereditary_cancer-predisposing_syndrome+ClinVar+rs1555280845,Breast-ovarian_cancer__familial_2+ClinVar+rs56242644,ClinVar:_phenotype_not_specified+ClinVar+rs56242644,ClinVar:_phenotype_not_specified+ClinVar+rs56242644,Hereditary_cancer-predisposing_syndrome+ClinVar+rs56242644	-	-	-	-	-	-	-	-	-	-	-	-	1	0	13:32899238	32899238	1	0	0
NC_000013.10	:	g.32899239A>G	13:g.32899239A>G	13:32899239-32899239	G	missense_variant	MODERATE	BRCA2	675	Transcript	NM_000059.4	protein_coding	2027-04-01	-	NM_000059.4:c.343A>G	NP_000050.3:p.Lys115Glu	542	343	115	K/E	Aaa/Gaa	-	-	1	-	EntrezGene	NP_000050.3	A	A	-	-	-	-	-	5.6	3.08	0.34576	T	-0.9236	109190	1	9.15835e-06	0	0	13:32899239	32899239	0	0	0
NC_000013.10	:	g.32899243_32899266del	13:g.32899243_32899266del	13:32899242-32899266	-	inframe_deletion	MODERATE	BRCA2	675	Transcript	NM_000059.4	protein_coding	2027-04-01	-	NM_000059.4:c.347_370del	NP_000050.3:p.Ser116_Lys123del	546-569	347-370	116-124	SLRTVKTKM/M	aGTCTTCGCACAGTGAAAACTAAAAtg/atg	-	-	1	-	EntrezGene	NP_000050.3	GTCTTCGCACAGTGAAAACTAAAA	GTCTTCGCACAGTGAAAACTAAAA	Breast-ovarian_cancer__familial_2+ClinVar+rs397507309,Hereditary_breast_and_ovarian_cancer_syndrome+ClinVar+rs397507309,Breast-ovarian_cancer__familial_2+ClinVar+rs1064794115,ClinVar:_phenotype_not_specified+ClinVar+rs1064794115,breast_neoplasm+ClinVar+rs375125172,Breast-ovarian_cancer__familial_2+ClinVar+rs375125172,ClinVar:_phenotype_not_specified+ClinVar+rs375125172,ClinVar:_phenotype_not_spec…	-	-	-	-	-	-	-	-	-	-	-	-	1	0	13:32899242	32899266	0	0	0
NC_000013.10	:	g.32899244T>G	13:g.32899244T>G	13:32899244-32899244	G	missense_variant	MODERATE	BRCA2	675	Transcript	NM_000059.4	protein_coding	2027-04-01	-	NM_000059.4:c.348T>G	NP_000050.3:p.Ser116Arg	547	348	116	S/R	agT/agG	-	-	1	-	EntrezGene	NP_000050.3	T	T	-	-	-	-	-	5.84	5.84	0.93373	T	-1.0201	-	-	-	0	0	13:32899244	32899244	0	0	0
NC_000013.10	:	g.32899245_32899246del	13:g.32899245_32899246del	13:32899244-32899246	-	frameshift_variant	HIGH	BRCA2	675	Transcript	NM_000059.4	protein_coding	2027-04-01	-	NM_000059.4:c.349_350del	NP_000050.3:p.Leu117SerfsTer6	548-549	349-350	117	L/X	CTt/t	-	-	1	-	EntrezGene	NP_000050.3	CT	CT	-	-	-	-	-	-	-	-	-	-	-	-	-	1	0	13:32899244	32899246	1	0	0
NC_000013.10	:	g.32899247_32899248del	13:g.32899247_32899248del	13:32899246-32899248	-	frameshift_variant	HIGH	BRCA2	675	Transcript	NM_000059.4	protein_coding	2027-04-01	-	NM_000059.4:c.351_352del	NP_000050.3:p.Arg118HisfsTer5	550-551	351-352	117-118	LR/LX	ctTCgc/ctgc	-	-	1	-	EntrezGene	NP_000050.3	TC	TC	-	-	-	-	-	-	-	-	-	-	-	-	-	1	0	13:32899246	32899248	1	0	0
NC_000013.10	:	g.32899248C>A	13:g.32899248C>A	13:32899248-32899248	A	missense_variant	MODERATE	BRCA2	675	Transcript	NM_000059.4	protein_coding	2027-04-01	-	NM_000059.4:c.352C>A	NP_000050.3:p.Arg118Ser	551	352	118	R/S	Cgc/Agc	-	-	1	-	EntrezGene	NP_000050.3	C	C	-	-	-	-	-	5.84	-2.45	0.06107	T	-0.9376	-	-	-	0	1	13:32899248	32899248	0	0	0
NC_000013.10	:	g.32899248C>T	13:g.32899248C>T	13:32899248-32899248	T	missense_variant	MODERATE	BRCA2	675	Transcript	NM_000059.4	protein_coding	2027-04-01	-	NM_000059.4:c.352C>T	NP_000050.3:p.Arg118Cys	551	352	118	R/C	Cgc/Tgc	-	-	1	-	EntrezGene	NP_000050.3	C	C	-	-	-	7	6.591e-05	5.84	-2.45	0.06107	T	-0.9086	109160	8	7.32869e-05	0	1	13:32899248	32899248	0	0	0
NC_000013.10	:	g.32899249G>A	13:g.32899249G>A	13:32899249-32899249	A	missense_variant	MODERATE	BRCA2	675	Transcript	NM_000059.4	protein_coding	2027-04-01	-	NM_000059.4:c.353G>A	NP_000050.3:p.Arg118His	552	353	118	R/H	cGc/cAc	-	-	1	-	EntrezGene	NP_000050.3	G	G	-	-	-	6	5.65e-05	5.84	-4.54	0.03207	T	-0.9127	109166	3	2.74811e-05	0	1	13:32899249	32899249	0	0	0
NC_000013.10	:	g.32899249G>C	13:g.32899249G>C	13:32899249-32899249	C	missense_variant	MODERATE	BRCA2	675	Transcript	NM_000059.4	protein_coding	2027-04-01	-	NM_000059.4:c.353G>C	NP_000050.3:p.Arg118Pro	552	353	118	R/P	cGc/cCc	-	-	1	-	EntrezGene	NP_000050.3	G	G	-	-	-	-	-	5.84	-4.54	0.03207	T	-0.9121	-	-	-	0	1	13:32899249	32899249	0	0	0
NC_000013.10	:	g.32899249G>T	13:g.32899249G>T	13:32899249-32899249	T	missense_variant	MODERATE	BRCA2	675	Transcript	NM_000059.4	protein_coding	2027-04-01	-	NM_000059.4:c.353G>T	NP_000050.3:p.Arg118Leu	552	353	118	R/L	cGc/cTc	-	-	1	-	EntrezGene	NP_000050.3	G	G	-	-	-	-	-	5.84	-4.54	0.03207	T	-0.9132	-	-	-	0	1	13:32899249	32899249	0	0	0
NC_000013.10	:	g.32899256G>C	13:g.32899256G>C	13:32899256-32899256	C	synonymous_variant	LOW	BRCA2	675	Transcript	NM_000059.4	protein_coding	2027-04-01	-	NM_000059.4:c.360G>C	NP_000050.3:p.Val120%3D	559	360	120	V	gtG/gtC	-	-	1	-	EntrezGene	NP_000050.3	G	G	-	-	-	-	-	-	-	-	-	-	-	-	-	1	0	13:32899256	32899256	0	0	0
NC_000013.10	:	g.32899259A>G	13:g.32899259A>G	13:32899259-32899259	G	synonymous_variant	LOW	BRCA2	675	Transcript	NM_000059.4	protein_coding	2027-04-01	-	NM_000059.4:c.363A>G	NP_000050.3:p.Lys121%3D	562	363	121	K	aaA/aaG	-	-	1	-	EntrezGene	NP_000050.3	A	A	-	-	-	-	-	-	-	-	-	-	-	-	-	1	0	13:32899259	32899259	0	0	0
NC_000013.10	:	g.32899260A>G	13:g.32899260A>G	13:32899260-32899260	G	missense_variant	MODERATE	BRCA2	675	Transcript	NM_000059.4	protein_coding	2027-04-01	-	NM_000059.4:c.364A>G	NP_000050.3:p.Thr122Ala	563	364	122	T/A	Act/Gct	-	-	1	-	EntrezGene	NP_000050.3	A	A	-	-	-	-	-	5.63	-7.44	0.01234	T	-0.9112	-	-	-	0	1	13:32899260	32899260	0	0	0
NC_000013.10	:	g.32899260del	13:g.32899260del	13:32899259-32899260	-	frameshift_variant	HIGH	BRCA2	675	Transcript	NM_000059.4	protein_coding	2027-04-01	-	NM_000059.4:c.364del	NP_000050.3:p.Thr122LeufsTer14	563	364	122	T/X	Act/ct	-	-	1	-	EntrezGene	NP_000050.3	A	A	-	-	-	-	-	-	-	-	-	-	-	-	-	1	0	13:32899259	32899260	1	0	0
NC_000013.10	:	g.32899263A>G	13:g.32899263A>G	13:32899263-32899263	G	missense_variant	MODERATE	BRCA2	675	Transcript	NM_000059.4	protein_coding	2027-04-01	-	NM_000059.4:c.367A>G	NP_000050.3:p.Lys123Glu	566	367	123	K/E	Aaa/Gaa	-	-	1	-	EntrezGene	NP_000050.3	A	A	-	-	-	-	-	5.71	3.24	0.36257	T	-0.9529	-	-	-	0	0	13:32899263	32899263	0	0	0
NC_000013.10	:	g.32899263_32899266del	13:g.32899263_32899266del	13:32899262-32899266	-	frameshift_variant	HIGH	BRCA2	675	Transcript	NM_000059.4	protein_coding	2027-04-01	-	NM_000059.4:c.367_370del	NP_000050.3:p.Lys123TrpfsTer12	566-569	367-370	123-124	KM/X	AAAAtg/tg	-	-	1	-	EntrezGene	NP_000050.3	AAAA	AAAA	-	-	-	-	-	-	-	-	-	-	-	-	-	1	0	13:32899262	32899266	1	0	0
NC_000013.10	:	g.32899264_32899268del	13:g.32899264_32899268del	13:32899263-32899268	-	frameshift_variant	HIGH	BRCA2	675	Transcript	NM_000059.4	protein_coding	2027-04-01	-	NM_000059.4:c.368_372del	NP_000050.3:p.Lys123ArgfsTer5	567-571	368-372	123-124	KM/X	aAAATG/a	-	-	1	-	EntrezGene	NP_000050.3	AAATG	AAATG	Hereditary_breast_and_ovarian_cancer_syndrome+ClinVar+rs1450325987	-	-	-	-	-	-	-	-	-	-	-	-	1	0	13:32899263	32899268	1	0	0
NC_000013.10	:	g.32899265A>C	13:g.32899265A>C	13:32899265-32899265	C	missense_variant	MODERATE	BRCA2	675	Transcript	NM_000059.4	protein_coding	2027-04-01	-	NM_000059.4:c.369A>C	NP_000050.3:p.Lys123Asn	568	369	123	K/N	aaA/aaC	-	-	1	-	EntrezGene	NP_000050.3	A	A	-	-	-	-	-	5.84	0.52	0.16237	T	-0.9364	-	-	-	0	1	13:32899265	32899265	0	0	0
NC_000013.10	:	g.32899265A>G	13:g.32899265A>G	13:32899265-32899265	G	synonymous_variant	LOW	BRCA2	675	Transcript	NM_000059.4	protein_coding	2027-04-01	-	NM_000059.4:c.369A>G	NP_000050.3:p.Lys123%3D	568	369	123	K	aaA/aaG	-	-	1	-	EntrezGene	NP_000050.3	A	A	-	-	-	-	-	-	-	-	-	-	-	-	-	1	0	13:32899265	32899265	0	0	0
NC_000013.10	:	g.32899265_32899267delinsTA	13:g.32899265_32899267delinsTA	13:32899264-32899267	TA	frameshift_variant	HIGH	BRCA2	675	Transcript	NM_000059.4	protein_coding	2027-04-01	-	NM_000059.4:c.369_371delinsTA	NP_000050.3:p.Lys123AsnfsTer13	568-570	369-371	123-124	KM/NX	aaAATg/aaTAg	-	-	1	-	EntrezGene	NP_000050.3	AAT	AAT	-	-	-	-	-	-	-	-	-	-	-	-	-	1	0	13:32899264	32899267	1	0	0
NC_000013.10	:	g.32899266A>C	13:g.32899266A>C	13:32899266-32899266	C	missense_variant	MODERATE	BRCA2	675	Transcript	NM_000059.4	protein_coding	2027-04-01	-	NM_000059.4:c.370A>C	NP_000050.3:p.Met124Leu	569	370	124	M/L	Atg/Ctg	-	-	1	-	EntrezGene	NP_000050.3	A	A	-	-	-	1	9.416e-06	5.84	-7.45	0.01229	T	-0.899	109256	0	-	0	1	13:32899266	32899266	0	0	0
NC_000013.10	:	g.32899266_32899270del	13:g.32899266_32899270del	13:32899265-32899270	-	frameshift_variant	HIGH	BRCA2	675	Transcript	NM_000059.4	protein_coding	2027-04-01	-	NM_000059.4:c.370_374del	NP_000050.3:p.Met124SerfsTer4	569-573	370-374	124-125	MD/X	ATGGAt/t	-	-	1	-	EntrezGene	NP_000050.3	ATGGA	ATGGA	Hereditary_breast_and_ovarian_cancer_syndrome+ClinVar+rs1340506651	-	-	-	-	-	-	-	-	-	-	-	0	1	0	13:32899265	32899270	1	0	0
NC_000013.10	:	g.32899266del	13:g.32899266del	13:32899265-32899266	-	frameshift_variant	HIGH	BRCA2	675	Transcript	NM_000059.4	protein_coding	2027-04-01	-	NM_000059.4:c.370del	NP_000050.3:p.Met124TrpfsTer12	569	370	124	M/X	Atg/tg	-	-	1	-	EntrezGene	NP_000050.3	A	A	-	-	-	-	-	-	-	-	-	-	-	-	-	1	0	13:32899265	32899266	1	0	0
NC_000013.10	:	g.32899267T>C	13:g.32899267T>C	13:32899267-32899267	C	missense_variant	MODERATE	BRCA2	675	Transcript	NM_000059.4	protein_coding	2027-04-01	-	NM_000059.4:c.371T>C	NP_000050.3:p.Met124Thr	570	371	124	M/T	aTg/aCg	-	-	1	-	EntrezGene	NP_000050.3	T	T	-	-	-	-	-	5.84	0.427	0.15704	T	-0.8959	109254	1	9.15298e-06	0	1	13:32899267	32899267	0	0	0
NC_000013.10	:	g.32899267T>G	13:g.32899267T>G	13:32899267-32899267	G	missense_variant	MODERATE	BRCA2	675	Transcript	NM_000059.4	protein_coding	2027-04-01	-	NM_000059.4:c.371T>G	NP_000050.3:p.Met124Arg	570	371	124	M/R	aTg/aGg	-	-	1	-	EntrezGene	NP_000050.3	T	T	-	-	-	-	-	5.84	0.427	0.15704	T	-0.9212	-	-	-	0	1	13:32899267	32899267	0	0	0
NC_000013.10	:	g.32899268G>A	13:g.32899268G>A	13:32899268-32899268	A	missense_variant	MODERATE	BRCA2	675	Transcript	NM_000059.4	protein_coding	2027-04-01	-	NM_000059.4:c.372G>A	NP_000050.3:p.Met124Ile	571	372	124	M/I	atG/atA	-	-	1	-	EntrezGene	NP_000050.3	G	G	-	-	-	-	-	5.84	2.59	0.30091	T	-0.9108	-	-	-	0	0	13:32899268	32899268	0	0	0
NC_000013.10	:	g.32899270A>G	13:g.32899270A>G	13:32899270-32899270	G	missense_variant	MODERATE	BRCA2	675	Transcript	NM_000059.4	protein_coding	2027-04-01	-	NM_000059.4:c.374A>G	NP_000050.3:p.Asp125Gly	573	374	125	D/G	gAt/gGt	-	-	1	-	EntrezGene	NP_000050.3	A	A	-	-	-	-	-	5.84	0.0832	0.13743	T	-0.9265	-	-	-	0	1	13:32899270	32899270	0	0	0
NC_000013.10	:	g.32899272C>G	13:g.32899272C>G	13:32899272-32899272	G	missense_variant	MODERATE	BRCA2	675	Transcript	NM_000059.4	protein_coding	2027-04-01	-	NM_000059.4:c.376C>G	NP_000050.3:p.Gln126Glu	575	376	126	Q/E	Caa/Gaa	-	-	1	-	EntrezGene	NP_000050.3	C	C	Hereditary_breast_and_ovarian_cancer_syndrome+ClinVar+rs1555280859,Hereditary_breast_and_ovarian_cancer_syndrome+ClinVar+rs1555280859	-	-	-	-	5.84	4.99	0.65942	T	-0.9229	-	-	-	0	0	13:32899272	32899272	0	0	0
NC_000013.10	:	g.32899272C>T	13:g.32899272C>T	13:32899272-32899272	T	stop_gained	HIGH	BRCA2	675	Transcript	NM_000059.4	protein_coding	2027-04-01	-	NM_000059.4:c.376C>T	NP_000050.3:p.Gln126Ter	575	376	126	Q/*	Caa/Taa	-	-	1	-	EntrezGene	NP_000050.3	C	C	Hereditary_breast_and_ovarian_cancer_syndrome+ClinVar+rs1555280859,Hereditary_breast_and_ovarian_cancer_syndrome+ClinVar+rs1555280859	-	-	-	-	5.84	4.99	0.65942	-	-	-	-	-	1	0	13:32899272	32899272	1	0	0
NC_000013.10	:	g.32899274A>G	13:g.32899274A>G	13:32899274-32899274	G	synonymous_variant	LOW	BRCA2	675	Transcript	NM_000059.4	protein_coding	2027-04-01	-	NM_000059.4:c.378A>G	NP_000050.3:p.Gln126%3D	577	378	126	Q	caA/caG	-	-	1	-	EntrezGene	NP_000050.3	A	A	Breast-ovarian_cancer__familial_2+ClinVar+rs879255321,ClinVar:_phenotype_not_specified+ClinVar+rs879255321,Breast-ovarian_cancer__familial_2+ClinVar+rs786201593,ClinVar:_phenotype_not_specified+ClinVar+rs786201593,Hereditary_breast_and_ovarian_cancer_syndrome+ClinVar+rs786201593,Hereditary_cancer-predisposing_syndrome+ClinVar+rs786201593	-	-	-	-	-	-	-	-	-	-	-	-	1	0	13:32899274	32899274	0	0	0
NC_000013.10	:	g.32899274dup	13:g.32899274dup	13:32899274-32899274	A	frameshift_variant	HIGH	BRCA2	675	Transcript	NM_000059.4	protein_coding	2027-04-01	-	NM_000059.4:c.378dup	NP_000050.3:p.Ala127SerfsTer3	577-578	378-379	126-127	-/X	-/A	-	-	1	-	EntrezGene	NP_000050.3	-	-	Breast-ovarian_cancer__familial_2+ClinVar+rs80358621,Hereditary_cancer-predisposing_syndrome+ClinVar+rs80358621	-	-	-	-	-	-	-	-	-	-	-	-	1	0	13:32899274	32899274	1	0	0
NC_000013.10	:	g.32899275G>A	13:g.32899275G>A	13:32899275-32899275	A	missense_variant	MODERATE	BRCA2	675	Transcript	NM_000059.4	protein_coding	2027-04-01	-	NM_000059.4:c.379G>A	NP_000050.3:p.Ala127Thr	578	379	127	A/T	Gca/Aca	-	-	1	-	EntrezGene	NP_000050.3	G	G	-	-	-	-	-	5.84	1.24	0.20416	T	-0.9159	-	-	-	0	1	13:32899275	32899275	0	0	0
NC_000013.10	:	g.32899275G>T	13:g.32899275G>T	13:32899275-32899275	T	missense_variant	MODERATE	BRCA2	675	Transcript	NM_000059.4	protein_coding	2027-04-01	-	NM_000059.4:c.379G>T	NP_000050.3:p.Ala127Ser	578	379	127	A/S	Gca/Tca	-	-	1	-	EntrezGene	NP_000050.3	G	G	-	-	-	-	-	5.84	1.24	0.20416	T	-0.9248	-	-	-	0	1	13:32899275	32899275	0	0	0
NC_000013.10	:	g.32899277A>G	13:g.32899277A>G	13:32899277-32899277	G	synonymous_variant	LOW	BRCA2	675	Transcript	NM_000059.4	protein_coding	2027-04-01	-	NM_000059.4:c.381A>G	NP_000050.3:p.Ala127%3D	580	381	127	A	gcA/gcG	-	-	1	-	EntrezGene	NP_000050.3	A	A	Breast-ovarian_cancer__familial_2+ClinVar+rs786202707,ClinVar:_phenotype_not_specified+ClinVar+rs786202707,Hereditary_cancer-predisposing_syndrome+ClinVar+rs786202707	-	-	-	-	-	-	-	-	-	-	-	-	1	0	13:32899277	32899277	0	0	0
NC_000013.10	:	g.32899279A>C	13:g.32899279A>C	13:32899279-32899279	C	missense_variant	MODERATE	BRCA2	675	Transcript	NM_000059.4	protein_coding	2027-04-01	-	NM_000059.4:c.383A>C	NP_000050.3:p.Asp128Ala	582	383	128	D/A	gAt/gCt	-	-	1	-	EntrezGene	NP_000050.3	A	A	Breast-ovarian_cancer__familial_2+ClinVar+rs80358627,ClinVar:_phenotype_not_specified+ClinVar+rs80358627,ClinVar:_phenotype_not_specified+ClinVar+rs80358627,Hereditary_breast_and_ovarian_cancer_syndrome+ClinVar+rs80358627,Hereditary_cancer-predisposing_syndrome+ClinVar+rs80358627	-	-	-	-	5.84	-1.64	0.07874	T	-0.9302	-	-	-	0	1	13:32899279	32899279	0	0	0
NC_000013.10	:	g.32899279A>G	13:g.32899279A>G	13:32899279-32899279	G	missense_variant	MODERATE	BRCA2	675	Transcript	NM_000059.4	protein_coding	2027-04-01	-	NM_000059.4:c.383A>G	NP_000050.3:p.Asp128Gly	582	383	128	D/G	gAt/gGt	-	-	1	-	EntrezGene	NP_000050.3	A	A	Breast-ovarian_cancer__familial_2+ClinVar+rs80358627,ClinVar:_phenotype_not_specified+ClinVar+rs80358627,ClinVar:_phenotype_not_specified+ClinVar+rs80358627,Hereditary_breast_and_ovarian_cancer_syndrome+ClinVar+rs80358627,Hereditary_cancer-predisposing_syndrome+ClinVar+rs80358627	-	-	-	-	5.84	-1.64	0.07874	T	-0.92	109230	0	0	0	1	13:32899279	32899279	0	0	0
NC_000013.10	:	g.32899282del	13:g.32899282del	13:32899281-32899282	-	frameshift_variant	HIGH	BRCA2	675	Transcript	NM_000059.4	protein_coding	2027-04-01	-	NM_000059.4:c.386del	NP_000050.3:p.Asp129ValfsTer7	585	386	129	D/X	gAt/gt	-	-	1	-	EntrezGene	NP_000050.3	A	A	-	-	-	-	-	-	-	-	-	-	-	-	-	1	0	13:32899281	32899282	1	0	0
NC_000013.10	:	g.32899284G>A	13:g.32899284G>A	13:32899284-32899284	A	missense_variant	MODERATE	BRCA2	675	Transcript	NM_000059.4	protein_coding	2027-04-01	-	NM_000059.4:c.388G>A	NP_000050.3:p.Val130Ile	587	388	130	V/I	Gtt/Att	-	-	1	-	EntrezGene	NP_000050.3	G	G	Hereditary_cancer-predisposing_syndrome+ClinVar+rs1566218197	-	-	-	-	5.84	3.18	0.35615	T	-0.849	-	-	-	0	0	13:32899284	32899284	0	0	0
NC_000013.10	:	g.32899287T>G	13:g.32899287T>G	13:32899287-32899287	G	missense_variant	MODERATE	BRCA2	675	Transcript	NM_000059.4	protein_coding	2027-04-01	-	NM_000059.4:c.391T>G	NP_000050.3:p.Ser131Ala	590	391	131	S/A	Tcc/Gcc	-	-	1	-	EntrezGene	NP_000050.3	T	T	FANCONI_ANEMIA_COMPLEMENTATION_GROUP_D_TYPE_1+DDG2P+ENSG00000139618,Breast_Cancer+MIM_morbid+ENSG00000139618,BREAST-OVARIAN_CANCER__FAMILIAL__SUSCEPTIBILITY_TO__2+MIM_morbid+ENSG00000139618,FANCONI_ANEMIA__COMPLEMENTATION_GROUP_A+MIM_morbid+ENSG00000139618,FANCONI_ANEMIA__COMPLEMENTATION_GROUP_D1+MIM_morbid+ENSG00000139618,GLIOMA_SUSCEPTIBILITY_3+MIM_morbid+ENSG00000139618,PANCREATIC_CANCER__SUSC…	-	-	-	-	5.84	-1.21	0.09033	T	-0.9402	-	-	-	0	1	13:32899287	32899287	0	0	0
NC_000013.10	:	g.32899287del	13:g.32899287del	13:32899286-32899287	-	frameshift_variant	HIGH	BRCA2	675	Transcript	NM_000059.4	protein_coding	2027-04-01	-	NM_000059.4:c.391del	NP_000050.3:p.Ser131ProfsTer5	590	391	131	S/X	Tcc/cc	-	-	1	-	EntrezGene	NP_000050.3	T	T	Breast-ovarian_cancer__familial_2+ClinVar+rs397507318,Hereditary_breast_and_ovarian_cancer_syndrome+ClinVar+rs397507318,Hereditary_cancer-predisposing_syndrome+ClinVar+rs1555280862	-	-	-	-	-	-	-	-	-	-	-	-	1	0	13:32899286	32899287	1	0	0
NC_000013.10	:	g.32899289C>T	13:g.32899289C>T	13:32899289-32899289	T	synonymous_variant	LOW	BRCA2	675	Transcript	NM_000059.4	protein_coding	2027-04-01	-	NM_000059.4:c.393C>T	NP_000050.3:p.Ser131%3D	592	393	131	S	tcC/tcT	-	-	1	-	EntrezGene	NP_000050.3	C	C	Breast-ovarian_cancer__familial_2+ClinVar+rs1131692136	-	-	-	-	-	-	-	-	-	-	-	-	1	0	13:32899289	32899289	0	0	0
NC_000013.10	:	g.32899290T>C	13:g.32899290T>C	13:32899290-32899290	C	missense_variant	MODERATE	BRCA2	675	Transcript	NM_000059.4	protein_coding	2027-04-01	-	NM_000059.4:c.394T>C	NP_000050.3:p.Cys132Arg	593	394	132	C/R	Tgt/Cgt	-	-	1	-	EntrezGene	NP_000050.3	T	T	Hereditary_breast_and_ovarian_cancer_syndrome+ClinVar+rs752207703	-	-	1	9.416e-06	5.84	3.39	0.37919	T	-0.6363	-	-	-	0	0	13:32899290	32899290	0	0	0
NC_000013.10	:	g.32899291G>A	13:g.32899291G>A	13:32899291-32899291	A	missense_variant	MODERATE	BRCA2	675	Transcript	NM_000059.4	protein_coding	2027-04-01	-	NM_000059.4:c.395G>A	NP_000050.3:p.Cys132Tyr	594	395	132	C/Y	tGt/tAt	-	-	1	-	EntrezGene	NP_000050.3	G	G	-	-	-	-	-	5.84	4.98	0.65679	T	-0.8288	-	-	-	0	0	13:32899291	32899291	0	0	0
NC_000013.10	:	g.32899292T>A	13:g.32899292T>A	13:32899292-32899292	A	stop_gained	HIGH	BRCA2	675	Transcript	NM_000059.4	protein_coding	2027-04-01	-	NM_000059.4:c.396T>A	NP_000050.3:p.Cys132Ter	595	396	132	C/*	tgT/tgA	-	-	1	-	EntrezGene	NP_000050.3	T	T	Breast-ovarian_cancer__familial_2+ClinVar+rs397507320,ClinVar:_phenotype_not_specified+ClinVar+rs397507320	-	-	-	-	5.84	-0.455	0.11585	-	-	-	-	-	0	1	13:32899292	32899292	1	0	0
NC_000013.10	:	g.32899293C>A	13:g.32899293C>A	13:32899293-32899293	A	missense_variant	MODERATE	BRCA2	675	Transcript	NM_000059.4	protein_coding	2027-04-01	-	NM_000059.4:c.397C>A	NP_000050.3:p.Pro133Thr	596	397	133	P/T	Cca/Aca	-	-	1	-	EntrezGene	NP_000050.3	C	C	Hereditary_breast_and_ovarian_cancer_syndrome+ClinVar+rs571823764,Hereditary_cancer-predisposing_syndrome+ClinVar+rs571823764	-	-	-	-	5.84	5.84	0.93373	T	-1.1995	109030	0	0	0	0	13:32899293	32899293	0	0	0
NC_000013.10	:	g.32899293C>T	13:g.32899293C>T	13:32899293-32899293	T	missense_variant	MODERATE	BRCA2	675	Transcript	NM_000059.4	protein_coding	2027-04-01	-	NM_000059.4:c.397C>T	NP_000050.3:p.Pro133Ser	596	397	133	P/S	Cca/Tca	-	-	1	-	EntrezGene	NP_000050.3	C	C	Hereditary_breast_and_ovarian_cancer_syndrome+ClinVar+rs571823764,Hereditary_cancer-predisposing_syndrome+ClinVar+rs571823764	-	-	1	9.416e-06	5.84	5.84	0.93373	T	-1.0573	109030	1	9.17179e-06	0	0	13:32899293	32899293	0	0	0
NC_000013.10	:	g.32899295A>C	13:g.32899295A>C	13:32899295-32899295	C	synonymous_variant	LOW	BRCA2	675	Transcript	NM_000059.4	protein_coding	2027-04-01	-	NM_000059.4:c.399A>C	NP_000050.3:p.Pro133%3D	598	399	133	P	ccA/ccC	-	-	1	-	EntrezGene	NP_000050.3	A	A	Breast-ovarian_cancer__familial_2+ClinVar+rs876660310,Hereditary_cancer-predisposing_syndrome+ClinVar+rs876660310,Hereditary_cancer-predisposing_syndrome+ClinVar+rs876660310	-	-	-	-	-	-	-	-	-	-	-	-	1	0	13:32899295	32899295	0	0	0
NC_000013.10	:	g.32899295A>G	13:g.32899295A>G	13:32899295-32899295	G	synonymous_variant	LOW	BRCA2	675	Transcript	NM_000059.4	protein_coding	2027-04-01	-	NM_000059.4:c.399A>G	NP_000050.3:p.Pro133%3D	598	399	133	P	ccA/ccG	-	-	1	-	EntrezGene	NP_000050.3	A	A	Breast-ovarian_cancer__familial_2+ClinVar+rs876660310,Hereditary_cancer-predisposing_syndrome+ClinVar+rs876660310,Hereditary_cancer-predisposing_syndrome+ClinVar+rs876660310	-	-	-	-	-	-	-	-	-	-	-	-	1	0	13:32899295	32899295	0	0	0
NC_000013.10	:	g.32899296C>A	13:g.32899296C>A	13:32899296-32899296	A	missense_variant	MODERATE	BRCA2	675	Transcript	NM_000059.4	protein_coding	2027-04-01	-	NM_000059.4:c.400C>A	NP_000050.3:p.Leu134Ile	599	400	134	L/I	Ctt/Att	-	-	1	-	EntrezGene	NP_000050.3	C	C	-	-	-	-	-	5.31	3.58	0.40133	T	-0.7937	-	-	-	0	0	13:32899296	32899296	0	0	0
NC_000013.10	:	g.32899299C>G	13:g.32899299C>G	13:32899299-32899299	G	missense_variant	MODERATE	BRCA2	675	Transcript	NM_000059.4	protein_coding	2027-04-01	-	NM_000059.4:c.403C>G	NP_000050.3:p.Leu135Val	602	403	135	L/V	Cta/Gta	-	-	1	-	EntrezGene	NP_000050.3	C	C	ClinVar:_phenotype_not_specified+ClinVar+rs1064795054	-	-	-	-	5.84	3.11	0.34883	T	-0.8646	-	-	-	0	0	13:32899299	32899299	0	0	0
NC_000013.10	:	g.32899299_32899306dup	13:g.32899299_32899306dup	13:32899306-32899306	CTAAATTC	stop_gained,frameshift_variant	HIGH	BRCA2	675	Transcript	NM_000059.4	protein_coding	2027-04-01	-	NM_000059.4:c.403_410dup	NP_000050.3:p.Cys138Ter	609-610	410-411	137	S/S*IX	tct/tcCTAAATTCt	-	-	1	-	EntrezGene	NP_000050.3	-	-	Hereditary_breast_and_ovarian_cancer_syndrome+ClinVar+rs1566218217,Hereditary_cancer-predisposing_syndrome+ClinVar+rs1566218217,Breast-ovarian_cancer__familial_2+ClinVar+rs876658850,Hereditary_breast_and_ovarian_cancer_syndrome+ClinVar+rs876658850,Hereditary_cancer-predisposing_syndrome+ClinVar+rs876658850,Breast-ovarian_cancer__familial_2+ClinVar+rs80359427	-	-	-	-	-	-	-	-	-	-	-	-	1	0	13:32899306	32899306	1	0	0
NC_000013.10	:	g.32899300T>A	13:g.32899300T>A	13:32899300-32899300	A	missense_variant	MODERATE	BRCA2	675	Transcript	NM_000059.4	protein_coding	2027-04-01	-	NM_000059.4:c.404T>A	NP_000050.3:p.Leu135Gln	603	404	135	L/Q	cTa/cAa	-	-	1	-	EntrezGene	NP_000050.3	T	T	Hereditary_breast_and_ovarian_cancer_syndrome+ClinVar+rs1393801743,Hereditary_cancer-predisposing_syndrome+ClinVar+rs1393801743	-	-	-	-	5.84	2.19	0.2689	T	-0.9516	-	-	-	0	0	13:32899300	32899300	0	0	0
NC_000013.10	:	g.32899302A>T	13:g.32899302A>T	13:32899302-32899302	T	missense_variant	MODERATE	BRCA2	675	Transcript	NM_000059.4	protein_coding	2027-04-01	-	NM_000059.4:c.406A>T	NP_000050.3:p.Asn136Tyr	605	406	136	N/Y	Aat/Tat	-	-	1	-	EntrezGene	NP_000050.3	A	A	Breast-ovarian_cancer__familial_2+ClinVar+rs80359425,ClinVar:_phenotype_not_specified+ClinVar+rs80359425,Hereditary_breast_and_ovarian_cancer_syndrome+ClinVar+rs80359425,Hereditary_cancer-predisposing_syndrome+ClinVar+rs80359425	-	-	-	-	5.84	5.84	0.93373	T	-0.9574	-	-	-	0	0	13:32899302	32899302	0	0	0
NC_000013.10	:	g.32899303del	13:g.32899303del	13:32899302-32899303	-	frameshift_variant	HIGH	BRCA2	675	Transcript	NM_000059.4	protein_coding	2027-04-01	-	NM_000059.4:c.407del	NP_000050.3:p.Asn136IlefsTer16	606	407	136	N/X	aAt/at	-	-	1	-	EntrezGene	NP_000050.3	A	A	-	-	-	-	-	-	-	-	-	-	-	-	-	1	0	13:32899302	32899303	1	0	0
NC_000013.10	:	g.32899306del	13:g.32899306del	13:32899305-32899306	-	frameshift_variant	HIGH	BRCA2	675	Transcript	NM_000059.4	protein_coding	2027-04-01	-	NM_000059.4:c.410del	NP_000050.3:p.Ser137PhefsTer15	609	410	137	S/X	tCt/tt	-	-	1	-	EntrezGene	NP_000050.3	C	C	-	-	-	-	-	-	-	-	-	-	-	-	-	1	0	13:32899305	32899306	1	0	0
NC_000013.10	:	g.32899309G>A	13:g.32899309G>A	13:32899309-32899309	A	missense_variant	MODERATE	BRCA2	675	Transcript	NM_000059.4	protein_coding	2027-04-01	-	NM_000059.4:c.413G>A	NP_000050.3:p.Cys138Tyr	612	413	138	C/Y	tGt/tAt	-	-	1	-	EntrezGene	NP_000050.3	G	G	-	-	-	-	-	5.84	0.669	0.17086	T	-0.8998	108716	0	0	0	1	13:32899309	32899309	0	0	0
NC_000013.10	:	g.32899309G>T	13:g.32899309G>T	13:32899309-32899309	T	missense_variant	MODERATE	BRCA2	675	Transcript	NM_000059.4	protein_coding	2027-04-01	-	NM_000059.4:c.413G>T	NP_000050.3:p.Cys138Phe	612	413	138	C/F	tGt/tTt	-	-	1	-	EntrezGene	NP_000050.3	G	G	-	-	-	-	-	5.84	0.669	0.17086	T	-0.9019	108716	0	-	0	1	13:32899309	32899309	0	0	0
NC_000013.10	:	g.32899309_32899313del	13:g.32899309_32899313del	13:32899308-32899313	-	frameshift_variant	HIGH	BRCA2	675	Transcript	NM_000059.4	protein_coding	2027-04-01	-	NM_000059.4:c.413_417del	NP_000050.3:p.Cys138Ter	612-616	413-417	138-139	CL/X	tGTCTT/t	-	-	1	-	EntrezGene	NP_000050.3	GTCTT	GTCTT	Breast-ovarian_cancer__familial_2+ClinVar+rs397507324,ClinVar:_phenotype_not_specified+ClinVar+rs397507324,Hereditary_breast_and_ovarian_cancer_syndrome+ClinVar+rs397507324,Hereditary_cancer-predisposing_syndrome+ClinVar+rs397507324,Hereditary_cancer-predisposing_syndrome+ClinVar+rs397507324,Hereditary_breast_and_ovarian_cancer_syndrome+ClinVar+rs1555280869,Hereditary_breast_and_ovarian_cancer_sy…	-	-	-	-	-	-	-	-	-	-	-	0	1	0	13:32899308	32899313	1	0	0
NC_000013.10	:	g.32899310T>A	13:g.32899310T>A	13:32899310-32899310	A	stop_gained	HIGH	BRCA2	675	Transcript	NM_000059.4	protein_coding	2027-04-01	-	NM_000059.4:c.414T>A	NP_000050.3:p.Cys138Ter	613	414	138	C/*	tgT/tgA	-	-	1	-	EntrezGene	NP_000050.3	T	T	-	-	-	-	-	5.84	2.1	0.26226	-	-	-	-	-	1	0	13:32899310	32899310	1	0	0
NC_000013.10	:	g.32899311C>T	13:g.32899311C>T	13:32899311-32899311	T	missense_variant	MODERATE	BRCA2	675	Transcript	NM_000059.4	protein_coding	2027-04-01	-	NM_000059.4:c.415C>T	NP_000050.3:p.Leu139Phe	614	415	139	L/F	Ctt/Ttt	-	-	1	-	EntrezGene	NP_000050.3	C	C	-	-	-	-	-	5.84	5	0.66209	T	-0.9649	-	-	-	0	0	13:32899311	32899311	0	0	0
NC_000013.10	:	g.32899312T>C	13:g.32899312T>C	13:32899312-32899312	C	missense_variant	MODERATE	BRCA2	675	Transcript	NM_000059.4	protein_coding	2027-04-01	-	NM_000059.4:c.416T>C	NP_000050.3:p.Leu139Pro	615	416	139	L/P	cTt/cCt	-	-	1	-	EntrezGene	NP_000050.3	T	T	-	-	-	-	-	5.84	3.34	0.37357	T	-0.6928	-	-	-	0	0	13:32899312	32899312	0	0	0
NC_000013.10	:	g.32899314A>C	13:g.32899314A>C	13:32899314-32899314	C	missense_variant	MODERATE	BRCA2	675	Transcript	NM_000059.4	protein_coding	2027-04-01	-	NM_000059.4:c.418A>C	NP_000050.3:p.Ser140Arg	617	418	140	S/R	Agt/Cgt	-	-	1	-	EntrezGene	NP_000050.3	A	A	Breast-ovarian_cancer__familial_2+ClinVar+rs80358662	-	-	-	-	5.84	4.65	0.57626	T	-1.0267	-	-	-	0	0	13:32899314	32899314	0	0	0
NC_000013.10	:	g.32899314A>G	13:g.32899314A>G	13:32899314-32899314	G	missense_variant	MODERATE	BRCA2	675	Transcript	NM_000059.4	protein_coding	2027-04-01	-	NM_000059.4:c.418A>G	NP_000050.3:p.Ser140Gly	617	418	140	S/G	Agt/Ggt	-	-	1	-	EntrezGene	NP_000050.3	A	A	Breast-ovarian_cancer__familial_2+ClinVar+rs80358662	-	-	-	-	5.84	4.65	0.57626	T	-1.0031	-	-	-	0	0	13:32899314	32899314	0	0	0
NC_000013.10	:	g.32899315del	13:g.32899315del	13:32899314-32899315	-	frameshift_variant	HIGH	BRCA2	675	Transcript	NM_000059.4	protein_coding	2027-04-01	-	NM_000059.4:c.419del	NP_000050.3:p.Ser140MetfsTer12	618	419	140	S/X	aGt/at	-	-	1	-	EntrezGene	NP_000050.3	G	G	Breast-ovarian_cancer__familial_2+ClinVar+rs886038050	-	-	-	-	-	-	-	-	-	-	-	-	1	0	13:32899314	32899315	1	0	0
NC_000013.10	:	g.32899316T>C	13:g.32899316T>C	13:32899316-32899316	C	synonymous_variant	LOW	BRCA2	675	Transcript	NM_000059.4	protein_coding	2027-04-01	-	NM_000059.4:c.420T>C	NP_000050.3:p.Ser140%3D	619	420	140	S	agT/agC	-	-	1	-	EntrezGene	NP_000050.3	T	T	ClinVar:_phenotype_not_specified+ClinVar+rs1555280871,Hereditary_cancer-predisposing_syndrome+ClinVar+rs1555280871	-	-	-	-	-	-	-	-	-	-	-	-	1	0	13:32899316	32899316	0	0	0
NC_000013.10	:	g.32899320A>C	13:g.32899320A>C	13:32899320-32899320	C	missense_variant,splice_region_variant	MODERATE	BRCA2	675	Transcript	NM_000059.4	protein_coding	2027-04-01	-	NM_000059.4:c.424A>C	NP_000050.3:p.Ser142Arg	623	424	142	S/R	Agt/Cgt	-	-	1	-	EntrezGene	NP_000050.3	A	A	Hereditary_breast_and_ovarian_cancer_syndrome+ClinVar+rs1555280873	0.999676	0.98	-	-	5.84	5.84	0.93373	T	-1.2063	-	-	-	0	0	13:32899320	32899320	0	0	0
NC_000013.10	:	g.32899321G>A	13:g.32899321G>A	13:32899321-32899321	A	missense_variant,splice_region_variant	MODERATE	BRCA2	675	Transcript	NM_000059.4	protein_coding	2027-04-01	-	NM_000059.4:c.425G>A	NP_000050.3:p.Ser142Asn	624	425	142	S/N	aGt/aAt	-	-	1	-	EntrezGene	NP_000050.3	G	G	Breast-ovarian_cancer__familial_2+ClinVar+rs397507713,ClinVar:_phenotype_not_specified+ClinVar+rs397507713,Hereditary_breast_and_ovarian_cancer_syndrome+ClinVar+rs397507713,Hereditary_breast_and_ovarian_cancer_syndrome+ClinVar+rs397507713,Hereditary_cancer-predisposing_syndrome+ClinVar+rs397507713,Hereditary_cancer-predisposing_syndrome+ClinVar+rs397507713	0.999987	1	5	4.709e-05	5.84	5.84	0.93373	T	-1.2241	107840	7	6.4911e-05	0	0	13:32899321	32899321	0	0	0
NC_000013.10	:	g.32899321G>T	13:g.32899321G>T	13:32899321-32899321	T	missense_variant,splice_region_variant	MODERATE	BRCA2	675	Transcript	NM_000059.4	protein_coding	2027-04-01	-	NM_000059.4:c.425G>T	NP_000050.3:p.Ser142Ile	624	425	142	S/I	aGt/aTt	-	-	1	-	EntrezGene	NP_000050.3	G	G	Breast-ovarian_cancer__familial_2+ClinVar+rs397507713,ClinVar:_phenotype_not_specified+ClinVar+rs397507713,Hereditary_breast_and_ovarian_cancer_syndrome+ClinVar+rs397507713,Hereditary_breast_and_ovarian_cancer_syndrome+ClinVar+rs397507713,Hereditary_cancer-predisposing_syndrome+ClinVar+rs397507713,Hereditary_cancer-predisposing_syndrome+ClinVar+rs397507713	0.999989	0.998	-	-	5.84	5.84	0.93373	T	-1.2421	-	-	-	0	0	13:32899321	32899321	0	0	0
NC_000013.10	:	g.32899322G>A	13:g.32899322G>A	13:32899322-32899322	A	splice_donor_variant	HIGH	BRCA2	675	Transcript	NM_000059.4	protein_coding	-	2026-04-01	NM_000059.4:c.425+1G>A	-	-	-	-	-	-	-	-	1	-	EntrezGene	NP_000050.3	G	G	Breast-ovarian_cancer__familial_2+ClinVar+rs587782590,Hereditary_breast_and_ovarian_cancer_syndrome+ClinVar+rs587782590,Hereditary_cancer-predisposing_syndrome+ClinVar+rs587782590	0.99999	0.938	-	-	-	-	-	-	-	-	-	-	1	0	13:32899322	32899322	1	0	0
NC_000013.10	:	g.32899323T>C	13:g.32899323T>C	13:32899323-32899323	C	splice_donor_variant	HIGH	BRCA2	675	Transcript	NM_000059.4	protein_coding	-	2026-04-01	NM_000059.4:c.425+2T>C	-	-	-	-	-	-	-	-	1	-	EntrezGene	NP_000050.3	T	T	Breast-ovarian_cancer__familial_2+ClinVar+rs876661045,ClinVar:_phenotype_not_specified+ClinVar+rs876661045,Hereditary_breast_and_ovarian_cancer_syndrome+ClinVar+rs876661045,Hereditary_cancer-predisposing_syndrome+ClinVar+rs876661045	0.993406	0.678	-	-	-	-	-	-	-	-	-	-	1	0	13:32899323	32899323	1	0	0
NC_000013.10	:	g.32899324A>G	13:g.32899324A>G	13:32899324-32899324	G	splice_donor_region_variant,intron_variant	LOW	BRCA2	675	Transcript	NM_000059.4	protein_coding	-	2026-04-01	NM_000059.4:c.425+3A>G	-	-	-	-	-	-	-	-	1	-	EntrezGene	NP_000050.3	A	A	ClinVar:_phenotype_not_specified+ClinVar+rs932657676,Hereditary_breast_and_ovarian_cancer_syndrome+ClinVar+rs932657676,Hereditary_cancer-predisposing_syndrome+ClinVar+rs932657676	0.997128	0.874	-	-	-	-	-	-	-	-	-	-	1	0	13:32899324	32899324	0	0	0
NC_000013.10	:	g.32899325T>G	13:g.32899325T>G	13:32899325-32899325	G	splice_donor_region_variant,intron_variant	LOW	BRCA2	675	Transcript	NM_000059.4	protein_coding	-	2026-04-01	NM_000059.4:c.425+4T>G	-	-	-	-	-	-	-	-	1	-	EntrezGene	NP_000050.3	T	T	Hereditary_breast_and_ovarian_cancer_syndrome+ClinVar+rs757612558,Hereditary_cancer-predisposing_syndrome+ClinVar+rs757612558	0.0416878	0.222	-	-	-	-	-	-	-	-	-	-	0	1	13:32899325	32899325	0	0	0
NC_000013.10	:	g.32899327A>G	13:g.32899327A>G	13:32899327-32899327	G	splice_donor_region_variant,intron_variant	LOW	BRCA2	675	Transcript	NM_000059.4	protein_coding	-	2026-04-01	NM_000059.4:c.425+6A>G	-	-	-	-	-	-	-	-	1	-	EntrezGene	NP_000050.3	A	A	Hereditary_cancer-predisposing_syndrome+ClinVar+rs1428762163	9.52952e-05	0.008	-	-	-	-	-	-	-	-	-	-	0	1	13:32899327	32899327	0	0	0
NC_000013.10	:	g.32899328_32899329insCATA	13:g.32899328_32899329insCATA	13:32899328-32899328	CATA	splice_region_variant,intron_variant	LOW	BRCA2	675	Transcript	NM_000059.4	protein_coding	-	2026-04-01	NM_000059.4:c.425+7_425+8insCATA	-	-	-	-	-	-	-	-	1	-	EntrezGene	NP_000050.3	-	-	ClinVar:_phenotype_not_specified+ClinVar+rs1593886125	-	-	-	-	-	-	-	-	-	-	-	-	1	0	13:32899328	32899328	0	0	0
NC_000013.10	:	g.32899330A>G	13:g.32899330A>G	13:32899330-32899330	G	intron_variant	MODIFIER	BRCA2	675	Transcript	NM_000059.4	protein_coding	-	2026-04-01	NM_000059.4:c.425+9A>G	-	-	-	-	-	-	-	-	1	-	EntrezGene	NP_000050.3	A	A	Hereditary_breast_and_ovarian_cancer_syndrome+ClinVar+rs1555280875	-	-	-	-	-	-	-	-	-	-	-	-	1	0	13:32899330	32899330	0	0	0
NC_000013.10	:	g.32899331A>G	13:g.32899331A>G	13:32899331-32899331	G	intron_variant	MODIFIER	BRCA2	675	Transcript	NM_000059.4	protein_coding	-	2026-04-01	NM_000059.4:c.425+10A>G	-	-	-	-	-	-	-	-	1	-	EntrezGene	NP_000050.3	A	A	Hereditary_cancer-predisposing_syndrome+ClinVar+rs1386088071	-	-	-	-	-	-	-	-	-	-	-	-	1	0	13:32899331	32899331	0	0	0
NC_000013.10	:	g.32899333C>G	13:g.32899333C>G	13:32899333-32899333	G	intron_variant	MODIFIER	BRCA2	675	Transcript	NM_000059.4	protein_coding	-	2026-04-01	NM_000059.4:c.425+12C>G	-	-	-	-	-	-	-	-	1	-	EntrezGene	NP_000050.3	C	C	ClinVar:_phenotype_not_specified+ClinVar+rs1593886129	-	-	-	-	-	-	-	-	-	-	-	-	1	0	13:32899333	32899333	0	0	0
NC_000013.10	:	g.32899333C>T	13:g.32899333C>T	13:32899333-32899333	T	intron_variant	MODIFIER	BRCA2	675	Transcript	NM_000059.4	protein_coding	-	2026-04-01	NM_000059.4:c.425+12C>T	-	-	-	-	-	-	-	-	1	-	EntrezGene	NP_000050.3	C	C	ClinVar:_phenotype_not_specified+ClinVar+rs1593886129	-	-	-	-	-	-	-	-	-	-	-	-	1	0	13:32899333	32899333	0	0	0
NC_000013.10	:	g.32899339T>A	13:g.32899339T>A	13:32899339-32899339	A	intron_variant	MODIFIER	BRCA2	675	Transcript	NM_000059.4	protein_coding	-	2026-04-01	NM_000059.4:c.425+18T>A	-	-	-	-	-	-	-	-	1	-	EntrezGene	NP_000050.3	T	T	Hereditary_cancer-predisposing_syndrome+ClinVar+rs1555280877	-	-	-	-	-	-	-	-	-	-	-	-	1	0	13:32899339	32899339	0	0	0
NC_000013.10	:	g.32899357A>G	13:g.32899357A>G	13:32899357-32899357	G	intron_variant	MODIFIER	BRCA2	675	Transcript	NM_000059.4	protein_coding	-	2026-04-01	NM_000059.4:c.425+36A>G	-	-	-	-	-	-	-	-	1	-	EntrezGene	NP_000050.3	A	A	Hereditary_cancer-predisposing_syndrome+ClinVar+rs201865785	-	-	-	-	-	-	-	-	-	-	-	-	1	0	13:32899357	32899357	0	0	0
NC_000013.10	:	g.32899388A>C	13:g.32899388A>C	13:32899388-32899388	C	intron_variant	MODIFIER	BRCA2	675	Transcript	NM_000059.4	protein_coding	-	2026-04-01	NM_000059.4:c.425+67A>C	-	-	-	-	-	-	-	-	1	-	EntrezGene	NP_000050.3	A	A	Breast-ovarian_cancer__familial_2+ClinVar+rs11571610,ClinVar:_phenotype_not_specified+ClinVar+rs11571610	-	-	-	-	-	-	-	-	-	-	-	-	1	0	13:32899388	32899388	0	0	0
NC_000013.10	:	g.32899444C>T	13:g.32899444C>T	13:32899444-32899444	T	intron_variant	MODIFIER	BRCA2	675	Transcript	NM_000059.4	protein_coding	-	2026-04-01	NM_000059.4:c.425+123C>T	-	-	-	-	-	-	-	-	1	-	EntrezGene	NP_000050.3	C	C	Breast-ovarian_cancer__familial_2+ClinVar+rs11571611	-	-	-	-	-	-	-	-	-	-	-	-	1	0	13:32899444	32899444	0	0	0
NC_000013.10	:	g.32899468G>T	13:g.32899468G>T	13:32899468-32899468	T	intron_variant	MODIFIER	BRCA2	675	Transcript	NM_000059.4	protein_coding	-	2026-04-01	NM_000059.4:c.425+147G>T	-	-	-	-	-	-	-	-	1	-	EntrezGene	NP_000050.3	G	G	Breast-ovarian_cancer__familial_2+ClinVar+rs4942423,ClinVar:_phenotype_not_specified+ClinVar+rs4942423	-	-	-	-	-	-	-	-	-	-	-	-	1	0	13:32899468	32899468	0	0	0
NC_000013.10	:	g.32899555G>A	13:g.32899555G>A	13:32899555-32899555	A	intron_variant	MODIFIER	BRCA2	675	Transcript	NM_000059.4	protein_coding	-	2026-04-01	NM_000059.4:c.425+234G>A	-	-	-	-	-	-	-	-	1	-	EntrezGene	NP_000050.3	G	G	Breast-ovarian_cancer__familial_2+ClinVar+rs11571612	-	-	-	-	-	-	-	-	-	-	-	-	1	0	13:32899555	32899555	0	0	0
NC_000013.10	:	g.32899567G>C	13:g.32899567G>C	13:32899567-32899567	C	intron_variant	MODIFIER	BRCA2	675	Transcript	NM_000059.4	protein_coding	-	2026-04-01	NM_000059.4:c.425+246G>C	-	-	-	-	-	-	-	-	1	-	EntrezGene	NP_000050.3	G	G	Breast-ovarian_cancer__familial_2+ClinVar+rs11571613	-	-	-	-	-	-	-	-	-	-	-	-	1	0	13:32899567	32899567	0	0	0
NC_000013.10	:	g.32899606C>T	13:g.32899606C>T	13:32899606-32899606	T	intron_variant	MODIFIER	BRCA2	675	Transcript	NM_000059.4	protein_coding	-	2026-04-01	NM_000059.4:c.425+285C>T	-	-	-	-	-	-	-	-	1	-	EntrezGene	NP_000050.3	C	C	Breast-ovarian_cancer__familial_2+ClinVar+rs114789602	-	-	-	-	-	-	-	-	-	-	-	-	1	0	13:32899606	32899606	0	0	0
NC_000013.10	:	g.32899778C>T	13:g.32899778C>T	13:32899778-32899778	T	intron_variant	MODIFIER	BRCA2	675	Transcript	NM_000059.4	protein_coding	-	2026-04-01	NM_000059.4:c.425+457C>T	-	-	-	-	-	-	-	-	1	-	EntrezGene	NP_000050.3	C	C	Breast-ovarian_cancer__familial_2+ClinVar+rs11571614	-	-	-	-	-	-	-	-	-	-	-	-	1	0	13:32899778	32899778	0	0	0
NC_000013.10	:	g.32899824C>T	13:g.32899824C>T	13:32899824-32899824	T	intron_variant	MODIFIER	BRCA2	675	Transcript	NM_000059.4	protein_coding	-	2026-04-01	NM_000059.4:c.426-414C>T	-	-	-	-	-	-	-	-	1	-	EntrezGene	NP_000050.3	C	C	Breast-ovarian_cancer__familial_2+ClinVar+rs11571616	-	-	-	-	-	-	-	-	-	-	-	-	1	0	13:32899824	32899824	0	0	0
NC_000013.10	:	g.32899833A>G	13:g.32899833A>G	13:32899833-32899833	G	intron_variant	MODIFIER	BRCA2	675	Transcript	NM_000059.4	protein_coding	-	2026-04-01	NM_000059.4:c.426-405A>G	-	-	-	-	-	-	-	-	1	-	EntrezGene	NP_000050.3	A	A	Breast-ovarian_cancer__familial_2+ClinVar+rs11571617	-	-	-	-	-	-	-	-	-	-	-	-	1	0	13:32899833	32899833	0	0	0
NC_000013.10	:	g.32899838C>T	13:g.32899838C>T	13:32899838-32899838	T	intron_variant	MODIFIER	BRCA2	675	Transcript	NM_000059.4	protein_coding	-	2026-04-01	NM_000059.4:c.426-400C>T	-	-	-	-	-	-	-	-	1	-	EntrezGene	NP_000050.3	C	C	Breast-ovarian_cancer__familial_2+ClinVar+rs11571618	-	-	-	-	-	-	-	-	-	-	-	-	1	0	13:32899838	32899838	0	0	0
NC_000013.10	:	g.32899847T>G	13:g.32899847T>G	13:32899847-32899847	G	intron_variant	MODIFIER	BRCA2	675	Transcript	NM_000059.4	protein_coding	-	2026-04-01	NM_000059.4:c.426-391T>G	-	-	-	-	-	-	-	-	1	-	EntrezGene	NP_000050.3	T	T	Breast-ovarian_cancer__familial_2+ClinVar+rs186248762	-	-	-	-	-	-	-	-	-	-	-	-	1	0	13:32899847	32899847	0	0	0
NC_000013.10	:	g.32899878C>T	13:g.32899878C>T	13:32899878-32899878	T	intron_variant	MODIFIER	BRCA2	675	Transcript	NM_000059.4	protein_coding	-	2026-04-01	NM_000059.4:c.426-360C>T	-	-	-	-	-	-	-	-	1	-	EntrezGene	NP_000050.3	C	C	Breast-ovarian_cancer__familial_2+ClinVar+rs206071	-	-	-	-	-	-	-	-	-	-	-	-	1	0	13:32899878	32899878	0	0	0
NC_000013.10	:	g.32899887T>C	13:g.32899887T>C	13:32899887-32899887	C	intron_variant	MODIFIER	BRCA2	675	Transcript	NM_000059.4	protein_coding	-	2026-04-01	NM_000059.4:c.426-351T>C	-	-	-	-	-	-	-	-	1	-	EntrezGene	NP_000050.3	T	T	Breast-ovarian_cancer__familial_2+ClinVar+rs11571619	-	-	-	-	-	-	-	-	-	-	-	-	1	0	13:32899887	32899887	0	0	0
NC_000013.10	:	g.32899899G>A	13:g.32899899G>A	13:32899899-32899899	A	intron_variant	MODIFIER	BRCA2	675	Transcript	NM_000059.4	protein_coding	-	2026-04-01	NM_000059.4:c.426-339G>A	-	-	-	-	-	-	-	-	1	-	EntrezGene	NP_000050.3	G	G	Breast-ovarian_cancer__familial_2+ClinVar+rs11571620	-	-	-	-	-	-	-	-	-	-	-	-	1	0	13:32899899	32899899	0	0	0
NC_000013.10	:	g.32899902T>C	13:g.32899902T>C	13:32899902-32899902	C	intron_variant	MODIFIER	BRCA2	675	Transcript	NM_000059.4	protein_coding	-	2026-04-01	NM_000059.4:c.426-336T>C	-	-	-	-	-	-	-	-	1	-	EntrezGene	NP_000050.3	T	T	Breast-ovarian_cancer__familial_2+ClinVar+rs11571621	-	-	-	-	-	-	-	-	-	-	-	-	1	0	13:32899902	32899902	0	0	0
NC_000013.10	:	g.32899977T>A	13:g.32899977T>A	13:32899977-32899977	A	intron_variant	MODIFIER	BRCA2	675	Transcript	NM_000059.4	protein_coding	-	2026-04-01	NM_000059.4:c.426-261T>A	-	-	-	-	-	-	-	-	1	-	EntrezGene	NP_000050.3	T	T	Breast-ovarian_cancer__familial_2+ClinVar+rs542917942	-	-	-	-	-	-	-	-	-	-	-	-	1	0	13:32899977	32899977	0	0	0
NC_000013.10	:	g.32899986A>G	13:g.32899986A>G	13:32899986-32899986	G	intron_variant	MODIFIER	BRCA2	675	Transcript	NM_000059.4	protein_coding	-	2026-04-01	NM_000059.4:c.426-252A>G	-	-	-	-	-	-	-	-	1	-	EntrezGene	NP_000050.3	A	A	ClinVar:_phenotype_not_specified+ClinVar+rs948639481	-	-	-	-	-	-	-	-	-	-	-	-	1	0	13:32899986	32899986	0	0	0
NC_000013.10	:	g.32900006C>T	13:g.32900006C>T	13:32900006-32900006	T	intron_variant	MODIFIER	BRCA2	675	Transcript	NM_000059.4	protein_coding	-	2026-04-01	NM_000059.4:c.426-232C>T	-	-	-	-	-	-	-	-	1	-	EntrezGene	NP_000050.3	C	C	Breast-ovarian_cancer__familial_2+ClinVar+rs187438860	-	-	-	-	-	-	-	-	-	-	-	-	1	0	13:32900006	32900006	0	0	0
NC_000013.10	:	g.32900149T>C	13:g.32900149T>C	13:32900149-32900149	C	intron_variant	MODIFIER	BRCA2	675	Transcript	NM_000059.4	protein_coding	-	2026-04-01	NM_000059.4:c.426-89T>C	-	-	-	-	-	-	-	-	1	-	EntrezGene	NP_000050.3	T	T	Breast-ovarian_cancer__familial_2+ClinVar+rs3783265,ClinVar:_phenotype_not_specified+ClinVar+rs3783265	-	-	-	-	-	-	-	-	-	-	-	-	1	0	13:32900149	32900149	0	0	0
NC_000013.10	:	g.32900191G>T	13:g.32900191G>T	13:32900191-32900191	T	intron_variant	MODIFIER	BRCA2	675	Transcript	NM_000059.4	protein_coding	-	2026-04-01	NM_000059.4:c.426-47G>T	-	-	-	-	-	-	-	-	1	-	EntrezGene	NP_000050.3	G	G	Breast-ovarian_cancer__familial_2+ClinVar+rs81002842	-	-	-	-	-	-	-	-	-	-	-	-	1	0	13:32900191	32900191	0	0	0
NC_000013.10	:	g.32900201T>A	13:g.32900201T>A	13:32900201-32900201	A	intron_variant	MODIFIER	BRCA2	675	Transcript	NM_000059.4	protein_coding	-	2026-04-01	NM_000059.4:c.426-37T>A	-	-	-	-	-	-	-	-	1	-	EntrezGene	NP_000050.3	T	T	FANCONI_ANEMIA_COMPLEMENTATION_GROUP_D_TYPE_1+DDG2P+ENSG00000139618,Breast_Cancer+MIM_morbid+ENSG00000139618,BREAST-OVARIAN_CANCER__FAMILIAL__SUSCEPTIBILITY_TO__2+MIM_morbid+ENSG00000139618,FANCONI_ANEMIA__COMPLEMENTATION_GROUP_A+MIM_morbid+ENSG00000139618,FANCONI_ANEMIA__COMPLEMENTATION_GROUP_D1+MIM_morbid+ENSG00000139618,GLIOMA_SUSCEPTIBILITY_3+MIM_morbid+ENSG00000139618,PANCREATIC_CANCER__SUSC…	-	-	-	-	-	-	-	-	-	-	-	-	1	0	13:32900201	32900201	0	0	0
NC_000013.10	:	g.32900201dup	13:g.32900201dup	13:32900201-32900201	T	intron_variant	MODIFIER	BRCA2	675	Transcript	NM_000059.4	protein_coding	-	2026-04-01	NM_000059.4:c.426-37dup	-	-	-	-	-	-	-	-	1	-	EntrezGene	NP_000050.3	-	-	ClinVar:_phenotype_not_specified+ClinVar+rs1209765916,Breast-ovarian_cancer__familial_2+ClinVar+rs81002859,ClinVar:_phenotype_not_specified+ClinVar+rs81002859,Hereditary_breast_and_ovarian_cancer_syndrome+ClinVar+rs81002859	-	-	-	-	-	-	-	-	-	-	-	-	1	0	13:32900201	32900201	0	0	0
NC_000013.10	:	g.32900214G>C	13:g.32900214G>C	13:32900214-32900214	C	intron_variant	MODIFIER	BRCA2	675	Transcript	NM_000059.4	protein_coding	-	2026-04-01	NM_000059.4:c.426-24G>C	-	-	-	-	-	-	-	-	1	-	EntrezGene	NP_000050.3	G	G	-	-	-	-	-	-	-	-	-	-	-	-	-	1	0	13:32900214	32900214	0	0	0
NC_000013.10	:	g.32900216G>T	13:g.32900216G>T	13:32900216-32900216	T	intron_variant	MODIFIER	BRCA2	675	Transcript	NM_000059.4	protein_coding	-	2026-04-01	NM_000059.4:c.426-22G>T	-	-	-	-	-	-	-	-	1	-	EntrezGene	NP_000050.3	G	G	Breast-ovarian_cancer__familial_2+ClinVar+rs368499005,ClinVar:_phenotype_not_specified+ClinVar+rs368499005	-	-	-	-	-	-	-	-	-	-	-	-	1	0	13:32900216	32900216	0	0	0
NC_000013.10	:	g.32900218T>G	13:g.32900218T>G	13:32900218-32900218	G	intron_variant	MODIFIER	BRCA2	675	Transcript	NM_000059.4	protein_coding	-	2026-04-01	NM_000059.4:c.426-20T>G	-	-	-	-	-	-	-	-	1	-	EntrezGene	NP_000050.3	T	T	ClinVar:_phenotype_not_specified+ClinVar+rs1064795008,Hereditary_cancer-predisposing_syndrome+ClinVar+rs1064795008	-	-	-	-	-	-	-	-	-	-	-	-	1	0	13:32900218	32900218	0	0	0
NC_000013.10	:	g.32900221G>A	13:g.32900221G>A	13:32900221-32900221	A	splice_polypyrimidine_tract_variant,intron_variant	LOW	BRCA2	675	Transcript	NM_000059.4	protein_coding	-	2026-04-01	NM_000059.4:c.426-17G>A	-	-	-	-	-	-	-	-	1	-	EntrezGene	NP_000050.3	G	G	Breast-ovarian_cancer__familial_2+ClinVar+rs81002799,Hereditary_breast_and_ovarian_cancer_syndrome+ClinVar+rs81002799	-	-	-	-	-	-	-	-	-	-	-	-	1	0	13:32900221	32900221	0	0	0
NC_000013.10	:	g.32900221G>T	13:g.32900221G>T	13:32900221-32900221	T	splice_polypyrimidine_tract_variant,intron_variant	LOW	BRCA2	675	Transcript	NM_000059.4	protein_coding	-	2026-04-01	NM_000059.4:c.426-17G>T	-	-	-	-	-	-	-	-	1	-	EntrezGene	NP_000050.3	G	G	Breast-ovarian_cancer__familial_2+ClinVar+rs81002799,Hereditary_breast_and_ovarian_cancer_syndrome+ClinVar+rs81002799	-	-	-	-	-	-	-	-	-	-	-	-	1	0	13:32900221	32900221	0	0	0
NC_000013.10	:	g.32900224T>C	13:g.32900224T>C	13:32900224-32900224	C	splice_polypyrimidine_tract_variant,intron_variant	LOW	BRCA2	675	Transcript	NM_000059.4	protein_coding	-	2026-04-01	NM_000059.4:c.426-14T>C	-	-	-	-	-	-	-	-	1	-	EntrezGene	NP_000050.3	T	T	Breast-ovarian_cancer__familial_2+ClinVar+rs398122778,Hereditary_breast_and_ovarian_cancer_syndrome+ClinVar+rs398122778,Hereditary_cancer-predisposing_syndrome+ClinVar+rs398122778,Breast-ovarian_cancer__familial_2+ClinVar+rs276174844,ClinVar:_phenotype_not_specified+ClinVar+rs276174844,ClinVar:_phenotype_not_specified+ClinVar+rs276174844,Hereditary_breast_and_ovarian_cancer_syndrome+ClinVar+rs276…	-	-	-	-	-	-	-	-	-	-	-	-	1	0	13:32900224	32900224	0	0	0
NC_000013.10	:	g.32900226G>A	13:g.32900226G>A	13:32900226-32900226	A	splice_polypyrimidine_tract_variant,intron_variant	LOW	BRCA2	675	Transcript	NM_000059.4	protein_coding	-	2026-04-01	NM_000059.4:c.426-12G>A	-	-	-	-	-	-	-	-	1	-	EntrezGene	NP_000050.3	G	G	-	8.56172e-05	0.1	-	-	-	-	-	-	-	-	-	-	0	1	13:32900226	32900226	0	0	0
NC_000013.10	:	g.32900226_32900229del	13:g.32900226_32900229del	13:32900225-32900229	-	splice_polypyrimidine_tract_variant,intron_variant	LOW	BRCA2	675	Transcript	NM_000059.4	protein_coding	-	2026-04-01	NM_000059.4:c.426-12_426-9del	-	-	-	-	-	-	-	-	1	-	EntrezGene	NP_000050.3	GTTT	GTTT	Breast-ovarian_cancer__familial_2+ClinVar+rs81002880,Hereditary_breast_and_ovarian_cancer_syndrome+ClinVar+rs81002880,Hereditary_cancer-predisposing_syndrome+ClinVar+rs81002880,Hereditary_cancer-predisposing_syndrome+ClinVar+rs1566218722,Hereditary_cancer-predisposing_syndrome+ClinVar+rs1566218725	-	-	-	-	-	-	-	-	-	-	-	-	1	0	13:32900225	32900229	0	0	0
NC_000013.10	:	g.32900226_32900230del	13:g.32900226_32900230del	13:32900225-32900230	-	splice_polypyrimidine_tract_variant,splice_region_variant,intron_variant	LOW	BRCA2	675	Transcript	NM_000059.4	protein_coding	-	2026-04-01	NM_000059.4:c.426-12_426-8del	-	-	-	-	-	-	-	-	1	-	EntrezGene	NP_000050.3	GTTTT	GTTTT	Hereditary_breast_and_ovarian_cancer_syndrome+ClinVar+rs1060504615,Breast-ovarian_cancer__familial_2+ClinVar+rs886040925	-	-	-	-	-	-	-	-	-	-	-	-	1	0	13:32900225	32900230	0	0	0
NC_000013.10	:	g.32900230T>C	13:g.32900230T>C	13:32900230-32900230	C	splice_polypyrimidine_tract_variant,splice_region_variant,intron_variant	LOW	BRCA2	675	Transcript	NM_000059.4	protein_coding	-	2026-04-01	NM_000059.4:c.426-8T>C	-	-	-	-	-	-	-	-	1	-	EntrezGene	NP_000050.3	T	T	-	1.66999e-05	0.006	-	-	-	-	-	-	-	-	-	-	0	1	13:32900230	32900230	0	0	0
NC_000013.10	:	g.32900230del	13:g.32900230del	13:32900229-32900230	-	splice_polypyrimidine_tract_variant,splice_region_variant,intron_variant	LOW	BRCA2	675	Transcript	NM_000059.4	protein_coding	-	2026-04-01	NM_000059.4:c.426-8del	-	-	-	-	-	-	-	-	1	-	EntrezGene	NP_000050.3	T	T	-	-	-	-	-	-	-	-	-	-	-	-	-	1	0	13:32900229	32900230	0	0	0
NC_000013.10	:	g.32900231_32900234del	13:g.32900231_32900234del	13:32900230-32900234	-	splice_polypyrimidine_tract_variant,splice_region_variant,intron_variant	LOW	BRCA2	675	Transcript	NM_000059.4	protein_coding	-	2026-04-01	NM_000059.4:c.426-7_426-4del	-	-	-	-	-	-	-	-	1	-	EntrezGene	NP_000050.3	ATTT	ATTT	-	-	-	-	-	-	-	-	-	-	-	-	-	1	0	13:32900230	32900234	0	0	0
NC_000013.10	:	g.32900232_32900250del	13:g.32900232_32900250del	13:32900231-32900250	-	splice_acceptor_variant,splice_polypyrimidine_tract_variant,coding_sequence_variant,intron_variant	HIGH	BRCA2	675	Transcript	NM_000059.4	protein_coding	2027-05-01	2026-04-01	NM_000059.4:c.426-6_438del	-	?-637	?-438	?-146	-	-	-	-	1	-	EntrezGene	NP_000050.3	TTTTAGTCCTGTTGTTCTA	TTTTAGTCCTGTTGTTCTA	Breast-ovarian_cancer__familial_2+ClinVar+rs398122779,Breast-ovarian_cancer__familial_2+ClinVar+rs398122779,ClinVar:_phenotype_not_specified+ClinVar+rs398122779,Hereditary_breast_and_ovarian_cancer_syndrome+ClinVar+rs398122779,Hereditary_breast_and_ovarian_cancer_syndrome+ClinVar+rs1060502485,Breast-ovarian_cancer__familial_2+ClinVar+rs886040519,Hereditary_cancer-predisposing_syndrome+ClinVar+rs8…	-	-	-	-	-	-	-	-	-	-	-	-	1	0	13:32900231	32900250	0	0	0
NC_000013.10	:	g.32900236A>G	13:g.32900236A>G	13:32900236-32900236	G	splice_acceptor_variant	HIGH	BRCA2	675	Transcript	NM_000059.4	protein_coding	-	2026-04-01	NM_000059.4:c.426-2A>G	-	-	-	-	-	-	-	-	1	-	EntrezGene	NP_000050.3	A	A	-	0.999963	0.794	-	-	-	-	-	-	-	-	-	-	1	0	13:32900236	32900236	1	0	0
NC_000013.10	:	g.32900236A>T	13:g.32900236A>T	13:32900236-32900236	T	splice_acceptor_variant	HIGH	BRCA2	675	Transcript	NM_000059.4	protein_coding	-	2026-04-01	NM_000059.4:c.426-2A>T	-	-	-	-	-	-	-	-	1	-	EntrezGene	NP_000050.3	A	A	-	0.999963	0.798	-	-	-	-	-	-	-	-	-	-	1	0	13:32900236	32900236	1	0	0
NC_000013.10	:	g.32900237G>A	13:g.32900237G>A	13:32900237-32900237	A	splice_acceptor_variant	HIGH	BRCA2	675	Transcript	NM_000059.4	protein_coding	-	2026-04-01	NM_000059.4:c.426-1G>A	-	-	-	-	-	-	-	-	1	-	EntrezGene	NP_000050.3	G	G	-	0.999958	0.842	-	-	-	-	-	-	-	-	-	-	1	0	13:32900237	32900237	1	0	0
NC_000013.10	:	g.32900240C>G	13:g.32900240C>G	13:32900240-32900240	G	missense_variant,splice_region_variant	MODERATE	BRCA2	675	Transcript	NM_000059.4	protein_coding	2027-05-01	-	NM_000059.4:c.428C>G	NP_000050.3:p.Pro143Arg	627	428	143	P/R	cCt/cGt	-	-	1	-	EntrezGene	NP_000050.3	C	C	-	-	-	3	2.826e-05	4.91	4.91	0.63897	T	-1.1165	109220	4	3.66233e-05	0	0	13:32900240	32900240	0	0	0
NC_000013.10	:	g.32900240del	13:g.32900240del	13:32900239-32900240	-	frameshift_variant,splice_region_variant	HIGH	BRCA2	675	Transcript	NM_000059.4	protein_coding	2027-05-01	-	NM_000059.4:c.428del	NP_000050.3:p.Pro143LeufsTer9	627	428	143	P/X	cCt/ct	-	-	1	-	EntrezGene	NP_000050.3	C	C	-	-	-	-	-	-	-	-	-	-	-	-	-	1	0	13:32900239	32900240	0	0	0
NC_000013.10	:	g.32900240dup	13:g.32900240dup	13:32900240-32900240	C	frameshift_variant	HIGH	BRCA2	675	Transcript	NM_000059.4	protein_coding	2027-05-01	-	NM_000059.4:c.428dup	NP_000050.3:p.Val144CysfsTer14	627-628	428-429	143	P/PX	cct/ccCt	-	-	1	-	EntrezGene	NP_000050.3	-	-	-	-	-	-	-	-	-	-	-	-	-	-	-	1	0	13:32900240	32900240	1	0	0
NC_000013.10	:	g.32900241T>C	13:g.32900241T>C	13:32900241-32900241	C	synonymous_variant	LOW	BRCA2	675	Transcript	NM_000059.4	protein_coding	2027-05-01	-	NM_000059.4:c.429T>C	NP_000050.3:p.Pro143%3D	628	429	143	P	ccT/ccC	-	-	1	-	EntrezGene	NP_000050.3	T	T	-	-	-	-	-	-	-	-	-	-	-	-	-	1	0	13:32900241	32900241	0	0	0
NC_000013.10	:	g.32900241del	13:g.32900241del	13:32900240-32900241	-	frameshift_variant	HIGH	BRCA2	675	Transcript	NM_000059.4	protein_coding	2027-05-01	-	NM_000059.4:c.429del	NP_000050.3:p.Val144LeufsTer8	628	429	143	P/X	ccT/cc	-	-	1	-	EntrezGene	NP_000050.3	T	T	-	-	-	-	-	-	-	-	-	-	-	-	-	1	0	13:32900240	32900241	1	0	0
NC_000013.10	:	g.32900242G>A	13:g.32900242G>A	13:32900242-32900242	A	missense_variant	MODERATE	BRCA2	675	Transcript	NM_000059.4	protein_coding	2027-05-01	-	NM_000059.4:c.430G>A	NP_000050.3:p.Val144Ile	629	430	144	V/I	Gtt/Att	-	-	1	-	EntrezGene	NP_000050.3	G	G	-	-	-	-	-	3.29	1.36	0.21139	T	-0.9073	-	-	-	0	1	13:32900242	32900242	0	0	0
NC_000013.10	:	g.32900242G>T	13:g.32900242G>T	13:32900242-32900242	T	missense_variant	MODERATE	BRCA2	675	Transcript	NM_000059.4	protein_coding	2027-05-01	-	NM_000059.4:c.430G>T	NP_000050.3:p.Val144Phe	629	430	144	V/F	Gtt/Ttt	-	-	1	-	EntrezGene	NP_000050.3	G	G	-	-	-	-	-	3.29	1.36	0.21139	T	-0.908	-	-	-	0	1	13:32900242	32900242	0	0	0
NC_000013.10	:	g.32900243T>C	13:g.32900243T>C	13:32900243-32900243	C	missense_variant	MODERATE	BRCA2	675	Transcript	NM_000059.4	protein_coding	2027-05-01	-	NM_000059.4:c.431T>C	NP_000050.3:p.Val144Ala	630	431	144	V/A	gTt/gCt	-	-	1	-	EntrezGene	NP_000050.3	T	T	-	-	-	-	-	3.18	-2.78	0.05512	T	-0.9341	-	-	-	0	1	13:32900243	32900243	0	0	0
NC_000013.10	:	g.32900245G>A	13:g.32900245G>A	13:32900245-32900245	A	missense_variant	MODERATE	BRCA2	675	Transcript	NM_000059.4	protein_coding	2027-05-01	-	NM_000059.4:c.433G>A	NP_000050.3:p.Val145Ile	632	433	145	V/I	Gtt/Att	-	-	1	-	EntrezGene	NP_000050.3	G	G	-	-	-	-	-	4.58	1.73	0.23565	T	-0.9093	-	-	-	0	1	13:32900245	32900245	0	0	0
NC_000013.10	:	g.32900245_32900249del	13:g.32900245_32900249del	13:32900244-32900249	-	frameshift_variant	HIGH	BRCA2	675	Transcript	NM_000059.4	protein_coding	2027-05-01	-	NM_000059.4:c.433_437del	NP_000050.3:p.Val145ThrfsTer11	632-636	433-437	145-146	VL/X	GTTCTa/a	-	-	1	-	EntrezGene	NP_000050.3	GTTCT	GTTCT	-	-	-	-	-	-	-	-	-	-	-	-	-	1	0	13:32900244	32900249	1	0	0
NC_000013.10	:	g.32900247_32900256del	13:g.32900247_32900256del	13:32900246-32900256	-	frameshift_variant	HIGH	BRCA2	675	Transcript	NM_000059.4	protein_coding	2027-05-01	-	NM_000059.4:c.435_444del	NP_000050.3:p.Leu146HisfsTer3	634-643	435-444	145-148	VLQC/X	gtTCTACAATGT/gt	-	-	1	-	EntrezGene	NP_000050.3	TCTACAATGT	TCTACAATGT	Breast-ovarian_cancer__familial_2+ClinVar+rs397507717,Hereditary_breast_and_ovarian_cancer_syndrome+ClinVar+rs397507717,Breast-ovarian_cancer__familial_2+ClinVar+rs80358674,Breast-ovarian_cancer__familial_2+ClinVar+rs80358674,Cancer_of_the_pancreas+ClinVar+rs80358674,ClinVar:_phenotype_not_specified+ClinVar+rs80358674,ClinVar:_phenotype_not_specified+ClinVar+rs80358674,ClinVar:_phenotype_not_spec…	-	-	-	-	-	-	-	-	-	-	-	-	1	0	13:32900246	32900256	1	0	0
NC_000013.10	:	g.32900248C>T	13:g.32900248C>T	13:32900248-32900248	T	synonymous_variant	LOW	BRCA2	675	Transcript	NM_000059.4	protein_coding	2027-05-01	-	NM_000059.4:c.436C>T	NP_000050.3:p.Leu146%3D	635	436	146	L	Cta/Tta	-	-	1	-	EntrezGene	NP_000050.3	C	C	-	-	-	-	-	-	-	-	-	-	-	-	-	1	0	13:32900248	32900248	0	0	0
NC_000013.10	:	g.32900249T>C	13:g.32900249T>C	13:32900249-32900249	C	missense_variant	MODERATE	BRCA2	675	Transcript	NM_000059.4	protein_coding	2027-05-01	-	NM_000059.4:c.437T>C	NP_000050.3:p.Leu146Pro	636	437	146	L/P	cTa/cCa	-	-	1	-	EntrezGene	NP_000050.3	T	T	-	-	-	1	9.42e-06	4.91	3.73	0.41982	T	-0.7951	109290	1	9.14997e-06	0	0	13:32900249	32900249	0	0	0
NC_000013.10	:	g.32900250del	13:g.32900250del	13:32900249-32900250	-	frameshift_variant	HIGH	BRCA2	675	Transcript	NM_000059.4	protein_coding	2027-05-01	-	NM_000059.4:c.438del	NP_000050.3:p.Gln147AsnfsTer5	637	438	146	L/X	ctA/ct	-	-	1	-	EntrezGene	NP_000050.3	A	A	-	-	-	-	-	-	-	-	-	-	-	-	-	1	0	13:32900249	32900250	1	0	0
NC_000013.10	:	g.32900251C>T	13:g.32900251C>T	13:32900251-32900251	T	stop_gained	HIGH	BRCA2	675	Transcript	NM_000059.4	protein_coding	2027-05-01	-	NM_000059.4:c.439C>T	NP_000050.3:p.Gln147Ter	638	439	147	Q/*	Caa/Taa	-	-	1	-	EntrezGene	NP_000050.3	C	C	-	-	-	-	-	4.91	4.91	0.63897	-	-	-	-	-	1	0	13:32900251	32900251	1	0	0
NC_000013.10	:	g.32900252A>T	13:g.32900252A>T	13:32900252-32900252	T	missense_variant	MODERATE	BRCA2	675	Transcript	NM_000059.4	protein_coding	2027-05-01	-	NM_000059.4:c.440A>T	NP_000050.3:p.Gln147Leu	639	440	147	Q/L	cAa/cTa	-	-	1	-	EntrezGene	NP_000050.3	A	A	-	-	-	-	-	4.91	-1.65	0.07849	T	-0.9129	109316	0	0	0	1	13:32900252	32900252	0	0	0
NC_000013.10	:	g.32900253A>G	13:g.32900253A>G	13:32900253-32900253	G	synonymous_variant	LOW	BRCA2	675	Transcript	NM_000059.4	protein_coding	2027-05-01	-	NM_000059.4:c.441A>G	NP_000050.3:p.Gln147%3D	640	441	147	Q	caA/caG	-	-	1	-	EntrezGene	NP_000050.3	A	A	-	-	-	-	-	-	-	-	-	-	-	-	-	1	0	13:32900253	32900253	0	0	0
NC_000013.10	:	g.32900253A>T	13:g.32900253A>T	13:32900253-32900253	T	missense_variant	MODERATE	BRCA2	675	Transcript	NM_000059.4	protein_coding	2027-05-01	-	NM_000059.4:c.441A>T	NP_000050.3:p.Gln147His	640	441	147	Q/H	caA/caT	-	-	1	-	EntrezGene	NP_000050.3	A	A	-	-	-	-	-	4.91	-0.484	0.11469	T	-0.839	-	-	-	0	1	13:32900253	32900253	0	0	0
NC_000013.10	:	g.32900253del	13:g.32900253del	13:32900252-32900253	-	frameshift_variant	HIGH	BRCA2	675	Transcript	NM_000059.4	protein_coding	2027-05-01	-	NM_000059.4:c.441del	NP_000050.3:p.Gln147HisfsTer5	640	441	147	Q/X	caA/ca	-	-	1	-	EntrezGene	NP_000050.3	A	A	-	-	-	-	-	-	-	-	-	-	-	-	-	1	0	13:32900252	32900253	1	0	0
NC_000013.10	:	g.32900254T>A	13:g.32900254T>A	13:32900254-32900254	A	missense_variant	MODERATE	BRCA2	675	Transcript	NM_000059.4	protein_coding	2027-05-01	-	NM_000059.4:c.442T>A	NP_000050.3:p.Cys148Ser	641	442	148	C/S	Tgt/Agt	-	-	1	-	EntrezGene	NP_000050.3	T	T	-	-	-	-	-	4.91	-2.81	0.05459	T	-0.9214	109326	0	0	0	1	13:32900254	32900254	0	0	0
NC_000013.10	:	g.32900254T>C	13:g.32900254T>C	13:32900254-32900254	C	missense_variant	MODERATE	BRCA2	675	Transcript	NM_000059.4	protein_coding	2027-05-01	-	NM_000059.4:c.442T>C	NP_000050.3:p.Cys148Arg	641	442	148	C/R	Tgt/Cgt	-	-	1	-	EntrezGene	NP_000050.3	T	T	-	-	-	3	2.826e-05	4.91	-2.81	0.05459	T	-0.9095	109326	2	1.82939e-05	0	1	13:32900254	32900254	0	0	0
NC_000013.10	:	g.32900255G>A	13:g.32900255G>A	13:32900255-32900255	A	missense_variant	MODERATE	BRCA2	675	Transcript	NM_000059.4	protein_coding	2027-05-01	-	NM_000059.4:c.443G>A	NP_000050.3:p.Cys148Tyr	642	443	148	C/Y	tGt/tAt	-	-	1	-	EntrezGene	NP_000050.3	G	G	-	-	-	-	-	4.91	-3.19	0.04853	T	-0.9534	-	-	-	0	1	13:32900255	32900255	0	0	0
NC_000013.10	:	g.32900255G>T	13:g.32900255G>T	13:32900255-32900255	T	missense_variant	MODERATE	BRCA2	675	Transcript	NM_000059.4	protein_coding	2027-05-01	-	NM_000059.4:c.443G>T	NP_000050.3:p.Cys148Phe	642	443	148	C/F	tGt/tTt	-	-	1	-	EntrezGene	NP_000050.3	G	G	-	-	-	-	-	4.91	-3.19	0.04853	T	-0.9952	-	-	-	0	1	13:32900255	32900255	0	0	0
NC_000013.10	:	g.32900258C>T	13:g.32900258C>T	13:32900258-32900258	T	missense_variant	MODERATE	BRCA2	675	Transcript	NM_000059.4	protein_coding	2027-05-01	-	NM_000059.4:c.446C>T	NP_000050.3:p.Thr149Ile	645	446	149	T/I	aCa/aTa	-	-	1	-	EntrezGene	NP_000050.3	C	C	Hereditary_cancer-predisposing_syndrome+ClinVar+rs1593886804	-	-	-	-	4.91	3.16	0.35406	T	-0.8252	-	-	-	0	0	13:32900258	32900258	0	0	0
NC_000013.10	:	g.32900261A>C	13:g.32900261A>C	13:32900261-32900261	C	missense_variant	MODERATE	BRCA2	675	Transcript	NM_000059.4	protein_coding	2027-05-01	-	NM_000059.4:c.449A>C	NP_000050.3:p.His150Pro	648	449	150	H/P	cAt/cCt	-	-	1	-	EntrezGene	NP_000050.3	A	A	Breast-ovarian_cancer__familial_2+ClinVar+rs397507722,ClinVar:_phenotype_not_specified+ClinVar+rs397507722,ClinVar:_phenotype_not_specified+ClinVar+rs397507722,Hereditary_breast_and_ovarian_cancer_syndrome+ClinVar+rs397507722,Hereditary_cancer-predisposing_syndrome+ClinVar+rs397507722,Hereditary_cancer-predisposing_syndrome+ClinVar+rs397507722	-	-	-	-	4.91	2.24	0.27264	T	-0.8604	-	-	-	0	0	13:32900261	32900261	0	0	0
NC_000013.10	:	g.32900261A>G	13:g.32900261A>G	13:32900261-32900261	G	missense_variant	MODERATE	BRCA2	675	Transcript	NM_000059.4	protein_coding	2027-05-01	-	NM_000059.4:c.449A>G	NP_000050.3:p.His150Arg	648	449	150	H/R	cAt/cGt	-	-	1	-	EntrezGene	NP_000050.3	A	A	Breast-ovarian_cancer__familial_2+ClinVar+rs397507722,ClinVar:_phenotype_not_specified+ClinVar+rs397507722,ClinVar:_phenotype_not_specified+ClinVar+rs397507722,Hereditary_breast_and_ovarian_cancer_syndrome+ClinVar+rs397507722,Hereditary_cancer-predisposing_syndrome+ClinVar+rs397507722,Hereditary_cancer-predisposing_syndrome+ClinVar+rs397507722	-	-	-	-	4.91	2.24	0.27264	T	-0.9197	-	-	-	0	0	13:32900261	32900261	0	0	0
NC_000013.10	:	g.32900263G>A	13:g.32900263G>A	13:32900263-32900263	A	missense_variant	MODERATE	BRCA2	675	Transcript	NM_000059.4	protein_coding	2027-05-01	-	NM_000059.4:c.451G>A	NP_000050.3:p.Val151Ile	650	451	151	V/I	Gta/Ata	-	-	1	-	EntrezGene	NP_000050.3	G	G	Breast-ovarian_cancer__familial_2+ClinVar+rs397507335,Hereditary_breast_and_ovarian_cancer_syndrome+ClinVar+rs397507335,Hereditary_cancer-predisposing_syndrome+ClinVar+rs397507335	-	-	-	-	4.91	2.85	0.32333	T	-0.8913	-	-	-	0	0	13:32900263	32900263	0	0	0
NC_000013.10	:	g.32900263_32900264dup	13:g.32900263_32900264dup	13:32900264-32900264	GT	frameshift_variant	HIGH	BRCA2	675	Transcript	NM_000059.4	protein_coding	2027-05-01	-	NM_000059.4:c.451_452dup	NP_000050.3:p.Thr152Ter	651-652	452-453	151	V/VX	gta/gtGTa	-	-	1	-	EntrezGene	NP_000050.3	-	-	Breast-ovarian_cancer__familial_2+ClinVar+rs876659317,Hereditary_cancer-predisposing_syndrome+ClinVar+rs876659317,Breast-ovarian_cancer__familial_2+ClinVar+rs730881503,ClinVar:_phenotype_not_specified+ClinVar+rs730881503,Hereditary_breast_and_ovarian_cancer_syndrome+ClinVar+rs730881503,Hereditary_cancer-predisposing_syndrome+ClinVar+rs730881503	-	-	-	-	-	-	-	-	-	-	-	-	1	0	13:32900264	32900264	1	0	0
NC_000013.10	:	g.32900264T>C	13:g.32900264T>C	13:32900264-32900264	C	missense_variant	MODERATE	BRCA2	675	Transcript	NM_000059.4	protein_coding	2027-05-01	-	NM_000059.4:c.452T>C	NP_000050.3:p.Val151Ala	651	452	151	V/A	gTa/gCa	-	-	1	-	EntrezGene	NP_000050.3	T	T	-	-	-	1	9.42e-06	4.91	-5.78	0.02169	T	-0.905	109356	1	-	0	1	13:32900264	32900264	0	0	0
NC_000013.10	:	g.32900264dup	13:g.32900264dup	13:32900264-32900264	T	frameshift_variant	HIGH	BRCA2	675	Transcript	NM_000059.4	protein_coding	2027-05-01	-	NM_000059.4:c.452dup	NP_000050.3:p.Thr152AsnfsTer6	651-652	452-453	151	V/VX	gta/gtTa	-	-	1	-	EntrezGene	NP_000050.3	-	-	-	-	-	-	-	-	-	-	-	-	-	-	9.14445e-06	1	0	13:32900264	32900264	1	0	0
NC_000013.10	:	g.32900266A>G	13:g.32900266A>G	13:32900266-32900266	G	missense_variant	MODERATE	BRCA2	675	Transcript	NM_000059.4	protein_coding	2027-05-01	-	NM_000059.4:c.454A>G	NP_000050.3:p.Thr152Ala	653	454	152	T/A	Aca/Gca	-	-	1	-	EntrezGene	NP_000050.3	A	A	breast_neoplasm+ClinVar+rs886037806,Hereditary_breast_and_ovarian_cancer_syndrome+ClinVar+rs886037806,Hereditary_cancer-predisposing_syndrome+ClinVar+rs886037806	-	-	-	-	4.91	3.7	0.41607	T	-1.0016	109352	0	0	0	0	13:32900266	32900266	0	0	0
NC_000013.10	:	g.32900266A>T	13:g.32900266A>T	13:32900266-32900266	T	missense_variant	MODERATE	BRCA2	675	Transcript	NM_000059.4	protein_coding	2027-05-01	-	NM_000059.4:c.454A>T	NP_000050.3:p.Thr152Ser	653	454	152	T/S	Aca/Tca	-	-	1	-	EntrezGene	NP_000050.3	A	A	breast_neoplasm+ClinVar+rs886037806,Hereditary_breast_and_ovarian_cancer_syndrome+ClinVar+rs886037806,Hereditary_cancer-predisposing_syndrome+ClinVar+rs886037806	-	-	-	-	4.91	3.7	0.41607	T	-1.0487	-	-	-	0	0	13:32900266	32900266	0	0	0
NC_000013.10	:	g.32900267C>A	13:g.32900267C>A	13:32900267-32900267	A	missense_variant	MODERATE	BRCA2	675	Transcript	NM_000059.4	protein_coding	2027-05-01	-	NM_000059.4:c.455C>A	NP_000050.3:p.Thr152Lys	654	455	152	T/K	aCa/aAa	-	-	1	-	EntrezGene	NP_000050.3	C	C	Breast-ovarian_cancer__familial_2+ClinVar+rs80358691,ClinVar:_phenotype_not_specified+ClinVar+rs80358691,Hereditary_breast_and_ovarian_cancer_syndrome+ClinVar+rs80358691,Hereditary_cancer-predisposing_syndrome+ClinVar+rs80358691	-	-	-	-	4.91	4.91	0.63897	T	-1.0179	-	-	-	0	0	13:32900267	32900267	0	0	0
NC_000013.10	:	g.32900269C>A	13:g.32900269C>A	13:32900269-32900269	A	missense_variant	MODERATE	BRCA2	675	Transcript	NM_000059.4	protein_coding	2027-05-01	-	NM_000059.4:c.457C>A	NP_000050.3:p.Pro153Thr	656	457	153	P/T	Cca/Aca	-	-	1	-	EntrezGene	NP_000050.3	C	C	ClinVar:_phenotype_not_specified+ClinVar+rs1555280950,Hereditary_breast_and_ovarian_cancer_syndrome+ClinVar+rs1555280950,Hereditary_cancer-predisposing_syndrome+ClinVar+rs1555280950	-	-	-	-	4.91	4.07	0.46726	T	-1.0953	-	-	-	0	0	13:32900269	32900269	0	0	0
NC_000013.10	:	g.32900269C>T	13:g.32900269C>T	13:32900269-32900269	T	missense_variant	MODERATE	BRCA2	675	Transcript	NM_000059.4	protein_coding	2027-05-01	-	NM_000059.4:c.457C>T	NP_000050.3:p.Pro153Ser	656	457	153	P/S	Cca/Tca	-	-	1	-	EntrezGene	NP_000050.3	C	C	ClinVar:_phenotype_not_specified+ClinVar+rs1555280950,Hereditary_breast_and_ovarian_cancer_syndrome+ClinVar+rs1555280950,Hereditary_cancer-predisposing_syndrome+ClinVar+rs1555280950	-	-	-	-	4.91	4.07	0.46726	T	-1.1332	-	-	-	0	0	13:32900269	32900269	0	0	0
NC_000013.10	:	g.32900270C>T	13:g.32900270C>T	13:32900270-32900270	T	missense_variant	MODERATE	BRCA2	675	Transcript	NM_000059.4	protein_coding	2027-05-01	-	NM_000059.4:c.458C>T	NP_000050.3:p.Pro153Leu	657	458	153	P/L	cCa/cTa	-	-	1	-	EntrezGene	NP_000050.3	C	C	Hereditary_breast_and_ovarian_cancer_syndrome+ClinVar+rs1135401830,Hereditary_cancer-predisposing_syndrome+ClinVar+rs1135401830	-	-	-	-	4.91	4.91	0.63897	T	-0.992	-	-	-	0	0	13:32900270	32900270	0	0	0
NC_000013.10	:	g.32900271A>C	13:g.32900271A>C	13:32900271-32900271	C	synonymous_variant	LOW	BRCA2	675	Transcript	NM_000059.4	protein_coding	2027-05-01	-	NM_000059.4:c.459A>C	NP_000050.3:p.Pro153%3D	658	459	153	P	ccA/ccC	-	-	1	-	EntrezGene	NP_000050.3	A	A	Breast-ovarian_cancer__familial_2+ClinVar+rs786201631,ClinVar:_phenotype_not_specified+ClinVar+rs786201631,ClinVar:_phenotype_not_specified+ClinVar+rs786201631,Hereditary_breast_and_ovarian_cancer_syndrome+ClinVar+rs786201631,Hereditary_cancer-predisposing_syndrome+ClinVar+rs786201631	-	-	-	-	-	-	-	-	-	-	-	-	1	0	13:32900271	32900271	0	0	0
NC_000013.10	:	g.32900271A>G	13:g.32900271A>G	13:32900271-32900271	G	synonymous_variant	LOW	BRCA2	675	Transcript	NM_000059.4	protein_coding	2027-05-01	-	NM_000059.4:c.459A>G	NP_000050.3:p.Pro153%3D	658	459	153	P	ccA/ccG	-	-	1	-	EntrezGene	NP_000050.3	A	A	Breast-ovarian_cancer__familial_2+ClinVar+rs786201631,ClinVar:_phenotype_not_specified+ClinVar+rs786201631,ClinVar:_phenotype_not_specified+ClinVar+rs786201631,Hereditary_breast_and_ovarian_cancer_syndrome+ClinVar+rs786201631,Hereditary_cancer-predisposing_syndrome+ClinVar+rs786201631	-	-	-	-	-	-	-	-	-	-	-	-	1	0	13:32900271	32900271	0	0	0
NC_000013.10	:	g.32900273A>G	13:g.32900273A>G	13:32900273-32900273	G	missense_variant	MODERATE	BRCA2	675	Transcript	NM_000059.4	protein_coding	2027-05-01	-	NM_000059.4:c.461A>G	NP_000050.3:p.Gln154Arg	660	461	154	Q/R	cAa/cGa	-	-	1	-	EntrezGene	NP_000050.3	A	A	breast_neoplasm+ClinVar+rs756335278,Breast-ovarian_cancer__familial_2+ClinVar+rs80359459,ClinVar:_phenotype_not_specified+ClinVar+rs80359459,Hereditary_breast_and_ovarian_cancer_syndrome+ClinVar+rs80359459,Hereditary_cancer-predisposing_syndrome+ClinVar+rs80359459,Rhabdomyosarcoma__disease_+ClinVar+rs80359459	-	-	1	9.42e-06	4.91	4.91	0.63897	T	-1.1327	109350	1	9.14495e-06	0	0	13:32900273	32900273	0	0	0
NC_000013.10	:	g.32900274A>T	13:g.32900274A>T	13:32900274-32900274	T	missense_variant	MODERATE	BRCA2	675	Transcript	NM_000059.4	protein_coding	2027-05-01	-	NM_000059.4:c.462A>T	NP_000050.3:p.Gln154His	661	462	154	Q/H	caA/caT	-	-	1	-	EntrezGene	NP_000050.3	A	A	-	-	-	-	-	4.91	1.21	0.2024	T	-1.0898	-	-	-	0	1	13:32900274	32900274	0	0	0
NC_000013.10	:	g.32900274_32900275del	13:g.32900274_32900275del	13:32900273-32900275	-	frameshift_variant	HIGH	BRCA2	675	Transcript	NM_000059.4	protein_coding	2027-05-01	-	NM_000059.4:c.462_463del	NP_000050.3:p.Asp156Ter	661-662	462-463	154-155	QR/QX	caAAga/caga	-	-	1	-	EntrezGene	NP_000050.3	AA	AA	ClinVar:_phenotype_not_specified+ClinVar+rs876661040,Breast-ovarian_cancer__familial_2+ClinVar+rs886040542,Hereditary_breast_and_ovarian_cancer_syndrome+ClinVar+rs886040542	-	-	-	-	-	-	-	-	-	-	-	-	1	0	13:32900273	32900275	1	0	0
NC_000013.10	:	g.32900276G>A	13:g.32900276G>A	13:32900276-32900276	A	missense_variant	MODERATE	BRCA2	675	Transcript	NM_000059.4	protein_coding	2027-05-01	-	NM_000059.4:c.464G>A	NP_000050.3:p.Arg155Lys	663	464	155	R/K	aGa/aAa	-	-	1	-	EntrezGene	NP_000050.3	G	G	-	-	-	-	-	4.91	2.23	0.27189	T	-0.9078	-	-	0	0	0	13:32900276	32900276	0	0	0
NC_000013.10	:	g.32900276G>C	13:g.32900276G>C	13:32900276-32900276	C	missense_variant	MODERATE	BRCA2	675	Transcript	NM_000059.4	protein_coding	2027-05-01	-	NM_000059.4:c.464G>C	NP_000050.3:p.Arg155Thr	663	464	155	R/T	aGa/aCa	-	-	1	-	EntrezGene	NP_000050.3	G	G	-	-	-	-	-	4.91	2.23	0.27189	T	-1.0275	109350	0	0	0	0	13:32900276	32900276	0	0	0
NC_000013.10	:	g.32900276G>T	13:g.32900276G>T	13:32900276-32900276	T	missense_variant	MODERATE	BRCA2	675	Transcript	NM_000059.4	protein_coding	2027-05-01	-	NM_000059.4:c.464G>T	NP_000050.3:p.Arg155Ile	663	464	155	R/I	aGa/aTa	-	-	1	-	EntrezGene	NP_000050.3	G	G	-	-	-	-	-	4.91	2.23	0.27189	T	-0.9156	109350	0	-	0	0	13:32900276	32900276	0	0	0
NC_000013.10	:	g.32900276_32900280del	13:g.32900276_32900280del	13:32900275-32900280	-	frameshift_variant	HIGH	BRCA2	675	Transcript	NM_000059.4	protein_coding	2027-05-01	-	NM_000059.4:c.464_468del	NP_000050.3:p.Arg155LysfsTer26	663-667	464-468	155-156	RD/X	aGAGAT/a	-	-	1	-	EntrezGene	NP_000050.3	GAGAT	GAGAT	Breast-ovarian_cancer__familial_2+ClinVar+rs377639990,Breast-ovarian_cancer__familial_2+ClinVar+rs377639990,ClinVar:_phenotype_not_specified+ClinVar+rs377639990,Hereditary_breast_and_ovarian_cancer_syndrome+ClinVar+rs377639990,Hereditary_breast_and_ovarian_cancer_syndrome+ClinVar+rs377639990,Hereditary_cancer-predisposing_syndrome+ClinVar+rs377639990,Hereditary_cancer-predisposing_syndrome+ClinVa…	-	-	-	-	-	-	-	-	-	-	-	-	1	0	13:32900275	32900280	1	0	0
NC_000013.10	:	g.32900277A>T	13:g.32900277A>T	13:32900277-32900277	T	missense_variant	MODERATE	BRCA2	675	Transcript	NM_000059.4	protein_coding	2027-05-01	-	NM_000059.4:c.465A>T	NP_000050.3:p.Arg155Ser	664	465	155	R/S	agA/agT	-	-	1	-	EntrezGene	NP_000050.3	A	A	-	-	-	-	-	4.91	0.733	0.17439	T	-0.9658	-	-	-	0	1	13:32900277	32900277	0	0	0
NC_000013.10	:	g.32900277_32900278insT	13:g.32900277_32900278insT	13:32900277-32900277	T	frameshift_variant	HIGH	BRCA2	675	Transcript	NM_000059.4	protein_coding	2027-05-01	-	NM_000059.4:c.465_466insT	NP_000050.3:p.Asp156Ter	664-665	465-466	155-156	-/X	-/T	-	-	1	-	EntrezGene	NP_000050.3	-	-	FANCONI_ANEMIA_COMPLEMENTATION_GROUP_D_TYPE_1+DDG2P+ENSG00000139618,Breast_Cancer+MIM_morbid+ENSG00000139618,BREAST-OVARIAN_CANCER__FAMILIAL__SUSCEPTIBILITY_TO__2+MIM_morbid+ENSG00000139618,FANCONI_ANEMIA__COMPLEMENTATION_GROUP_A+MIM_morbid+ENSG00000139618,FANCONI_ANEMIA__COMPLEMENTATION_GROUP_D1+MIM_morbid+ENSG00000139618,GLIOMA_SUSCEPTIBILITY_3+MIM_morbid+ENSG00000139618,PANCREATIC_CANCER__SUSC…	-	-	-	-	-	-	-	-	-	-	-	-	1	0	13:32900277	32900277	1	0	0
NC_000013.10	:	g.32900278G>A	13:g.32900278G>A	13:32900278-32900278	A	missense_variant	MODERATE	BRCA2	675	Transcript	NM_000059.4	protein_coding	2027-05-01	-	NM_000059.4:c.466G>A	NP_000050.3:p.Asp156Asn	665	466	156	D/N	Gat/Aat	-	-	1	-	EntrezGene	NP_000050.3	G	G	-	-	-	-	-	4.91	1.57	0.2249	T	-0.9192	-	-	-	0	1	13:32900278	32900278	0	0	0
NC_000013.10	:	g.32900278_32900279insT	13:g.32900278_32900279insT	13:32900278-32900278	T	frameshift_variant	HIGH	BRCA2	675	Transcript	NM_000059.4	protein_coding	2027-05-01	-	NM_000059.4:c.466_467insT	NP_000050.3:p.Asp156ValfsTer2	665-666	466-467	156	D/VX	gat/gTat	-	-	1	-	EntrezGene	NP_000050.3	-	-	Breast-ovarian_cancer__familial_2+ClinVar+rs68071147,ClinVar:_phenotype_not_specified+ClinVar+rs68071147,Hereditary_breast_and_ovarian_cancer_syndrome+ClinVar+rs68071147,Hereditary_breast_and_ovarian_cancer_syndrome+ClinVar+rs68071147,Hereditary_breast_and_ovarian_cancer_syndrome+ClinVar+rs68071147,Hereditary_cancer-predisposing_syndrome+ClinVar+rs68071147,Hereditary_cancer-predisposing_syndrome+…	-	-	-	-	-	-	-	-	-	-	-	-	1	0	13:32900278	32900278	1	0	0
NC_000013.10	:	g.32900279A>C	13:g.32900279A>C	13:32900279-32900279	C	missense_variant	MODERATE	BRCA2	675	Transcript	NM_000059.4	protein_coding	2027-05-01	-	NM_000059.4:c.467A>C	NP_000050.3:p.Asp156Ala	666	467	156	D/A	gAt/gCt	-	-	1	-	EntrezGene	NP_000050.3	A	A	-	-	-	-	-	4.91	3.69	0.41483	T	-0.8969	-	-	-	0	0	13:32900279	32900279	0	0	0
NC_000013.10	:	g.32900279A>G	13:g.32900279A>G	13:32900279-32900279	G	missense_variant	MODERATE	BRCA2	675	Transcript	NM_000059.4	protein_coding	2027-05-01	-	NM_000059.4:c.467A>G	NP_000050.3:p.Asp156Gly	666	467	156	D/G	gAt/gGt	-	-	1	-	EntrezGene	NP_000050.3	A	A	-	-	-	10	9.419e-05	4.91	3.69	0.41483	T	-0.881	109344	11	0.0001006	0	0	13:32900279	32900279	0	0	0
NC_000013.10	:	g.32900279A>T	13:g.32900279A>T	13:32900279-32900279	T	missense_variant	MODERATE	BRCA2	675	Transcript	NM_000059.4	protein_coding	2027-05-01	-	NM_000059.4:c.467A>T	NP_000050.3:p.Asp156Val	666	467	156	D/V	gAt/gTt	-	-	1	-	EntrezGene	NP_000050.3	A	A	-	-	-	-	-	4.91	3.69	0.41483	T	-0.8078	-	-	-	0	0	13:32900279	32900279	0	0	0
NC_000013.10	:	g.32900280T>A	13:g.32900280T>A	13:32900280-32900280	A	missense_variant	MODERATE	BRCA2	675	Transcript	NM_000059.4	protein_coding	2027-05-01	-	NM_000059.4:c.468T>A	NP_000050.3:p.Asp156Glu	667	468	156	D/E	gaT/gaA	-	-	1	-	EntrezGene	NP_000050.3	T	T	-	-	-	-	-	4.91	0.485	0.1604	T	-0.9602	-	-	0	0	1	13:32900280	32900280	0	0	0
NC_000013.10	:	g.32900280T>G	13:g.32900280T>G	13:32900280-32900280	G	missense_variant	MODERATE	BRCA2	675	Transcript	NM_000059.4	protein_coding	2027-05-01	-	NM_000059.4:c.468T>G	NP_000050.3:p.Asp156Glu	667	468	156	D/E	gaT/gaG	-	-	1	-	EntrezGene	NP_000050.3	T	T	-	-	-	-	-	4.91	0.485	0.1604	T	-0.9602	109344	0	-	0	1	13:32900280	32900280	0	0	0
NC_000013.10	:	g.32900280dup	13:g.32900280dup	13:32900280-32900280	T	frameshift_variant	HIGH	BRCA2	675	Transcript	NM_000059.4	protein_coding	2027-05-01	-	NM_000059.4:c.468dup	NP_000050.3:p.Lys157Ter	667-668	468-469	156-157	-/X	-/T	-	-	1	-	EntrezGene	NP_000050.3	-	-	Hereditary_cancer-predisposing_syndrome+ClinVar+rs1197305103,Breast-ovarian_cancer__familial_2+ClinVar+rs1555280955,Hereditary_cancer-predisposing_syndrome+ClinVar+rs1555280955,Breast-ovarian_cancer__familial_2+ClinVar+rs1593886887,Breast-ovarian_cancer__familial_2+ClinVar+rs397507739,ClinVar:_phenotype_not_specified+ClinVar+rs397507739,Hereditary_breast_and_ovarian_cancer_syndrome+ClinVar+rs3975…	-	-	-	-	-	-	-	-	-	-	-	-	1	0	13:32900280	32900280	1	0	0
NC_000013.10	:	g.32900281A>T	13:g.32900281A>T	13:32900281-32900281	T	stop_gained	HIGH	BRCA2	675	Transcript	NM_000059.4	protein_coding	2027-05-01	-	NM_000059.4:c.469A>T	NP_000050.3:p.Lys157Ter	668	469	157	K/*	Aag/Tag	-	-	1	-	EntrezGene	NP_000050.3	A	A	-	-	-	-	-	4.91	4.91	0.63897	-	-	-	-	-	1	0	13:32900281	32900281	1	0	0
NC_000013.10	:	g.32900281_32900282del	13:g.32900281_32900282del	13:32900280-32900282	-	frameshift_variant	HIGH	BRCA2	675	Transcript	NM_000059.4	protein_coding	2027-05-01	-	NM_000059.4:c.469_470del	NP_000050.3:p.Lys157ValfsTer25	668-669	469-470	157	K/X	AAg/g	-	-	1	-	EntrezGene	NP_000050.3	AA	AA	-	-	-	-	-	-	-	-	-	-	-	-	-	1	0	13:32900280	32900282	1	0	0
NC_000013.10	:	g.32900281_32900282insT	13:g.32900281_32900282insT	13:32900281-32900281	T	frameshift_variant	HIGH	BRCA2	675	Transcript	NM_000059.4	protein_coding	2027-05-01	-	NM_000059.4:c.469_470insT	NP_000050.3:p.Lys157IlefsTer26	668-669	469-470	157	K/IX	aag/aTag	-	-	1	-	EntrezGene	NP_000050.3	-	-	-	-	-	-	-	-	-	-	-	-	-	-	-	1	0	13:32900281	32900281	1	0	0
NC_000013.10	:	g.32900282_32900286del	13:g.32900282_32900286del	13:32900281-32900286	-	frameshift_variant,splice_region_variant	HIGH	BRCA2	675	Transcript	NM_000059.4	protein_coding	2027-05-01	-	NM_000059.4:c.470_474del	NP_000050.3:p.Lys157SerfsTer24	669-673	470-474	157-158	KS/X	aAGTCA/a	-	-	1	-	EntrezGene	NP_000050.3	AGTCA	AGTCA	Breast-ovarian_cancer__familial_2+ClinVar+rs1060502395,Hereditary_breast_and_ovarian_cancer_syndrome+ClinVar+rs1060502395,Breast-ovarian_cancer__familial_2+ClinVar+rs886040546,Breast-ovarian_cancer__familial_2+ClinVar+rs80358701,Breast-ovarian_cancer__familial_2+ClinVar+rs80358701,ClinVar:_phenotype_not_specified+ClinVar+rs80358701,Hereditary_breast_and_ovarian_cancer_syndrome+ClinVar+rs80358701,…	-	-	-	-	-	-	-	-	-	-	-	-	1	0	13:32900281	32900286	0	0	0
NC_000013.10	:	g.32900282del	13:g.32900282del	13:32900281-32900282	-	frameshift_variant	HIGH	BRCA2	675	Transcript	NM_000059.4	protein_coding	2027-05-01	-	NM_000059.4:c.470del	NP_000050.3:p.Lys157SerfsTer15	669	470	157	K/X	aAg/ag	-	-	1	-	EntrezGene	NP_000050.3	A	A	-	-	-	-	-	-	-	-	-	-	-	-	-	1	0	13:32900281	32900282	1	0	0
NC_000013.10	:	g.32900282dup	13:g.32900282dup	13:32900282-32900282	A	frameshift_variant	HIGH	BRCA2	675	Transcript	NM_000059.4	protein_coding	2027-05-01	-	NM_000059.4:c.470dup	NP_000050.3:p.Ser158ValfsTer25	669-670	470-471	157	K/KX	aag/aaAg	-	-	1	-	EntrezGene	NP_000050.3	-	-	-	-	-	-	-	-	-	-	-	-	-	-	-	1	0	13:32900282	32900282	1	0	0
NC_000013.10	:	g.32900283_32900284insA	13:g.32900283_32900284insA	13:32900283-32900283	A	frameshift_variant	HIGH	BRCA2	675	Transcript	NM_000059.4	protein_coding	2027-05-01	-	NM_000059.4:c.471_472insA	NP_000050.3:p.Ser158IlefsTer25	670-671	471-472	157-158	-/X	-/A	-	-	1	-	EntrezGene	NP_000050.3	-	-	-	-	-	-	-	-	-	-	-	-	-	-	-	1	0	13:32900283	32900283	1	0	0
NC_000013.10	:	g.32900283del	13:g.32900283del	13:32900282-32900283	-	frameshift_variant	HIGH	BRCA2	675	Transcript	NM_000059.4	protein_coding	2027-05-01	-	NM_000059.4:c.471del	NP_000050.3:p.Lys157AsnfsTer15	670	471	157	K/X	aaG/aa	-	-	1	-	EntrezGene	NP_000050.3	G	G	-	-	-	-	-	-	-	-	-	-	-	-	-	1	0	13:32900282	32900283	1	0	0
NC_000013.10	:	g.32900285C>A	13:g.32900285C>A	13:32900285-32900285	A	stop_gained,splice_region_variant	HIGH	BRCA2	675	Transcript	NM_000059.4	protein_coding	2027-05-01	-	NM_000059.4:c.473C>A	NP_000050.3:p.Ser158Ter	672	473	158	S/*	tCa/tAa	-	-	1	-	EntrezGene	NP_000050.3	C	C	-	0.0348286	0.23	-	-	4.91	4.07	0.46726	-	-	-	-	-	0	0	13:32900285	32900285	0	0	0
NC_000013.10	:	g.32900285C>G	13:g.32900285C>G	13:32900285-32900285	G	stop_gained,splice_region_variant	HIGH	BRCA2	675	Transcript	NM_000059.4	protein_coding	2027-05-01	-	NM_000059.4:c.473C>G	NP_000050.3:p.Ser158Ter	672	473	158	S/*	tCa/tGa	-	-	1	-	EntrezGene	NP_000050.3	C	C	-	0.0113512	0.14	-	-	4.91	4.07	0.46726	-	-	-	-	-	0	0	13:32900285	32900285	0	0	0
NC_000013.10	:	g.32900285C>T	13:g.32900285C>T	13:32900285-32900285	T	missense_variant,splice_region_variant	MODERATE	BRCA2	675	Transcript	NM_000059.4	protein_coding	2027-05-01	-	NM_000059.4:c.473C>T	NP_000050.3:p.Ser158Leu	672	473	158	S/L	tCa/tTa	-	-	1	-	EntrezGene	NP_000050.3	C	C	-	0.512339	0.694	-	-	4.91	4.07	0.46726	T	-0.9026	-	-	-	0	0	13:32900285	32900285	0	0	0
NC_000013.10	:	g.32900286A>G	13:g.32900286A>G	13:32900286-32900286	G	splice_region_variant,synonymous_variant	LOW	BRCA2	675	Transcript	NM_000059.4	protein_coding	2027-05-01	-	NM_000059.4:c.474A>G	NP_000050.3:p.Ser158%3D	673	474	158	S	tcA/tcG	-	-	1	-	EntrezGene	NP_000050.3	A	A	-	0.18836	0.516	-	-	-	-	-	-	-	-	-	-	0	1	13:32900286	32900286	0	0	0
NC_000013.10	:	g.32900287G>A	13:g.32900287G>A	13:32900287-32900287	A	missense_variant,splice_region_variant	MODERATE	BRCA2	675	Transcript	NM_000059.4	protein_coding	2027-05-01	-	NM_000059.4:c.475G>A	NP_000050.3:p.Val159Met	674	475	159	V/M	Gtg/Atg	-	-	1	-	EntrezGene	NP_000050.3	G	G	Breast-ovarian_cancer__familial_2+ClinVar+rs80358702,ClinVar:_phenotype_not_specified+ClinVar+rs80358702,ClinVar:_phenotype_not_specified+ClinVar+rs80358702,Hereditary_cancer-predisposing_syndrome+ClinVar+rs80358702	0.999654	1	-	-	4.91	4.06	0.46572	T	-0.9279	-	-	-	0	0	13:32900287	32900287	0	0	0
NC_000013.10	:	g.32900287G>C	13:g.32900287G>C	13:32900287-32900287	C	missense_variant,splice_region_variant	MODERATE	BRCA2	675	Transcript	NM_000059.4	protein_coding	2027-05-01	-	NM_000059.4:c.475G>C	NP_000050.3:p.Val159Leu	674	475	159	V/L	Gtg/Ctg	-	-	1	-	EntrezGene	NP_000050.3	G	G	Breast-ovarian_cancer__familial_2+ClinVar+rs80358702,ClinVar:_phenotype_not_specified+ClinVar+rs80358702,ClinVar:_phenotype_not_specified+ClinVar+rs80358702,Hereditary_cancer-predisposing_syndrome+ClinVar+rs80358702	0.999987	0.988	-	-	4.91	4.06	0.46572	T	-0.6949	-	-	-	0	0	13:32900287	32900287	0	0	0
NC_000013.10	:	g.32900288G>A	13:g.32900288G>A	13:32900288-32900288	A	splice_donor_variant	HIGH	BRCA2	675	Transcript	NM_000059.4	protein_coding	-	2026-05-01	NM_000059.4:c.475+1G>A	-	-	-	-	-	-	-	-	1	-	EntrezGene	NP_000050.3	G	G	Breast-ovarian_cancer__familial_2+ClinVar+rs81002797,Breast-ovarian_cancer__familial_2+ClinVar+rs81002797,ClinVar:_phenotype_not_specified+ClinVar+rs81002797,Hereditary_breast_and_ovarian_cancer_syndrome+ClinVar+rs81002797,Hereditary_breast_and_ovarian_cancer_syndrome+ClinVar+rs81002797,Hereditary_cancer-predisposing_syndrome+ClinVar+rs81002797	0.999938	0.934	-	-	-	-	-	-	-	-	-	-	1	0	13:32900288	32900288	1	0	0
NC_000013.10	:	g.32900288G>T	13:g.32900288G>T	13:32900288-32900288	T	splice_donor_variant	HIGH	BRCA2	675	Transcript	NM_000059.4	protein_coding	-	2026-05-01	NM_000059.4:c.475+1G>T	-	-	-	-	-	-	-	-	1	-	EntrezGene	NP_000050.3	G	G	Breast-ovarian_cancer__familial_2+ClinVar+rs81002797,Breast-ovarian_cancer__familial_2+ClinVar+rs81002797,ClinVar:_phenotype_not_specified+ClinVar+rs81002797,Hereditary_breast_and_ovarian_cancer_syndrome+ClinVar+rs81002797,Hereditary_breast_and_ovarian_cancer_syndrome+ClinVar+rs81002797,Hereditary_cancer-predisposing_syndrome+ClinVar+rs81002797	0.999938	0.93	-	-	-	-	-	-	-	-	-	-	1	0	13:32900288	32900288	1	0	0
NC_000013.10	:	g.32900289T>A	13:g.32900289T>A	13:32900289-32900289	A	splice_donor_variant	HIGH	BRCA2	675	Transcript	NM_000059.4	protein_coding	-	2026-05-01	NM_000059.4:c.475+2T>A	-	-	-	-	-	-	-	-	1	-	EntrezGene	NP_000050.3	T	T	Hereditary_breast_and_ovarian_cancer_syndrome+ClinVar+rs1555280966,Hereditary_cancer-predisposing_syndrome+ClinVar+rs1555280966	0.999967	0.928	-	-	-	-	-	-	-	-	-	-	1	0	13:32900289	32900289	1	0	0
NC_000013.10	:	g.32900289T>C	13:g.32900289T>C	13:32900289-32900289	C	splice_donor_variant	HIGH	BRCA2	675	Transcript	NM_000059.4	protein_coding	-	2026-05-01	NM_000059.4:c.475+2T>C	-	-	-	-	-	-	-	-	1	-	EntrezGene	NP_000050.3	T	T	Hereditary_breast_and_ovarian_cancer_syndrome+ClinVar+rs1555280966,Hereditary_cancer-predisposing_syndrome+ClinVar+rs1555280966	0.985489	0.64	-	-	-	-	-	-	-	-	-	-	1	0	13:32900289	32900289	1	0	0
NC_000013.10	:	g.32900290A>G	13:g.32900290A>G	13:32900290-32900290	G	splice_donor_region_variant,intron_variant	LOW	BRCA2	675	Transcript	NM_000059.4	protein_coding	-	2026-05-01	NM_000059.4:c.475+3A>G	-	-	-	-	-	-	-	-	1	-	EntrezGene	NP_000050.3	A	A	Breast_and/or_ovarian_cancer+ClinVar+rs81002795,Breast-ovarian_cancer__familial_2+ClinVar+rs81002795,Breast-ovarian_cancer__familial_2+ClinVar+rs81002795,ClinVar:_phenotype_not_specified+ClinVar+rs81002795,Hereditary_cancer-predisposing_syndrome+ClinVar+rs81002795	0.996905	0.73	-	-	-	-	-	-	-	-	-	-	1	0	13:32900290	32900290	0	0	0
NC_000013.10	:	g.32900290A>T	13:g.32900290A>T	13:32900290-32900290	T	splice_donor_region_variant,intron_variant	LOW	BRCA2	675	Transcript	NM_000059.4	protein_coding	-	2026-05-01	NM_000059.4:c.475+3A>T	-	-	-	-	-	-	-	-	1	-	EntrezGene	NP_000050.3	A	A	Breast_and/or_ovarian_cancer+ClinVar+rs81002795,Breast-ovarian_cancer__familial_2+ClinVar+rs81002795,Breast-ovarian_cancer__familial_2+ClinVar+rs81002795,ClinVar:_phenotype_not_specified+ClinVar+rs81002795,Hereditary_cancer-predisposing_syndrome+ClinVar+rs81002795	0.999397	0.874	-	-	-	-	-	-	-	-	-	-	1	0	13:32900290	32900290	0	0	0
NC_000013.10	:	g.32900291T>A	13:g.32900291T>A	13:32900291-32900291	A	splice_donor_region_variant,intron_variant	LOW	BRCA2	675	Transcript	NM_000059.4	protein_coding	-	2026-05-01	NM_000059.4:c.475+4T>A	-	-	-	-	-	-	-	-	1	-	EntrezGene	NP_000050.3	T	T	Breast-ovarian_cancer__familial_2+ClinVar+rs276174848,ClinVar:_phenotype_not_specified+ClinVar+rs276174848,Hereditary_cancer-predisposing_syndrome+ClinVar+rs276174848,ClinVar:_phenotype_not_specified+ClinVar+rs746963311,Hereditary_cancer-predisposing_syndrome+ClinVar+rs746963311	3.43702e-05	0.048	-	-	-	-	-	-	-	-	-	-	0	1	13:32900291	32900291	0	0	0
NC_000013.10	:	g.32900291T>C	13:g.32900291T>C	13:32900291-32900291	C	splice_donor_region_variant,intron_variant	LOW	BRCA2	675	Transcript	NM_000059.4	protein_coding	-	2026-05-01	NM_000059.4:c.475+4T>C	-	-	-	-	-	-	-	-	1	-	EntrezGene	NP_000050.3	T	T	Breast-ovarian_cancer__familial_2+ClinVar+rs276174848,ClinVar:_phenotype_not_specified+ClinVar+rs276174848,Hereditary_cancer-predisposing_syndrome+ClinVar+rs276174848,ClinVar:_phenotype_not_specified+ClinVar+rs746963311,Hereditary_cancer-predisposing_syndrome+ClinVar+rs746963311	5.1332e-05	0.022	-	-	-	-	-	-	-	-	-	-	0	1	13:32900291	32900291	0	0	0
NC_000013.10	:	g.32900291del	13:g.32900291del	13:32900290-32900291	-	splice_donor_region_variant,intron_variant	LOW	BRCA2	675	Transcript	NM_000059.4	protein_coding	-	2026-05-01	NM_000059.4:c.475+4del	-	-	-	-	-	-	-	-	1	-	EntrezGene	NP_000050.3	T	T	Breast-ovarian_cancer__familial_2+ClinVar+rs276174848,ClinVar:_phenotype_not_specified+ClinVar+rs276174848,Hereditary_cancer-predisposing_syndrome+ClinVar+rs276174848,ClinVar:_phenotype_not_specified+ClinVar+rs746963311,Hereditary_cancer-predisposing_syndrome+ClinVar+rs746963311	-	-	-	-	-	-	-	-	-	-	-	-	1	0	13:32900290	32900291	0	0	0
NC_000013.10	:	g.32900292G>T	13:g.32900292G>T	13:32900292-32900292	T	splice_donor_5th_base_variant,intron_variant	LOW	BRCA2	675	Transcript	NM_000059.4	protein_coding	-	2026-05-01	NM_000059.4:c.475+5G>T	-	-	-	-	-	-	-	-	1	-	EntrezGene	NP_000050.3	G	G	ClinVar:_phenotype_not_specified+ClinVar+rs730881504	0.918177	0.602	-	-	-	-	-	-	-	-	-	-	1	0	13:32900292	32900292	0	0	0
NC_000013.10	:	g.32900293A>G	13:g.32900293A>G	13:32900293-32900293	G	splice_donor_region_variant,intron_variant	LOW	BRCA2	675	Transcript	NM_000059.4	protein_coding	-	2026-05-01	NM_000059.4:c.475+6A>G	-	-	-	-	-	-	-	-	1	-	EntrezGene	NP_000050.3	A	A	-	0.000108312	0	-	-	-	-	-	-	-	-	-	-	0	1	13:32900293	32900293	0	0	0
NC_000013.10	:	g.32900295dup	13:g.32900295dup	13:32900295-32900295	T	intron_variant	MODIFIER	BRCA2	675	Transcript	NM_000059.4	protein_coding	-	2026-05-01	NM_000059.4:c.475+8dup	-	-	-	-	-	-	-	-	1	-	EntrezGene	NP_000050.3	-	-	-	-	-	-	-	-	-	-	-	-	-	-	-	1	0	13:32900295	32900295	0	0	0
NC_000013.10	:	g.32900301C>T	13:g.32900301C>T	13:32900301-32900301	T	intron_variant	MODIFIER	BRCA2	675	Transcript	NM_000059.4	protein_coding	-	2026-05-01	NM_000059.4:c.475+14C>T	-	-	-	-	-	-	-	-	1	-	EntrezGene	NP_000050.3	C	C	Breast-ovarian_cancer__familial_2+ClinVar+rs55698822,ClinVar:_phenotype_not_specified+ClinVar+rs55698822,ClinVar:_phenotype_not_specified+ClinVar+rs55698822,Hereditary_cancer-predisposing_syndrome+ClinVar+rs55698822	-	-	-	-	-	-	-	-	-	-	-	-	1	0	13:32900301	32900301	0	0	0
NC_000013.10	:	g.32900303A>T	13:g.32900303A>T	13:32900303-32900303	T	intron_variant	MODIFIER	BRCA2	675	Transcript	NM_000059.4	protein_coding	-	2026-05-01	NM_000059.4:c.475+16A>T	-	-	-	-	-	-	-	-	1	-	EntrezGene	NP_000050.3	A	A	Hereditary_breast_and_ovarian_cancer_syndrome+ClinVar+rs863224308	-	-	-	-	-	-	-	-	-	-	-	-	1	0	13:32900303	32900303	0	0	0
NC_000013.10	:	g.32900306C>A	13:g.32900306C>A	13:32900306-32900306	A	intron_variant	MODIFIER	BRCA2	675	Transcript	NM_000059.4	protein_coding	-	2026-05-01	NM_000059.4:c.475+19C>A	-	-	-	-	-	-	-	-	1	-	EntrezGene	NP_000050.3	C	C	ClinVar:_phenotype_not_specified+ClinVar+rs1254377915,Hereditary_breast_and_ovarian_cancer_syndrome+ClinVar+rs1254377915	-	-	-	-	-	-	-	-	-	-	-	-	1	0	13:32900306	32900306	0	0	0
NC_000013.10	:	g.32900306C>T	13:g.32900306C>T	13:32900306-32900306	T	intron_variant	MODIFIER	BRCA2	675	Transcript	NM_000059.4	protein_coding	-	2026-05-01	NM_000059.4:c.475+19C>T	-	-	-	-	-	-	-	-	1	-	EntrezGene	NP_000050.3	C	C	ClinVar:_phenotype_not_specified+ClinVar+rs1254377915,Hereditary_breast_and_ovarian_cancer_syndrome+ClinVar+rs1254377915	-	-	-	-	-	-	-	-	-	-	-	-	1	0	13:32900306	32900306	0	0	0
NC_000013.10	:	g.32900359T>G	13:g.32900359T>G	13:32900359-32900359	G	intron_variant	MODIFIER	BRCA2	675	Transcript	NM_000059.4	protein_coding	-	2026-05-01	NM_000059.4:c.476-20T>G	-	-	-	-	-	-	-	-	1	-	EntrezGene	NP_000050.3	T	T	Hereditary_cancer-predisposing_syndrome+ClinVar+rs1555280971	-	-	-	-	-	-	-	-	-	-	-	-	1	0	13:32900359	32900359	0	0	0
NC_000013.10	:	g.32900360C>A	13:g.32900360C>A	13:32900360-32900360	A	intron_variant	MODIFIER	BRCA2	675	Transcript	NM_000059.4	protein_coding	-	2026-05-01	NM_000059.4:c.476-19C>A	-	-	-	-	-	-	-	-	1	-	EntrezGene	NP_000050.3	C	C	Hereditary_cancer-predisposing_syndrome+ClinVar+rs786204272	-	-	-	-	-	-	-	-	-	-	-	-	1	0	13:32900360	32900360	0	0	0
NC_000013.10	:	g.32900364T>C	13:g.32900364T>C	13:32900364-32900364	C	splice_polypyrimidine_tract_variant,intron_variant	LOW	BRCA2	675	Transcript	NM_000059.4	protein_coding	-	2026-05-01	NM_000059.4:c.476-15T>C	-	-	-	-	-	-	-	-	1	-	EntrezGene	NP_000050.3	T	T	Hereditary_breast_and_ovarian_cancer_syndrome+ClinVar+rs200458964,Hereditary_cancer-predisposing_syndrome+ClinVar+rs200458964,Breast-ovarian_cancer__familial_2+ClinVar+rs276174849,ClinVar:_phenotype_not_specified+ClinVar+rs276174849,Hereditary_breast_and_ovarian_cancer_syndrome+ClinVar+rs276174849,Hereditary_cancer-predisposing_syndrome+ClinVar+rs276174849	-	-	-	-	-	-	-	-	-	-	-	-	1	0	13:32900364	32900364	0	0	0
NC_000013.10	:	g.32900364T>G	13:g.32900364T>G	13:32900364-32900364	G	splice_polypyrimidine_tract_variant,intron_variant	LOW	BRCA2	675	Transcript	NM_000059.4	protein_coding	-	2026-05-01	NM_000059.4:c.476-15T>G	-	-	-	-	-	-	-	-	1	-	EntrezGene	NP_000050.3	T	T	Hereditary_breast_and_ovarian_cancer_syndrome+ClinVar+rs200458964,Hereditary_cancer-predisposing_syndrome+ClinVar+rs200458964,Breast-ovarian_cancer__familial_2+ClinVar+rs276174849,ClinVar:_phenotype_not_specified+ClinVar+rs276174849,Hereditary_breast_and_ovarian_cancer_syndrome+ClinVar+rs276174849,Hereditary_cancer-predisposing_syndrome+ClinVar+rs276174849	-	-	-	-	-	-	-	-	-	-	-	-	1	0	13:32900364	32900364	0	0	0
NC_000013.10	:	g.32900368T>A	13:g.32900368T>A	13:32900368-32900368	A	splice_polypyrimidine_tract_variant,intron_variant	LOW	BRCA2	675	Transcript	NM_000059.4	protein_coding	-	2026-05-01	NM_000059.4:c.476-11T>A	-	-	-	-	-	-	-	-	1	-	EntrezGene	NP_000050.3	T	T	ClinVar:_phenotype_not_specified+ClinVar+rs1555280973,ClinVar:_phenotype_not_specified+ClinVar+rs1555280973,Hereditary_cancer-predisposing_syndrome+ClinVar+rs1555280973	0.332722	0.358	-	-	-	-	-	-	-	-	-	-	0	1	13:32900368	32900368	0	0	0
NC_000013.10	:	g.32900368T>C	13:g.32900368T>C	13:32900368-32900368	C	splice_polypyrimidine_tract_variant,intron_variant	LOW	BRCA2	675	Transcript	NM_000059.4	protein_coding	-	2026-05-01	NM_000059.4:c.476-11T>C	-	-	-	-	-	-	-	-	1	-	EntrezGene	NP_000050.3	T	T	ClinVar:_phenotype_not_specified+ClinVar+rs1555280973,ClinVar:_phenotype_not_specified+ClinVar+rs1555280973,Hereditary_cancer-predisposing_syndrome+ClinVar+rs1555280973	0.00326167	0.072	-	-	-	-	-	-	-	-	-	-	0	1	13:32900368	32900368	0	0	0
NC_000013.10	:	g.32900369T>A	13:g.32900369T>A	13:32900369-32900369	A	splice_polypyrimidine_tract_variant,intron_variant	LOW	BRCA2	675	Transcript	NM_000059.4	protein_coding	-	2026-05-01	NM_000059.4:c.476-10T>A	-	-	-	-	-	-	-	-	1	-	EntrezGene	NP_000050.3	T	T	Hereditary_breast_and_ovarian_cancer_syndrome+ClinVar+rs1593886998,Hereditary_cancer-predisposing_syndrome+ClinVar+rs1593886998	0.0659469	0.278	-	-	-	-	-	-	-	-	-	-	0	1	13:32900369	32900369	0	0	0
NC_000013.10	:	g.32900370del	13:g.32900370del	13:32900369-32900370	-	splice_polypyrimidine_tract_variant,intron_variant	LOW	BRCA2	675	Transcript	NM_000059.4	protein_coding	-	2026-05-01	NM_000059.4:c.476-9del	-	-	-	-	-	-	-	-	1	-	EntrezGene	NP_000050.3	T	T	-	-	-	-	-	-	-	-	-	-	-	-	-	1	0	13:32900369	32900370	0	0	0
NC_000013.10	:	g.32900370dup	13:g.32900370dup	13:32900370-32900370	T	splice_polypyrimidine_tract_variant,intron_variant	LOW	BRCA2	675	Transcript	NM_000059.4	protein_coding	-	2026-05-01	NM_000059.4:c.476-9dup	-	-	-	-	-	-	-	-	1	-	EntrezGene	NP_000050.3	-	-	ClinVar:_phenotype_not_specified+ClinVar+rs1311844326	-	-	-	-	-	-	-	-	-	-	-	-	1	0	13:32900370	32900370	0	0	0
NC_000013.10	:	g.32900371A>G	13:g.32900371A>G	13:32900371-32900371	G	splice_polypyrimidine_tract_variant,splice_region_variant,intron_variant	LOW	BRCA2	675	Transcript	NM_000059.4	protein_coding	-	2026-05-01	NM_000059.4:c.476-8A>G	-	-	-	-	-	-	-	-	1	-	EntrezGene	NP_000050.3	A	A	-	9.68695e-05	0.012	-	-	-	-	-	-	-	-	-	-	0	1	13:32900371	32900371	0	0	0
NC_000013.10	:	g.32900372C>G	13:g.32900372C>G	13:32900372-32900372	G	splice_polypyrimidine_tract_variant,splice_region_variant,intron_variant	LOW	BRCA2	675	Transcript	NM_000059.4	protein_coding	-	2026-05-01	NM_000059.4:c.476-7C>G	-	-	-	-	-	-	-	-	1	-	EntrezGene	NP_000050.3	C	C	Hereditary_breast_and_ovarian_cancer_syndrome+ClinVar+rs1400991957	0.999632	0.848	-	-	-	-	-	-	-	-	-	-	1	0	13:32900372	32900372	0	0	0
NC_000013.10	:	g.32900374C>T	13:g.32900374C>T	13:32900374-32900374	T	splice_polypyrimidine_tract_variant,splice_region_variant,intron_variant	LOW	BRCA2	675	Transcript	NM_000059.4	protein_coding	-	2026-05-01	NM_000059.4:c.476-5C>T	-	-	-	-	-	-	-	-	1	-	EntrezGene	NP_000050.3	C	C	ClinVar:_phenotype_not_specified+ClinVar+rs773802339	1.61145e-05	0.006	-	-	-	-	-	-	-	-	-	-	0	1	13:32900374	32900374	0	0	0
NC_000013.10	:	g.32900375C>T	13:g.32900375C>T	13:32900375-32900375	T	splice_polypyrimidine_tract_variant,splice_region_variant,intron_variant	LOW	BRCA2	675	Transcript	NM_000059.4	protein_coding	-	2026-05-01	NM_000059.4:c.476-4C>T	-	-	-	-	-	-	-	-	1	-	EntrezGene	NP_000050.3	C	C	-	1.69793e-05	0.004	-	-	-	-	-	-	-	-	-	-	0	1	13:32900375	32900375	0	0	0
NC_000013.10	:	g.32900375_32900378del	13:g.32900375_32900378del	13:32900374-32900378	-	splice_acceptor_variant,splice_polypyrimidine_tract_variant,intron_variant	HIGH	BRCA2	675	Transcript	NM_000059.4	protein_coding	-	2026-05-01	NM_000059.4:c.476-4_476-1del	-	-	-	-	-	-	-	-	1	-	EntrezGene	NP_000050.3	CCAG	CCAG	Breast-ovarian_cancer__familial_2+ClinVar+rs398122785,ClinVar:_phenotype_not_specified+ClinVar+rs587782880,Hereditary_breast_and_ovarian_cancer_syndrome+ClinVar+rs587782880,Hereditary_cancer-predisposing_syndrome+ClinVar+rs587782880,Breast-ovarian_cancer__familial_2+ClinVar+rs886040926,Breast-ovarian_cancer__familial_2+ClinVar+rs371431745,Breast-ovarian_cancer__familial_2+ClinVar+rs371431745,Clin…	-	-	-	-	-	-	-	-	-	-	-	-	1	0	13:32900374	32900378	0	0	0
NC_000013.10	:	g.32900375_32900378delinsT	13:g.32900375_32900378delinsT	13:32900374-32900378	T	splice_acceptor_variant,splice_polypyrimidine_tract_variant,intron_variant	HIGH	BRCA2	675	Transcript	NM_000059.4	protein_coding	-	2026-05-01	NM_000059.4:c.476-4_476-1delinsT	-	-	-	-	-	-	-	-	1	-	EntrezGene	NP_000050.3	CCAG	CCAG	Breast-ovarian_cancer__familial_2+ClinVar+rs398122785,ClinVar:_phenotype_not_specified+ClinVar+rs587782880,Hereditary_breast_and_ovarian_cancer_syndrome+ClinVar+rs587782880,Hereditary_cancer-predisposing_syndrome+ClinVar+rs587782880,Breast-ovarian_cancer__familial_2+ClinVar+rs886040926,Breast-ovarian_cancer__familial_2+ClinVar+rs371431745,Breast-ovarian_cancer__familial_2+ClinVar+rs371431745,Clin…	-	-	-	-	-	-	-	-	-	-	-	-	1	0	13:32900374	32900378	0	0	0
NC_000013.10	:	g.32900376C>A	13:g.32900376C>A	13:32900376-32900376	A	splice_polypyrimidine_tract_variant,splice_region_variant,intron_variant	LOW	BRCA2	675	Transcript	NM_000059.4	protein_coding	-	2026-05-01	NM_000059.4:c.476-3C>A	-	-	-	-	-	-	-	-	1	-	EntrezGene	NP_000050.3	C	C	-	0.948376	0.652	-	-	-	-	-	-	-	-	-	-	1	0	13:32900376	32900376	0	0	0
NC_000013.10	:	g.32900376C>T	13:g.32900376C>T	13:32900376-32900376	T	splice_polypyrimidine_tract_variant,splice_region_variant,intron_variant	LOW	BRCA2	675	Transcript	NM_000059.4	protein_coding	-	2026-05-01	NM_000059.4:c.476-3C>T	-	-	-	-	-	-	-	-	1	-	EntrezGene	NP_000050.3	C	C	-	0.000246659	0.106	-	-	-	-	-	-	-	-	-	-	0	1	13:32900376	32900376	0	0	0
NC_000013.10	:	g.32900377A>C	13:g.32900377A>C	13:32900377-32900377	C	splice_acceptor_variant	HIGH	BRCA2	675	Transcript	NM_000059.4	protein_coding	-	2026-05-01	NM_000059.4:c.476-2A>C	-	-	-	-	-	-	-	-	1	-	EntrezGene	NP_000050.3	A	A	-	0.999994	0.754	-	-	-	-	-	-	-	-	-	-	1	0	13:32900377	32900377	1	0	0
NC_000013.10	:	g.32900377A>G	13:g.32900377A>G	13:32900377-32900377	G	splice_acceptor_variant	HIGH	BRCA2	675	Transcript	NM_000059.4	protein_coding	-	2026-05-01	NM_000059.4:c.476-2A>G	-	-	-	-	-	-	-	-	1	-	EntrezGene	NP_000050.3	A	A	-	0.999994	0.754	-	-	-	-	-	-	-	-	-	-	1	0	13:32900377	32900377	1	0	0
NC_000013.10	:	g.32900378G>A	13:g.32900378G>A	13:32900378-32900378	A	splice_acceptor_variant	HIGH	BRCA2	675	Transcript	NM_000059.4	protein_coding	-	2026-05-01	NM_000059.4:c.476-1G>A	-	-	-	-	-	-	-	-	1	-	EntrezGene	NP_000050.3	G	G	-	0.999963	0.802	-	-	-	-	-	-	-	-	-	-	1	0	13:32900378	32900378	1	0	0
NC_000013.10	:	g.32900378G>C	13:g.32900378G>C	13:32900378-32900378	C	splice_acceptor_variant	HIGH	BRCA2	675	Transcript	NM_000059.4	protein_coding	-	2026-05-01	NM_000059.4:c.476-1G>C	-	-	-	-	-	-	-	-	1	-	EntrezGene	NP_000050.3	G	G	-	0.99998	0.748	-	-	-	-	-	-	-	-	-	-	1	0	13:32900378	32900378	1	0	0
NC_000013.10	:	g.32900379T>A	13:g.32900379T>A	13:32900379-32900379	A	missense_variant,splice_region_variant	MODERATE	BRCA2	675	Transcript	NM_000059.4	protein_coding	2027-06-01	-	NM_000059.4:c.476T>A	NP_000050.3:p.Val159Glu	675	476	159	V/E	gTg/gAg	-	-	1	-	EntrezGene	NP_000050.3	T	T	Breast-ovarian_cancer__familial_2+ClinVar+rs81002884,ClinVar:_phenotype_not_specified+ClinVar+rs81002884	0.000273241	0	-	-	5.04	2.62	0.30337	T	-0.8995	-	-	-	0	0	13:32900379	32900379	0	0	0
NC_000013.10	:	g.32900379T>C	13:g.32900379T>C	13:32900379-32900379	C	missense_variant,splice_region_variant	MODERATE	BRCA2	675	Transcript	NM_000059.4	protein_coding	2027-06-01	-	NM_000059.4:c.476T>C	NP_000050.3:p.Val159Ala	675	476	159	V/A	gTg/gCg	-	-	1	-	EntrezGene	NP_000050.3	T	T	FANCONI_ANEMIA_COMPLEMENTATION_GROUP_D_TYPE_1+DDG2P+ENSG00000139618,Breast_Cancer+MIM_morbid+ENSG00000139618,BREAST-OVARIAN_CANCER__FAMILIAL__SUSCEPTIBILITY_TO__2+MIM_morbid+ENSG00000139618,FANCONI_ANEMIA__COMPLEMENTATION_GROUP_A+MIM_morbid+ENSG00000139618,FANCONI_ANEMIA__COMPLEMENTATION_GROUP_D1+MIM_morbid+ENSG00000139618,GLIOMA_SUSCEPTIBILITY_3+MIM_morbid+ENSG00000139618,PANCREATIC_CANCER__SUSC…	0.00097381	0.022	-	-	5.04	2.62	0.30337	T	-0.8992	-	-	-	0	0	13:32900379	32900379	0	0	0
NC_000013.10	:	g.32900380G>C	13:g.32900380G>C	13:32900380-32900380	C	splice_region_variant,synonymous_variant	LOW	BRCA2	675	Transcript	NM_000059.4	protein_coding	2027-06-01	-	NM_000059.4:c.477G>C	NP_000050.3:p.Val159%3D	676	477	159	V	gtG/gtC	-	-	1	-	EntrezGene	NP_000050.3	G	G	-	1.6652e-05	0	-	-	-	-	-	-	-	-	-	-	0	1	13:32900380	32900380	0	0	0
NC_000013.10	:	g.32900381G>C	13:g.32900381G>C	13:32900381-32900381	C	missense_variant,splice_region_variant	MODERATE	BRCA2	675	Transcript	NM_000059.4	protein_coding	2027-06-01	-	NM_000059.4:c.478G>C	NP_000050.3:p.Val160Leu	677	478	160	V/L	Gta/Cta	-	-	1	-	EntrezGene	NP_000050.3	G	G	-	-	-	-	-	5.04	-0.919	0.09946	T	-0.9125	-	-	-	0	1	13:32900381	32900381	0	0	0
NC_000013.10	:	g.32900381_32900383delinsCTT	13:g.32900381_32900383delinsCTT	13:32900381-32900383	CTT	missense_variant	MODERATE	BRCA2	675	Transcript	NM_000059.4	protein_coding	2027-06-01	-	NM_000059.4:c.478_480delinsCTT	NP_000050.3:p.Val160Leu	677-679	478-480	160	V/L	GTA/CTT	-	-	1	-	EntrezGene	NP_000050.3	GTA	GTA	Hereditary_cancer-predisposing_syndrome+ClinVar+rs147022828,Hereditary_cancer-predisposing_syndrome+ClinVar+rs1566218945,Hereditary_cancer-predisposing_syndrome+ClinVar+rs1566218946	-	-	-	-	-	-	-	-	-	-	-	-	1	0	13:32900381	32900383	0	0	0
NC_000013.10	:	g.32900383A>G	13:g.32900383A>G	13:32900383-32900383	G	synonymous_variant	LOW	BRCA2	675	Transcript	NM_000059.4	protein_coding	2027-06-01	-	NM_000059.4:c.480A>G	NP_000050.3:p.Val160%3D	679	480	160	V	gtA/gtG	-	-	1	-	EntrezGene	NP_000050.3	A	A	-	-	-	-	-	-	-	-	-	-	-	-	-	1	0	13:32900383	32900383	0	0	0
NC_000013.10	:	g.32900383_32900392del	13:g.32900383_32900392del	13:32900382-32900392	-	frameshift_variant	HIGH	BRCA2	675	Transcript	NM_000059.4	protein_coding	2027-06-01	-	NM_000059.4:c.480_489del	NP_000050.3:p.Gly162PhefsTer7	679-688	480-489	160-163	VCGS/X	gtATGTGGGAGT/gt	-	-	1	-	EntrezGene	NP_000050.3	ATGTGGGAGT	ATGTGGGAGT	Hereditary_cancer-predisposing_syndrome+ClinVar+rs876659740,Breast-ovarian_cancer__familial_2+ClinVar+rs397507745,Familial_cancer_of_breast+ClinVar+rs397507745,Hereditary_cancer-predisposing_syndrome+ClinVar+rs1555280983,Breast-ovarian_cancer__familial_2+ClinVar+rs587780653,Hereditary_breast_and_ovarian_cancer_syndrome+ClinVar+rs587780653,Hereditary_cancer-predisposing_syndrome+ClinVar+rs58778065…	-	-	-	-	-	-	-	-	-	-	-	-	1	0	13:32900382	32900392	1	0	0
NC_000013.10	:	g.32900385G>A	13:g.32900385G>A	13:32900385-32900385	A	missense_variant	MODERATE	BRCA2	675	Transcript	NM_000059.4	protein_coding	2027-06-01	-	NM_000059.4:c.482G>A	NP_000050.3:p.Cys161Tyr	681	482	161	C/Y	tGt/tAt	-	-	1	-	EntrezGene	NP_000050.3	G	G	-	-	-	-	-	5.04	2.87	0.32523	T	-0.854	-	-	-	0	0	13:32900385	32900385	0	0	0
NC_000013.10	:	g.32900386T>G	13:g.32900386T>G	13:32900386-32900386	G	missense_variant	MODERATE	BRCA2	675	Transcript	NM_000059.4	protein_coding	2027-06-01	-	NM_000059.4:c.483T>G	NP_000050.3:p.Cys161Trp	682	483	161	C/W	tgT/tgG	-	-	1	-	EntrezGene	NP_000050.3	T	T	-	-	-	-	-	5.04	5.04	0.67293	T	-0.8928	-	-	-	0	0	13:32900386	32900386	0	0	0
NC_000013.10	:	g.32900387G>C	13:g.32900387G>C	13:32900387-32900387	C	missense_variant	MODERATE	BRCA2	675	Transcript	NM_000059.4	protein_coding	2027-06-01	-	NM_000059.4:c.484G>C	NP_000050.3:p.Gly162Arg	683	484	162	G/R	Ggg/Cgg	-	-	1	-	EntrezGene	NP_000050.3	G	G	-	-	-	-	-	5.04	5.04	0.67293	T	-1.0333	-	-	-	0	0	13:32900387	32900387	0	0	0
NC_000013.10	:	g.32900389G>A	13:g.32900389G>A	13:32900389-32900389	A	synonymous_variant	LOW	BRCA2	675	Transcript	NM_000059.4	protein_coding	2027-06-01	-	NM_000059.4:c.486G>A	NP_000050.3:p.Gly162%3D	685	486	162	G	ggG/ggA	-	-	1	-	EntrezGene	NP_000050.3	G	G	-	-	-	-	-	-	-	-	-	-	-	-	-	1	0	13:32900389	32900389	0	0	0
NC_000013.10	:	g.32900389_32900391del	13:g.32900389_32900391del	13:32900388-32900391	-	inframe_deletion	MODERATE	BRCA2	675	Transcript	NM_000059.4	protein_coding	2027-06-01	-	NM_000059.4:c.486_488del	NP_000050.3:p.Ser163del	685-687	486-488	162-163	GS/G	ggGAGt/ggt	-	-	1	-	EntrezGene	NP_000050.3	GAG	GAG	-	-	-	-	-	-	-	-	-	-	-	-	-	1	0	13:32900388	32900391	0	0	0
NC_000013.10	:	g.32900389del	13:g.32900389del	13:32900388-32900389	-	frameshift_variant	HIGH	BRCA2	675	Transcript	NM_000059.4	protein_coding	2027-06-01	-	NM_000059.4:c.486del	NP_000050.3:p.Ser163ValfsTer9	685	486	162	G/X	ggG/gg	-	-	1	-	EntrezGene	NP_000050.3	G	G	-	-	-	-	-	-	-	-	-	-	-	-	-	1	0	13:32900388	32900389	1	0	0
NC_000013.10	:	g.32900390A>C	13:g.32900390A>C	13:32900390-32900390	C	missense_variant	MODERATE	BRCA2	675	Transcript	NM_000059.4	protein_coding	2027-06-01	-	NM_000059.4:c.487A>C	NP_000050.3:p.Ser163Arg	686	487	163	S/R	Agt/Cgt	-	-	1	-	EntrezGene	NP_000050.3	A	A	-	-	-	1	9.416e-06	5.04	3.84	0.43422	T	-1.0247	109334	1	9.14629e-06	0	0	13:32900390	32900390	0	0	0
NC_000013.10	:	g.32900391_32900392del	13:g.32900391_32900392del	13:32900390-32900392	-	frameshift_variant	HIGH	BRCA2	675	Transcript	NM_000059.4	protein_coding	2027-06-01	-	NM_000059.4:c.488_489del	NP_000050.3:p.Ser163IlefsTer19	687-688	488-489	163	S/X	aGT/a	-	-	1	-	EntrezGene	NP_000050.3	GT	GT	-	-	-	-	-	-	-	-	-	-	-	-	-	1	0	13:32900390	32900392	1	0	0
NC_000013.10	:	g.32900391dup	13:g.32900391dup	13:32900391-32900391	G	frameshift_variant	HIGH	BRCA2	675	Transcript	NM_000059.4	protein_coding	2027-06-01	-	NM_000059.4:c.488dup	NP_000050.3:p.Ser163ArgfsTer20	687-688	488-489	163	S/RX	agt/agGt	-	-	1	-	EntrezGene	NP_000050.3	-	-	-	-	-	-	-	-	-	-	-	-	-	-	-	1	0	13:32900391	32900391	1	0	0
NC_000013.10	:	g.32900392T>C	13:g.32900392T>C	13:32900392-32900392	C	synonymous_variant	LOW	BRCA2	675	Transcript	NM_000059.4	protein_coding	2027-06-01	-	NM_000059.4:c.489T>C	NP_000050.3:p.Ser163%3D	688	489	163	S	agT/agC	-	-	1	-	EntrezGene	NP_000050.3	T	T	-	-	-	-	-	-	-	-	-	-	-	-	-	1	0	13:32900392	32900392	0	0	0
NC_000013.10	:	g.32900392T>G	13:g.32900392T>G	13:32900392-32900392	G	missense_variant	MODERATE	BRCA2	675	Transcript	NM_000059.4	protein_coding	2027-06-01	-	NM_000059.4:c.489T>G	NP_000050.3:p.Ser163Arg	688	489	163	S/R	agT/agG	-	-	1	-	EntrezGene	NP_000050.3	T	T	-	-	-	-	-	5.04	2.27	0.27501	T	-1.0246	-	-	-	0	0	13:32900392	32900392	0	0	0
NC_000013.10	:	g.32900392_32900393insG	13:g.32900392_32900393insG	13:32900392-32900392	G	frameshift_variant	HIGH	BRCA2	675	Transcript	NM_000059.4	protein_coding	2027-06-01	-	NM_000059.4:c.489_490insG	NP_000050.3:p.Leu164ValfsTer19	688-689	489-490	163-164	-/X	-/G	-	-	1	-	EntrezGene	NP_000050.3	-	-	-	-	-	-	-	-	-	-	-	-	-	-	-	1	0	13:32900392	32900392	1	0	0
NC_000013.10	:	g.32900394T>A	13:g.32900394T>A	13:32900394-32900394	A	stop_gained	HIGH	BRCA2	675	Transcript	NM_000059.4	protein_coding	2027-06-01	-	NM_000059.4:c.491T>A	NP_000050.3:p.Leu164Ter	690	491	164	L/*	tTg/tAg	-	-	1	-	EntrezGene	NP_000050.3	T	T	Breast-ovarian_cancer__familial_2+ClinVar+rs80358717	-	-	-	-	5.04	5.04	0.67293	-	-	-	-	-	1	0	13:32900394	32900394	1	0	0
NC_000013.10	:	g.32900395G>A	13:g.32900395G>A	13:32900395-32900395	A	synonymous_variant	LOW	BRCA2	675	Transcript	NM_000059.4	protein_coding	2027-06-01	-	NM_000059.4:c.492G>A	NP_000050.3:p.Leu164%3D	691	492	164	L	ttG/ttA	-	-	1	-	EntrezGene	NP_000050.3	G	G	ClinVar:_phenotype_not_specified+ClinVar+rs1057520502	-	-	-	-	-	-	-	-	-	-	-	-	1	0	13:32900395	32900395	0	0	0
NC_000013.10	:	g.32900396T>C	13:g.32900396T>C	13:32900396-32900396	C	missense_variant	MODERATE	BRCA2	675	Transcript	NM_000059.4	protein_coding	2027-06-01	-	NM_000059.4:c.493T>C	NP_000050.3:p.Phe165Leu	692	493	165	F/L	Ttt/Ctt	-	-	1	-	EntrezGene	NP_000050.3	T	T	Hereditary_cancer-predisposing_syndrome+ClinVar+rs786201450,Breast-ovarian_cancer__familial_2+ClinVar+rs1135401890,Hereditary_breast_and_ovarian_cancer_syndrome+ClinVar+rs1135401890	-	-	-	-	5.04	3.84	0.43422	T	-0.5347	-	-	-	0	0	13:32900396	32900396	0	0	0
NC_000013.10	:	g.32900398T>G	13:g.32900398T>G	13:32900398-32900398	G	missense_variant	MODERATE	BRCA2	675	Transcript	NM_000059.4	protein_coding	2027-06-01	-	NM_000059.4:c.495T>G	NP_000050.3:p.Phe165Leu	694	495	165	F/L	ttT/ttG	-	-	1	-	EntrezGene	NP_000050.3	T	T	-	-	-	-	-	5.04	3.81	0.4302	T	-0.5804	-	-	-	0	0	13:32900398	32900398	0	0	0
NC_000013.10	:	g.32900398del	13:g.32900398del	13:32900397-32900398	-	frameshift_variant	HIGH	BRCA2	675	Transcript	NM_000059.4	protein_coding	2027-06-01	-	NM_000059.4:c.495del	NP_000050.3:p.His166IlefsTer6	694	495	165	F/X	ttT/tt	-	-	1	-	EntrezGene	NP_000050.3	T	T	-	-	-	-	-	-	-	-	-	-	-	-	-	1	0	13:32900397	32900398	1	0	0
NC_000013.10	:	g.32900399C>T	13:g.32900399C>T	13:32900399-32900399	T	missense_variant	MODERATE	BRCA2	675	Transcript	NM_000059.4	protein_coding	2027-06-01	-	NM_000059.4:c.496C>T	NP_000050.3:p.His166Tyr	695	496	166	H/Y	Cat/Tat	-	-	1	-	EntrezGene	NP_000050.3	C	C	Breast-ovarian_cancer__familial_2+ClinVar+rs80358723	-	-	-	-	5.04	2.96	0.33383	T	-0.9336	-	-	-	0	0	13:32900399	32900399	0	0	0
NC_000013.10	:	g.32900400A>G	13:g.32900400A>G	13:32900400-32900400	G	missense_variant	MODERATE	BRCA2	675	Transcript	NM_000059.4	protein_coding	2027-06-01	-	NM_000059.4:c.497A>G	NP_000050.3:p.His166Arg	696	497	166	H/R	cAt/cGt	-	-	1	-	EntrezGene	NP_000050.3	A	A	Breast-ovarian_cancer__familial_2+ClinVar+rs876658364,Hereditary_breast_and_ovarian_cancer_syndrome+ClinVar+rs876658364,Hereditary_breast_and_ovarian_cancer_syndrome+ClinVar+rs876658364,Hereditary_cancer-predisposing_syndrome+ClinVar+rs876658364	-	-	-	-	5.04	3.87	0.43823	T	-0.8326	-	-	-	0	0	13:32900400	32900400	0	0	0
NC_000013.10	:	g.32900400A>T	13:g.32900400A>T	13:32900400-32900400	T	missense_variant	MODERATE	BRCA2	675	Transcript	NM_000059.4	protein_coding	2027-06-01	-	NM_000059.4:c.497A>T	NP_000050.3:p.His166Leu	696	497	166	H/L	cAt/cTt	-	-	1	-	EntrezGene	NP_000050.3	A	A	Breast-ovarian_cancer__familial_2+ClinVar+rs876658364,Hereditary_breast_and_ovarian_cancer_syndrome+ClinVar+rs876658364,Hereditary_breast_and_ovarian_cancer_syndrome+ClinVar+rs876658364,Hereditary_cancer-predisposing_syndrome+ClinVar+rs876658364	-	-	-	-	5.04	3.87	0.43823	T	-0.9961	109338	0	0	0	0	13:32900400	32900400	0	0	0
NC_000013.10	:	g.32900403C>T	13:g.32900403C>T	13:32900403-32900403	T	missense_variant	MODERATE	BRCA2	675	Transcript	NM_000059.4	protein_coding	2027-06-01	-	NM_000059.4:c.500C>T	NP_000050.3:p.Thr167Ile	699	500	167	T/I	aCa/aTa	-	-	1	-	EntrezGene	NP_000050.3	C	C	-	-	-	-	-	5.04	5.04	0.67293	T	-1.1501	-	-	-	0	0	13:32900403	32900403	0	0	0
NC_000013.10	:	g.32900404A>C	13:g.32900404A>C	13:32900404-32900404	C	synonymous_variant	LOW	BRCA2	675	Transcript	NM_000059.4	protein_coding	2027-06-01	-	NM_000059.4:c.501A>C	NP_000050.3:p.Thr167%3D	700	501	167	T	acA/acC	-	-	1	-	EntrezGene	NP_000050.3	A	A	Breast-ovarian_cancer__familial_2+ClinVar+rs750805758,ClinVar:_phenotype_not_specified+ClinVar+rs750805758,Hereditary_breast_and_ovarian_cancer_syndrome+ClinVar+rs750805758,Hereditary_cancer-predisposing_syndrome+ClinVar+rs750805758,Hereditary_cancer-predisposing_syndrome+ClinVar+rs750805758	-	-	-	-	-	-	-	-	-	-	-	-	1	0	13:32900404	32900404	0	0	0
NC_000013.10	:	g.32900404A>G	13:g.32900404A>G	13:32900404-32900404	G	synonymous_variant	LOW	BRCA2	675	Transcript	NM_000059.4	protein_coding	2027-06-01	-	NM_000059.4:c.501A>G	NP_000050.3:p.Thr167%3D	700	501	167	T	acA/acG	-	-	1	-	EntrezGene	NP_000050.3	A	A	Breast-ovarian_cancer__familial_2+ClinVar+rs750805758,ClinVar:_phenotype_not_specified+ClinVar+rs750805758,Hereditary_breast_and_ovarian_cancer_syndrome+ClinVar+rs750805758,Hereditary_cancer-predisposing_syndrome+ClinVar+rs750805758,Hereditary_cancer-predisposing_syndrome+ClinVar+rs750805758	-	-	-	-	-	-	-	-	-	-	-	-	1	0	13:32900404	32900404	0	0	0
NC_000013.10	:	g.32900405C>A	13:g.32900405C>A	13:32900405-32900405	A	missense_variant	MODERATE	BRCA2	675	Transcript	NM_000059.4	protein_coding	2027-06-01	-	NM_000059.4:c.502C>A	NP_000050.3:p.Pro168Thr	701	502	168	P/T	Cca/Aca	-	-	1	-	EntrezGene	NP_000050.3	C	C	Breast-ovarian_cancer__familial_2+ClinVar+rs80358726,Breast-ovarian_cancer__familial_2+ClinVar+rs80358726,ClinVar:_phenotype_not_specified+ClinVar+rs80358726,ClinVar:_phenotype_not_specified+ClinVar+rs80358726,ClinVar:_phenotype_not_specified+ClinVar+rs80358726,Hereditary_breast_and_ovarian_cancer_syndrome+ClinVar+rs80358726,Hereditary_cancer-predisposing_syndrome+ClinVar+rs80358726	-	-	1	9.416e-06	5.04	5.04	0.67293	T	-1.126	109310	2	1.82966e-05	0	0	13:32900405	32900405	0	0	0
NC_000013.10	:	g.32900405C>G	13:g.32900405C>G	13:32900405-32900405	G	missense_variant	MODERATE	BRCA2	675	Transcript	NM_000059.4	protein_coding	2027-06-01	-	NM_000059.4:c.502C>G	NP_000050.3:p.Pro168Ala	701	502	168	P/A	Cca/Gca	-	-	1	-	EntrezGene	NP_000050.3	C	C	Breast-ovarian_cancer__familial_2+ClinVar+rs80358726,Breast-ovarian_cancer__familial_2+ClinVar+rs80358726,ClinVar:_phenotype_not_specified+ClinVar+rs80358726,ClinVar:_phenotype_not_specified+ClinVar+rs80358726,ClinVar:_phenotype_not_specified+ClinVar+rs80358726,Hereditary_breast_and_ovarian_cancer_syndrome+ClinVar+rs80358726,Hereditary_cancer-predisposing_syndrome+ClinVar+rs80358726	-	-	-	-	5.04	5.04	0.67293	T	-1.1348	-	-	-	0	0	13:32900405	32900405	0	0	0
NC_000013.10	:	g.32900408A>C	13:g.32900408A>C	13:32900408-32900408	C	missense_variant	MODERATE	BRCA2	675	Transcript	NM_000059.4	protein_coding	2027-06-01	-	NM_000059.4:c.505A>C	NP_000050.3:p.Lys169Gln	704	505	169	K/Q	Aag/Cag	-	-	1	-	EntrezGene	NP_000050.3	A	A	Breast-ovarian_cancer__familial_2+ClinVar+rs886040563,ClinVar:_phenotype_not_specified+ClinVar+rs41293467,Hereditary_breast_and_ovarian_cancer_syndrome+ClinVar+rs41293467,Hereditary_breast_and_ovarian_cancer_syndrome+ClinVar+rs41293467,Hereditary_cancer-predisposing_syndrome+ClinVar+rs41293467	-	-	-	-	5.18	3.97	0.45241	T	-1.0968	-	-	-	0	0	13:32900408	32900408	0	0	0
NC_000013.10	:	g.32900408A>G	13:g.32900408A>G	13:32900408-32900408	G	missense_variant	MODERATE	BRCA2	675	Transcript	NM_000059.4	protein_coding	2027-06-01	-	NM_000059.4:c.505A>G	NP_000050.3:p.Lys169Glu	704	505	169	K/E	Aag/Gag	-	-	1	-	EntrezGene	NP_000050.3	A	A	Breast-ovarian_cancer__familial_2+ClinVar+rs886040563,ClinVar:_phenotype_not_specified+ClinVar+rs41293467,Hereditary_breast_and_ovarian_cancer_syndrome+ClinVar+rs41293467,Hereditary_breast_and_ovarian_cancer_syndrome+ClinVar+rs41293467,Hereditary_cancer-predisposing_syndrome+ClinVar+rs41293467	-	-	-	-	5.18	3.97	0.45241	T	-1.0544	-	-	-	0	0	13:32900408	32900408	0	0	0
NC_000013.10	:	g.32900409A>G	13:g.32900409A>G	13:32900409-32900409	G	missense_variant	MODERATE	BRCA2	675	Transcript	NM_000059.4	protein_coding	2027-06-01	-	NM_000059.4:c.506A>G	NP_000050.3:p.Lys169Arg	705	506	169	K/R	aAg/aGg	-	-	1	-	EntrezGene	NP_000050.3	A	A	Breast-ovarian_cancer__familial_2+ClinVar+rs80358730,ClinVar:_phenotype_not_specified+ClinVar+rs80358730,FANCONI_ANEMIA__COMPLEMENTATION_GROUP_D1+ClinVar+rs80358730,Hereditary_breast_and_ovarian_cancer_syndrome+ClinVar+rs80358730,Hereditary_cancer-predisposing_syndrome+ClinVar+rs80358730	-	-	5	4.708e-05	5.18	2.73	0.31266	T	-0.9768	109308	7	6.40392e-05	0	0	13:32900409	32900409	0	0	0
NC_000013.10	:	g.32900409del	13:g.32900409del	13:32900408-32900409	-	frameshift_variant	HIGH	BRCA2	675	Transcript	NM_000059.4	protein_coding	2027-06-01	-	NM_000059.4:c.506del	NP_000050.3:p.Lys169SerfsTer3	705	506	169	K/X	aAg/ag	-	-	1	-	EntrezGene	NP_000050.3	A	A	Breast-ovarian_cancer__familial_2+ClinVar+rs80358730,ClinVar:_phenotype_not_specified+ClinVar+rs80358730,FANCONI_ANEMIA__COMPLEMENTATION_GROUP_D1+ClinVar+rs80358730,Hereditary_breast_and_ovarian_cancer_syndrome+ClinVar+rs80358730,Hereditary_cancer-predisposing_syndrome+ClinVar+rs80358730	-	-	-	-	-	-	-	-	-	-	-	-	1	0	13:32900408	32900409	1	0	0
NC_000013.10	:	g.32900411T>G	13:g.32900411T>G	13:32900411-32900411	G	missense_variant	MODERATE	BRCA2	675	Transcript	NM_000059.4	protein_coding	2027-06-01	-	NM_000059.4:c.508T>G	NP_000050.3:p.Phe170Val	707	508	170	F/V	Ttt/Gtt	-	-	1	-	EntrezGene	NP_000050.3	T	T	Hereditary_cancer-predisposing_syndrome+ClinVar+rs1555280998	-	-	-	-	5.18	2.36	0.28258	T	-0.8718	-	-	-	0	0	13:32900411	32900411	0	0	0
NC_000013.10	:	g.32900415dup	13:g.32900415dup	13:32900415-32900415	T	frameshift_variant	HIGH	BRCA2	675	Transcript	NM_000059.4	protein_coding	2027-06-01	-	NM_000059.4:c.512dup	NP_000050.3:p.Lys172GlufsTer11	711-712	512-513	171	V/VX	gtg/gtTg	-	-	1	-	EntrezGene	NP_000050.3	-	-	Breast-ovarian_cancer__familial_2+ClinVar+rs398122793,Hereditary_cancer-predisposing_syndrome+ClinVar+rs398122793	-	-	-	-	-	-	-	-	-	-	-	-	1	0	13:32900415	32900415	1	0	0
NC_000013.10	:	g.32900417A>C	13:g.32900417A>C	13:32900417-32900417	C	missense_variant,splice_region_variant	MODERATE	BRCA2	675	Transcript	NM_000059.4	protein_coding	2027-06-01	-	NM_000059.4:c.514A>C	NP_000050.3:p.Lys172Gln	713	514	172	K/Q	Aag/Cag	-	-	1	-	EntrezGene	NP_000050.3	A	A	Hereditary_cancer-predisposing_syndrome+ClinVar+rs1566219017	0.029647	0.116	-	-	5.18	2.81	0.31971	T	-0.98	-	-	-	0	0	13:32900417	32900417	0	0	0
NC_000013.10	:	g.32900417A>G	13:g.32900417A>G	13:32900417-32900417	G	missense_variant,splice_region_variant	MODERATE	BRCA2	675	Transcript	NM_000059.4	protein_coding	2027-06-01	-	NM_000059.4:c.514A>G	NP_000050.3:p.Lys172Glu	713	514	172	K/E	Aag/Gag	-	-	1	-	EntrezGene	NP_000050.3	A	A	Hereditary_cancer-predisposing_syndrome+ClinVar+rs1566219017	0.000715786	0.012	-	-	5.18	2.81	0.31971	T	-0.9184	-	-	-	0	0	13:32900417	32900417	0	0	0
NC_000013.10	:	g.32900418A>G	13:g.32900418A>G	13:32900418-32900418	G	missense_variant,splice_region_variant	MODERATE	BRCA2	675	Transcript	NM_000059.4	protein_coding	2027-06-01	-	NM_000059.4:c.515A>G	NP_000050.3:p.Lys172Arg	714	515	172	K/R	aAg/aGg	-	-	1	-	EntrezGene	NP_000050.3	A	A	-	0.997866	0.936	-	-	5.18	4.02	0.45968	T	-1.0085	-	-	-	0	0	13:32900418	32900418	0	0	0
NC_000013.10	:	g.32900418_32900419insC	13:g.32900418_32900419insC	13:32900418-32900418	C	frameshift_variant,splice_region_variant	HIGH	BRCA2	675	Transcript	NM_000059.4	protein_coding	2027-06-01	-	NM_000059.4:c.515_516insC	NP_000050.3:p.Lys172AsnfsTer11	714-715	515-516	172	K/NX	aag/aaCg	-	-	1	-	EntrezGene	NP_000050.3	-	-	Breast-ovarian_cancer__familial_2+ClinVar+rs431825327,Hereditary_breast_and_ovarian_cancer_syndrome+ClinVar+rs431825327,Hereditary_cancer-predisposing_syndrome+ClinVar+rs431825327,Breast-ovarian_cancer__familial_2+ClinVar+rs1555281000,Breast-ovarian_cancer__familial_2+ClinVar+rs80359790,Hereditary_breast_and_ovarian_cancer_syndrome+ClinVar+rs80359790,Hereditary_cancer-predisposing_syndrome+ClinVa…	-	-	-	-	-	-	-	-	-	-	-	-	1	0	13:32900418	32900418	0	0	0
NC_000013.10	:	g.32900419G>A	13:g.32900419G>A	13:32900419-32900419	A	splice_region_variant,synonymous_variant	LOW	BRCA2	675	Transcript	NM_000059.4	protein_coding	2027-06-01	-	NM_000059.4:c.516G>A	NP_000050.3:p.Lys172%3D	715	516	172	K	aaG/aaA	-	-	1	-	EntrezGene	NP_000050.3	G	G	-	0.999648	0.996	-	-	-	-	-	-	-	-	-	-	1	0	13:32900419	32900419	0	0	0
NC_000013.10	:	g.32900419G>T	13:g.32900419G>T	13:32900419-32900419	T	missense_variant,splice_region_variant	MODERATE	BRCA2	675	Transcript	NM_000059.4	protein_coding	2027-06-01	-	NM_000059.4:c.516G>T	NP_000050.3:p.Lys172Asn	715	516	172	K/N	aaG/aaT	-	-	1	-	EntrezGene	NP_000050.3	G	G	-	0.999955	0.982	-	-	5.18	5.18	0.7114	T	-0.9387	-	-	-	0	0	13:32900419	32900419	0	0	0
NC_000013.10	:	g.32900420G>A	13:g.32900420G>A	13:32900420-32900420	A	splice_donor_variant	HIGH	BRCA2	675	Transcript	NM_000059.4	protein_coding	-	2026-06-01	NM_000059.4:c.516+1G>A	-	-	-	-	-	-	-	-	1	-	EntrezGene	NP_000050.3	G	G	-	0.999988	0.93	-	-	-	-	-	-	-	-	-	-	1	0	13:32900420	32900420	1	0	0
NC_000013.10	:	g.32900420G>C	13:g.32900420G>C	13:32900420-32900420	C	splice_donor_variant	HIGH	BRCA2	675	Transcript	NM_000059.4	protein_coding	-	2026-06-01	NM_000059.4:c.516+1G>C	-	-	-	-	-	-	-	-	1	-	EntrezGene	NP_000050.3	G	G	-	0.999988	0.93	-	-	-	-	-	-	-	-	-	-	1	0	13:32900420	32900420	1	0	0
NC_000013.10	:	g.32900420G>T	13:g.32900420G>T	13:32900420-32900420	T	splice_donor_variant	HIGH	BRCA2	675	Transcript	NM_000059.4	protein_coding	-	2026-06-01	NM_000059.4:c.516+1G>T	-	-	-	-	-	-	-	-	1	-	EntrezGene	NP_000050.3	G	G	-	0.999988	0.93	-	-	-	-	-	-	-	-	-	-	1	0	13:32900420	32900420	1	0	0
NC_000013.10	:	g.32900420del	13:g.32900420del	13:32900419-32900420	-	splice_donor_variant	HIGH	BRCA2	675	Transcript	NM_000059.4	protein_coding	-	2026-06-01	NM_000059.4:c.516+1del	-	-	-	-	-	-	-	-	1	-	EntrezGene	NP_000050.3	G	G	Breast-ovarian_cancer__familial_2+ClinVar+rs397507762,Breast-ovarian_cancer__familial_2+ClinVar+rs397507762,ClinVar:_phenotype_not_specified+ClinVar+rs397507762,ClinVar:_phenotype_not_specified+ClinVar+rs397507762,Hereditary_breast_and_ovarian_cancer_syndrome+ClinVar+rs397507762,Hereditary_cancer-predisposing_syndrome+ClinVar+rs397507762,Hereditary_cancer-predisposing_syndrome+ClinVar+rs397507762	-	-	-	-	-	-	-	-	-	-	-	-	1	0	13:32900419	32900420	1	0	0
NC_000013.10	:	g.32900420dup	13:g.32900420dup	13:32900420-32900420	G	splice_donor_variant	HIGH	BRCA2	675	Transcript	NM_000059.4	protein_coding	-	2026-06-01	NM_000059.4:c.516+1dup	-	-	-	-	-	-	-	-	1	-	EntrezGene	NP_000050.3	-	-	Breast-ovarian_cancer__familial_2+ClinVar+rs397507764,Breast-ovarian_cancer__familial_2+ClinVar+rs397507764,Hereditary_breast_and_ovarian_cancer_syndrome+ClinVar+rs397507764	-	-	-	-	-	-	-	-	-	-	-	-	1	0	13:32900420	32900420	1	0	0
NC_000013.10	:	g.32900421T>A	13:g.32900421T>A	13:32900421-32900421	A	splice_donor_variant	HIGH	BRCA2	675	Transcript	NM_000059.4	protein_coding	-	2026-06-01	NM_000059.4:c.516+2T>A	-	-	-	-	-	-	-	-	1	-	EntrezGene	NP_000050.3	T	T	-	0.999994	0.916	-	-	-	-	-	-	-	-	-	-	1	0	13:32900421	32900421	1	0	0
NC_000013.10	:	g.32900421T>C	13:g.32900421T>C	13:32900421-32900421	C	splice_donor_variant	HIGH	BRCA2	675	Transcript	NM_000059.4	protein_coding	-	2026-06-01	NM_000059.4:c.516+2T>C	-	-	-	-	-	-	-	-	1	-	EntrezGene	NP_000050.3	T	T	-	0.989491	0.604	-	-	-	-	-	-	-	-	-	-	1	0	13:32900421	32900421	1	0	0
NC_000013.10	:	g.32900421T>G	13:g.32900421T>G	13:32900421-32900421	G	splice_donor_variant	HIGH	BRCA2	675	Transcript	NM_000059.4	protein_coding	-	2026-06-01	NM_000059.4:c.516+2T>G	-	-	-	-	-	-	-	-	1	-	EntrezGene	NP_000050.3	T	T	-	0.999994	0.926	-	-	-	-	-	-	-	-	-	-	1	0	13:32900421	32900421	1	0	0
NC_000013.10	:	g.32900422A>G	13:g.32900422A>G	13:32900422-32900422	G	splice_donor_region_variant,intron_variant	LOW	BRCA2	675	Transcript	NM_000059.4	protein_coding	-	2026-06-01	NM_000059.4:c.516+3A>G	-	-	-	-	-	-	-	-	1	-	EntrezGene	NP_000050.3	A	A	Hereditary_cancer-predisposing_syndrome+ClinVar+rs1555281001	0.322174	0.71	-	-	-	-	-	-	-	-	-	-	0	0	13:32900422	32900422	0	0	0
NC_000013.10	:	g.32900422A>T	13:g.32900422A>T	13:32900422-32900422	T	splice_donor_region_variant,intron_variant	LOW	BRCA2	675	Transcript	NM_000059.4	protein_coding	-	2026-06-01	NM_000059.4:c.516+3A>T	-	-	-	-	-	-	-	-	1	-	EntrezGene	NP_000050.3	A	A	Hereditary_cancer-predisposing_syndrome+ClinVar+rs1555281001	0.999535	0.864	-	-	-	-	-	-	-	-	-	-	1	0	13:32900422	32900422	0	0	0
NC_000013.10	:	g.32900426A>G	13:g.32900426A>G	13:32900426-32900426	G	splice_region_variant,intron_variant	LOW	BRCA2	675	Transcript	NM_000059.4	protein_coding	-	2026-06-01	NM_000059.4:c.516+7A>G	-	-	-	-	-	-	-	-	1	-	EntrezGene	NP_000050.3	A	A	Breast-ovarian_cancer__familial_2+ClinVar+rs81002876	0.000346209	0.008	-	-	-	-	-	-	-	-	-	-	0	1	13:32900426	32900426	0	0	0
NC_000013.10	:	g.32900428T>A	13:g.32900428T>A	13:32900428-32900428	A	intron_variant	MODIFIER	BRCA2	675	Transcript	NM_000059.4	protein_coding	-	2026-06-01	NM_000059.4:c.516+9T>A	-	-	-	-	-	-	-	-	1	-	EntrezGene	NP_000050.3	T	T	Hereditary_breast_and_ovarian_cancer_syndrome+ClinVar+rs1259692941	-	-	-	-	-	-	-	-	-	-	-	-	1	0	13:32900428	32900428	0	0	0
NC_000013.10	:	g.32900429C>T	13:g.32900429C>T	13:32900429-32900429	T	intron_variant	MODIFIER	BRCA2	675	Transcript	NM_000059.4	protein_coding	-	2026-06-01	NM_000059.4:c.516+10C>T	-	-	-	-	-	-	-	-	1	-	EntrezGene	NP_000050.3	C	C	Breast-ovarian_cancer__familial_2+ClinVar+rs81002896,ClinVar:_phenotype_not_specified+ClinVar+rs81002896,Hereditary_cancer-predisposing_syndrome+ClinVar+rs81002896	-	-	-	-	-	-	-	-	-	-	-	-	1	0	13:32900429	32900429	0	0	0
NC_000013.10	:	g.32900430T>C	13:g.32900430T>C	13:32900430-32900430	C	intron_variant	MODIFIER	BRCA2	675	Transcript	NM_000059.4	protein_coding	-	2026-06-01	NM_000059.4:c.516+11T>C	-	-	-	-	-	-	-	-	1	-	EntrezGene	NP_000050.3	T	T	Hereditary_cancer-predisposing_syndrome+ClinVar+rs1192815704	-	-	-	-	-	-	-	-	-	-	-	-	1	0	13:32900430	32900430	0	0	0
NC_000013.10	:	g.32900433C>T	13:g.32900433C>T	13:32900433-32900433	T	intron_variant	MODIFIER	BRCA2	675	Transcript	NM_000059.4	protein_coding	-	2026-06-01	NM_000059.4:c.516+14C>T	-	-	-	-	-	-	-	-	1	-	EntrezGene	NP_000050.3	C	C	ClinVar:_phenotype_not_specified+ClinVar+rs1336445194,ClinVar:_phenotype_not_specified+ClinVar+rs1336445194,Hereditary_cancer-predisposing_syndrome+ClinVar+rs1336445194,Breast-ovarian_cancer__familial_2+ClinVar+rs182828913,ClinVar:_phenotype_not_specified+ClinVar+rs182828913,Familial_cancer_of_breast+ClinVar+rs182828913,Hereditary_breast_and_ovarian_cancer_syndrome+ClinVar+rs182828913,Hereditary_…	-	-	-	-	-	-	-	-	-	-	-	-	1	0	13:32900433	32900433	0	0	0
NC_000013.10	:	g.32900433del	13:g.32900433del	13:32900432-32900433	-	intron_variant	MODIFIER	BRCA2	675	Transcript	NM_000059.4	protein_coding	-	2026-06-01	NM_000059.4:c.516+14del	-	-	-	-	-	-	-	-	1	-	EntrezGene	NP_000050.3	C	C	ClinVar:_phenotype_not_specified+ClinVar+rs1336445194,ClinVar:_phenotype_not_specified+ClinVar+rs1336445194,Hereditary_cancer-predisposing_syndrome+ClinVar+rs1336445194,Breast-ovarian_cancer__familial_2+ClinVar+rs182828913,ClinVar:_phenotype_not_specified+ClinVar+rs182828913,Familial_cancer_of_breast+ClinVar+rs182828913,Hereditary_breast_and_ovarian_cancer_syndrome+ClinVar+rs182828913,Hereditary_…	-	-	-	-	-	-	-	-	-	-	-	-	1	0	13:32900432	32900433	0	0	0
NC_000013.10	:	g.32900436G>A	13:g.32900436G>A	13:32900436-32900436	A	intron_variant	MODIFIER	BRCA2	675	Transcript	NM_000059.4	protein_coding	-	2026-06-01	NM_000059.4:c.516+17G>A	-	-	-	-	-	-	-	-	1	-	EntrezGene	NP_000050.3	G	G	ClinVar:_phenotype_not_specified+ClinVar+rs765435155,ClinVar:_phenotype_not_specified+ClinVar+rs765435155,Hereditary_breast_and_ovarian_cancer_syndrome+ClinVar+rs765435155,Hereditary_cancer-predisposing_syndrome+ClinVar+rs765435155,Hereditary_cancer-predisposing_syndrome+ClinVar+rs765435155	-	-	-	-	-	-	-	-	-	-	-	-	1	0	13:32900436	32900436	0	0	0
NC_000013.10	:	g.32900436G>C	13:g.32900436G>C	13:32900436-32900436	C	intron_variant	MODIFIER	BRCA2	675	Transcript	NM_000059.4	protein_coding	-	2026-06-01	NM_000059.4:c.516+17G>C	-	-	-	-	-	-	-	-	1	-	EntrezGene	NP_000050.3	G	G	ClinVar:_phenotype_not_specified+ClinVar+rs765435155,ClinVar:_phenotype_not_specified+ClinVar+rs765435155,Hereditary_breast_and_ovarian_cancer_syndrome+ClinVar+rs765435155,Hereditary_cancer-predisposing_syndrome+ClinVar+rs765435155,Hereditary_cancer-predisposing_syndrome+ClinVar+rs765435155	-	-	-	-	-	-	-	-	-	-	-	-	1	0	13:32900436	32900436	0	0	0
NC_000013.10	:	g.32900436G>T	13:g.32900436G>T	13:32900436-32900436	T	intron_variant	MODIFIER	BRCA2	675	Transcript	NM_000059.4	protein_coding	-	2026-06-01	NM_000059.4:c.516+17G>T	-	-	-	-	-	-	-	-	1	-	EntrezGene	NP_000050.3	G	G	ClinVar:_phenotype_not_specified+ClinVar+rs765435155,ClinVar:_phenotype_not_specified+ClinVar+rs765435155,Hereditary_breast_and_ovarian_cancer_syndrome+ClinVar+rs765435155,Hereditary_cancer-predisposing_syndrome+ClinVar+rs765435155,Hereditary_cancer-predisposing_syndrome+ClinVar+rs765435155	-	-	-	-	-	-	-	-	-	-	-	-	1	0	13:32900436	32900436	0	0	0
NC_000013.10	:	g.32900437T>C	13:g.32900437T>C	13:32900437-32900437	C	intron_variant	MODIFIER	BRCA2	675	Transcript	NM_000059.4	protein_coding	-	2026-06-01	NM_000059.4:c.516+18T>C	-	-	-	-	-	-	-	-	1	-	EntrezGene	NP_000050.3	T	T	FANCONI_ANEMIA_COMPLEMENTATION_GROUP_D_TYPE_1+DDG2P+ENSG00000139618,Breast_Cancer+MIM_morbid+ENSG00000139618,BREAST-OVARIAN_CANCER__FAMILIAL__SUSCEPTIBILITY_TO__2+MIM_morbid+ENSG00000139618,FANCONI_ANEMIA__COMPLEMENTATION_GROUP_A+MIM_morbid+ENSG00000139618,FANCONI_ANEMIA__COMPLEMENTATION_GROUP_D1+MIM_morbid+ENSG00000139618,GLIOMA_SUSCEPTIBILITY_3+MIM_morbid+ENSG00000139618,PANCREATIC_CANCER__SUSC…	-	-	-	-	-	-	-	-	-	-	-	-	1	0	13:32900437	32900437	0	0	0
NC_000013.10	:	g.32900437T>G	13:g.32900437T>G	13:32900437-32900437	G	intron_variant	MODIFIER	BRCA2	675	Transcript	NM_000059.4	protein_coding	-	2026-06-01	NM_000059.4:c.516+18T>G	-	-	-	-	-	-	-	-	1	-	EntrezGene	NP_000050.3	T	T	FANCONI_ANEMIA_COMPLEMENTATION_GROUP_D_TYPE_1+DDG2P+ENSG00000139618,Breast_Cancer+MIM_morbid+ENSG00000139618,BREAST-OVARIAN_CANCER__FAMILIAL__SUSCEPTIBILITY_TO__2+MIM_morbid+ENSG00000139618,FANCONI_ANEMIA__COMPLEMENTATION_GROUP_A+MIM_morbid+ENSG00000139618,FANCONI_ANEMIA__COMPLEMENTATION_GROUP_D1+MIM_morbid+ENSG00000139618,GLIOMA_SUSCEPTIBILITY_3+MIM_morbid+ENSG00000139618,PANCREATIC_CANCER__SUSC…	-	-	-	-	-	-	-	-	-	-	-	-	1	0	13:32900437	32900437	0	0	0
NC_000013.10	:	g.32900439T>C	13:g.32900439T>C	13:32900439-32900439	C	intron_variant	MODIFIER	BRCA2	675	Transcript	NM_000059.4	protein_coding	-	2026-06-01	NM_000059.4:c.516+20T>C	-	-	-	-	-	-	-	-	1	-	EntrezGene	NP_000050.3	T	T	Hereditary_breast_and_ovarian_cancer_syndrome+ClinVar+rs781175758,Hereditary_cancer-predisposing_syndrome+ClinVar+rs781175758	-	-	-	-	-	-	-	-	-	-	-	-	1	0	13:32900439	32900439	0	0	0
NC_000013.10	:	g.32900440A>T	13:g.32900440A>T	13:32900440-32900440	T	intron_variant	MODIFIER	BRCA2	675	Transcript	NM_000059.4	protein_coding	-	2026-06-01	NM_000059.4:c.516+21A>T	-	-	-	-	-	-	-	-	1	-	EntrezGene	NP_000050.3	A	A	Breast-ovarian_cancer__familial_2+ClinVar+rs11571622,ClinVar:_phenotype_not_specified+ClinVar+rs11571622,Hereditary_cancer-predisposing_syndrome+ClinVar+rs11571622	-	-	-	-	-	-	-	-	-	-	-	-	1	0	13:32900440	32900440	0	0	0
NC_000013.10	:	g.32900471A>G	13:g.32900471A>G	13:32900471-32900471	G	intron_variant	MODIFIER	BRCA2	675	Transcript	NM_000059.4	protein_coding	-	2026-06-01	NM_000059.4:c.516+52A>G	-	-	-	-	-	-	-	-	1	-	EntrezGene	NP_000050.3	A	A	Breast-ovarian_cancer__familial_2+ClinVar+rs1398888361	-	-	-	-	-	-	-	-	-	-	-	-	1	0	13:32900471	32900471	0	0	0
NC_000013.10	:	g.32900473T>C	13:g.32900473T>C	13:32900473-32900473	C	intron_variant	MODIFIER	BRCA2	675	Transcript	NM_000059.4	protein_coding	-	2026-06-01	NM_000059.4:c.516+54T>C	-	-	-	-	-	-	-	-	1	-	EntrezGene	NP_000050.3	T	T	Breast-ovarian_cancer__familial_2+ClinVar+rs368799999	-	-	-	-	-	-	-	-	-	-	-	-	1	0	13:32900473	32900473	0	0	0
NC_000013.10	:	g.32900521T>C	13:g.32900521T>C	13:32900521-32900521	C	intron_variant	MODIFIER	BRCA2	675	Transcript	NM_000059.4	protein_coding	-	2026-06-01	NM_000059.4:c.516+102T>C	-	-	-	-	-	-	-	-	1	-	EntrezGene	NP_000050.3	T	T	ClinVar:_phenotype_not_specified+ClinVar+rs56251699	-	-	-	-	-	-	-	-	-	-	-	-	1	0	13:32900521	32900521	0	0	0
NC_000013.10	:	g.32900531A>G	13:g.32900531A>G	13:32900531-32900531	G	intron_variant	MODIFIER	BRCA2	675	Transcript	NM_000059.4	protein_coding	-	2026-06-01	NM_000059.4:c.517-105A>G	-	-	-	-	-	-	-	-	1	-	EntrezGene	NP_000050.3	A	A	ClinVar:_phenotype_not_specified+ClinVar+rs552306042	-	-	-	-	-	-	-	-	-	-	-	-	1	0	13:32900531	32900531	0	0	0
NC_000013.10	:	g.32900547G>A	13:g.32900547G>A	13:32900547-32900547	A	intron_variant	MODIFIER	BRCA2	675	Transcript	NM_000059.4	protein_coding	-	2026-06-01	NM_000059.4:c.517-89G>A	-	-	-	-	-	-	-	-	1	-	EntrezGene	NP_000050.3	G	G	Hereditary_cancer-predisposing_syndrome+ClinVar+rs570584580	-	-	-	-	-	-	-	-	-	-	-	-	1	0	13:32900547	32900547	0	0	0
NC_000013.10	:	g.32900616A>G	13:g.32900616A>G	13:32900616-32900616	G	intron_variant	MODIFIER	BRCA2	675	Transcript	NM_000059.4	protein_coding	-	2026-06-01	NM_000059.4:c.517-20A>G	-	-	-	-	-	-	-	-	1	-	EntrezGene	NP_000050.3	A	A	ClinVar:_phenotype_not_specified+ClinVar+rs1555281029,Hereditary_breast_and_ovarian_cancer_syndrome+ClinVar+rs1555281029,Hereditary_cancer-predisposing_syndrome+ClinVar+rs1555281029	-	-	-	-	-	-	-	-	-	-	-	-	1	0	13:32900616	32900616	0	0	0
NC_000013.10	:	g.32900619A>G	13:g.32900619A>G	13:32900619-32900619	G	splice_polypyrimidine_tract_variant,intron_variant	LOW	BRCA2	675	Transcript	NM_000059.4	protein_coding	-	2026-06-01	NM_000059.4:c.517-17A>G	-	-	-	-	-	-	-	-	1	-	EntrezGene	NP_000050.3	A	A	ClinVar:_phenotype_not_specified+ClinVar+rs1060504603,Hereditary_breast_and_ovarian_cancer_syndrome+ClinVar+rs1060504603	-	-	-	-	-	-	-	-	-	-	-	-	1	0	13:32900619	32900619	0	0	0
NC_000013.10	:	g.32900620T>C	13:g.32900620T>C	13:32900620-32900620	C	splice_polypyrimidine_tract_variant,intron_variant	LOW	BRCA2	675	Transcript	NM_000059.4	protein_coding	-	2026-06-01	NM_000059.4:c.517-16T>C	-	-	-	-	-	-	-	-	1	-	EntrezGene	NP_000050.3	T	T	Breast-ovarian_cancer__familial_2+ClinVar+rs81002839,ClinVar:_phenotype_not_specified+ClinVar+rs81002839,Hereditary_breast_and_ovarian_cancer_syndrome+ClinVar+rs81002839,Hereditary_cancer-predisposing_syndrome+ClinVar+rs81002839	-	-	-	-	-	-	-	-	-	-	-	-	1	0	13:32900620	32900620	0	0	0
NC_000013.10	:	g.32900624C>A	13:g.32900624C>A	13:32900624-32900624	A	splice_polypyrimidine_tract_variant,intron_variant	LOW	BRCA2	675	Transcript	NM_000059.4	protein_coding	-	2026-06-01	NM_000059.4:c.517-12C>A	-	-	-	-	-	-	-	-	1	-	EntrezGene	NP_000050.3	C	C	Breast-ovarian_cancer__familial_2+ClinVar+rs398122795,ClinVar:_phenotype_not_specified+ClinVar+rs398122795,Hereditary_breast_and_ovarian_cancer_syndrome+ClinVar+rs398122795,Hereditary_cancer-predisposing_syndrome+ClinVar+rs398122795	6.29266e-05	0.002	-	-	-	-	-	-	-	-	-	-	0	1	13:32900624	32900624	0	0	0
NC_000013.10	:	g.32900624C>G	13:g.32900624C>G	13:32900624-32900624	G	splice_polypyrimidine_tract_variant,intron_variant	LOW	BRCA2	675	Transcript	NM_000059.4	protein_coding	-	2026-06-01	NM_000059.4:c.517-12C>G	-	-	-	-	-	-	-	-	1	-	EntrezGene	NP_000050.3	C	C	Breast-ovarian_cancer__familial_2+ClinVar+rs398122795,ClinVar:_phenotype_not_specified+ClinVar+rs398122795,Hereditary_breast_and_ovarian_cancer_syndrome+ClinVar+rs398122795,Hereditary_cancer-predisposing_syndrome+ClinVar+rs398122795	3.54288e-05	0.002	-	-	-	-	-	-	-	-	-	-	0	1	13:32900624	32900624	0	0	0
NC_000013.10	:	g.32900625T>C	13:g.32900625T>C	13:32900625-32900625	C	splice_polypyrimidine_tract_variant,intron_variant	LOW	BRCA2	675	Transcript	NM_000059.4	protein_coding	-	2026-06-01	NM_000059.4:c.517-11T>C	-	-	-	-	-	-	-	-	1	-	EntrezGene	NP_000050.3	T	T	Breast-ovarian_cancer__familial_2+ClinVar+rs81002828,ClinVar:_phenotype_not_specified+ClinVar+rs81002828,ClinVar:_phenotype_not_specified+ClinVar+rs81002828,Hereditary_breast_and_ovarian_cancer_syndrome+ClinVar+rs81002828,Hereditary_cancer-predisposing_syndrome+ClinVar+rs81002828	0.000316566	0.01	-	-	-	-	-	-	-	-	-	-	0	1	13:32900625	32900625	0	0	0
NC_000013.10	:	g.32900628_32900629delinsAT	13:g.32900628_32900629delinsAT	13:32900628-32900629	AT	splice_polypyrimidine_tract_variant,splice_region_variant,intron_variant	LOW	BRCA2	675	Transcript	NM_000059.4	protein_coding	-	2026-06-01	NM_000059.4:c.517-8_517-7delinsAT	-	-	-	-	-	-	-	-	1	-	EntrezGene	NP_000050.3	CC	CC	-	-	-	-	-	-	-	-	-	-	-	-	-	1	0	13:32900628	32900629	0	0	0
NC_000013.10	:	g.32900632C>G	13:g.32900632C>G	13:32900632-32900632	G	splice_polypyrimidine_tract_variant,splice_region_variant,intron_variant	LOW	BRCA2	675	Transcript	NM_000059.4	protein_coding	-	2026-06-01	NM_000059.4:c.517-4C>G	-	-	-	-	-	-	-	-	1	-	EntrezGene	NP_000050.3	C	C	Hereditary_breast_and_ovarian_cancer_syndrome+ClinVar+rs779951024,Hereditary_cancer-predisposing_syndrome+ClinVar+rs779951024,Breast-ovarian_cancer__familial_2+ClinVar+rs81002804,ClinVar:_phenotype_not_specified+ClinVar+rs81002804,ClinVar:_phenotype_not_specified+ClinVar+rs81002804,FANCONI_ANEMIA__COMPLEMENTATION_GROUP_D1+ClinVar+rs81002804,Hereditary_breast_and_ovarian_cancer_syndrome+ClinVar+rs…	4.67152e-05	0	-	-	-	-	-	-	-	-	-	-	0	1	13:32900632	32900632	0	0	0
NC_000013.10	:	g.32900633C>T	13:g.32900633C>T	13:32900633-32900633	T	splice_polypyrimidine_tract_variant,splice_region_variant,intron_variant	LOW	BRCA2	675	Transcript	NM_000059.4	protein_coding	-	2026-06-01	NM_000059.4:c.517-3C>T	-	-	-	-	-	-	-	-	1	-	EntrezGene	NP_000050.3	C	C	Hereditary_cancer-predisposing_syndrome+ClinVar+rs752881400	0.0011645	0.082	-	-	-	-	-	-	-	-	-	-	0	1	13:32900633	32900633	0	0	0
NC_000013.10	:	g.32900633del	13:g.32900633del	13:32900632-32900633	-	splice_polypyrimidine_tract_variant,splice_region_variant,intron_variant	LOW	BRCA2	675	Transcript	NM_000059.4	protein_coding	-	2026-06-01	NM_000059.4:c.517-3del	-	-	-	-	-	-	-	-	1	-	EntrezGene	NP_000050.3	C	C	Hereditary_cancer-predisposing_syndrome+ClinVar+rs752881400	-	-	-	-	-	-	-	-	-	-	-	-	1	0	13:32900632	32900633	0	0	0
NC_000013.10	:	g.32900634A>C	13:g.32900634A>C	13:32900634-32900634	C	splice_acceptor_variant	HIGH	BRCA2	675	Transcript	NM_000059.4	protein_coding	-	2026-06-01	NM_000059.4:c.517-2A>C	-	-	-	-	-	-	-	-	1	-	EntrezGene	NP_000050.3	A	A	Breast-ovarian_cancer__familial_2+ClinVar+rs81002858,Breast-ovarian_cancer__familial_2+ClinVar+rs81002858,ClinVar:_phenotype_not_specified+ClinVar+rs81002858,Hereditary_breast_and_ovarian_cancer_syndrome+ClinVar+rs81002858,Hereditary_cancer-predisposing_syndrome+ClinVar+rs81002858	0.999969	0.846	-	-	-	-	-	-	-	-	-	-	1	0	13:32900634	32900634	1	0	0
NC_000013.10	:	g.32900634A>G	13:g.32900634A>G	13:32900634-32900634	G	splice_acceptor_variant	HIGH	BRCA2	675	Transcript	NM_000059.4	protein_coding	-	2026-06-01	NM_000059.4:c.517-2A>G	-	-	-	-	-	-	-	-	1	-	EntrezGene	NP_000050.3	A	A	Breast-ovarian_cancer__familial_2+ClinVar+rs81002858,Breast-ovarian_cancer__familial_2+ClinVar+rs81002858,ClinVar:_phenotype_not_specified+ClinVar+rs81002858,Hereditary_breast_and_ovarian_cancer_syndrome+ClinVar+rs81002858,Hereditary_cancer-predisposing_syndrome+ClinVar+rs81002858	0.999969	0.846	-	-	-	-	-	-	-	-	-	-	1	0	13:32900634	32900634	1	0	0
NC_000013.10	:	g.32900634A>T	13:g.32900634A>T	13:32900634-32900634	T	splice_acceptor_variant	HIGH	BRCA2	675	Transcript	NM_000059.4	protein_coding	-	2026-06-01	NM_000059.4:c.517-2A>T	-	-	-	-	-	-	-	-	1	-	EntrezGene	NP_000050.3	A	A	Breast-ovarian_cancer__familial_2+ClinVar+rs81002858,Breast-ovarian_cancer__familial_2+ClinVar+rs81002858,ClinVar:_phenotype_not_specified+ClinVar+rs81002858,Hereditary_breast_and_ovarian_cancer_syndrome+ClinVar+rs81002858,Hereditary_cancer-predisposing_syndrome+ClinVar+rs81002858	0.999969	0.852	-	-	-	-	-	-	-	-	-	-	1	0	13:32900634	32900634	1	0	0
NC_000013.10	:	g.32900635G>A	13:g.32900635G>A	13:32900635-32900635	A	splice_acceptor_variant	HIGH	BRCA2	675	Transcript	NM_000059.4	protein_coding	-	2026-06-01	NM_000059.4:c.517-1G>A	-	-	-	-	-	-	-	-	1	-	EntrezGene	NP_000050.3	G	G	Breast-ovarian_cancer__familial_2+ClinVar+rs81002849,Breast-ovarian_cancer__familial_2+ClinVar+rs81002849,Hereditary_breast_and_ovarian_cancer_syndrome+ClinVar+rs81002849,Hereditary_cancer-predisposing_syndrome+ClinVar+rs81002849,Breast-ovarian_cancer__familial_2+ClinVar+rs80359492,ClinVar:_phenotype_not_specified+ClinVar+rs80359492,Hereditary_breast_and_ovarian_cancer_syndrome+ClinVar+rs80359492…	0.999939	0.946	-	-	-	-	-	-	-	-	-	-	1	0	13:32900635	32900635	1	0	0
NC_000013.10	:	g.32900635G>T	13:g.32900635G>T	13:32900635-32900635	T	splice_acceptor_variant	HIGH	BRCA2	675	Transcript	NM_000059.4	protein_coding	-	2026-06-01	NM_000059.4:c.517-1G>T	-	-	-	-	-	-	-	-	1	-	EntrezGene	NP_000050.3	G	G	Breast-ovarian_cancer__familial_2+ClinVar+rs81002849,Breast-ovarian_cancer__familial_2+ClinVar+rs81002849,Hereditary_breast_and_ovarian_cancer_syndrome+ClinVar+rs81002849,Hereditary_cancer-predisposing_syndrome+ClinVar+rs81002849,Breast-ovarian_cancer__familial_2+ClinVar+rs80359492,ClinVar:_phenotype_not_specified+ClinVar+rs80359492,Hereditary_breast_and_ovarian_cancer_syndrome+ClinVar+rs80359492…	0.999939	0.944	-	-	-	-	-	-	-	-	-	-	1	0	13:32900635	32900635	1	0	0
NC_000013.10	:	g.32900636G>A	13:g.32900636G>A	13:32900636-32900636	A	missense_variant,splice_region_variant	MODERATE	BRCA2	675	Transcript	NM_000059.4	protein_coding	2027-07-01	-	NM_000059.4:c.517G>A	NP_000050.3:p.Gly173Ser	716	517	173	G/S	Ggt/Agt	-	-	1	-	EntrezGene	NP_000050.3	G	G	Breast_and/or_ovarian_cancer+ClinVar+rs397507768,Breast-ovarian_cancer__familial_2+ClinVar+rs397507768,ClinVar:_phenotype_not_specified+ClinVar+rs397507768,ClinVar:_phenotype_not_specified+ClinVar+rs397507768,Hereditary_breast_and_ovarian_cancer_syndrome+ClinVar+rs397507768,Hereditary_cancer-predisposing_syndrome+ClinVar+rs397507768,Hereditary_cancer-predisposing_syndrome+ClinVar+rs397507768	0.99839	0.832	-	-	4.64	4.64	0.57399	T	-1.0181	-	-	-	0	0	13:32900636	32900636	0	0	0
NC_000013.10	:	g.32900636G>C	13:g.32900636G>C	13:32900636-32900636	C	missense_variant,splice_region_variant	MODERATE	BRCA2	675	Transcript	NM_000059.4	protein_coding	2027-07-01	-	NM_000059.4:c.517G>C	NP_000050.3:p.Gly173Arg	716	517	173	G/R	Ggt/Cgt	-	-	1	-	EntrezGene	NP_000050.3	G	G	Breast_and/or_ovarian_cancer+ClinVar+rs397507768,Breast-ovarian_cancer__familial_2+ClinVar+rs397507768,ClinVar:_phenotype_not_specified+ClinVar+rs397507768,ClinVar:_phenotype_not_specified+ClinVar+rs397507768,Hereditary_breast_and_ovarian_cancer_syndrome+ClinVar+rs397507768,Hereditary_cancer-predisposing_syndrome+ClinVar+rs397507768,Hereditary_cancer-predisposing_syndrome+ClinVar+rs397507768	0.995783	0.878	-	-	4.64	4.64	0.57399	T	-0.9703	-	-	-	0	0	13:32900636	32900636	0	0	0
NC_000013.10	:	g.32900636G>T	13:g.32900636G>T	13:32900636-32900636	T	missense_variant,splice_region_variant	MODERATE	BRCA2	675	Transcript	NM_000059.4	protein_coding	2027-07-01	-	NM_000059.4:c.517G>T	NP_000050.3:p.Gly173Cys	716	517	173	G/C	Ggt/Tgt	-	-	1	-	EntrezGene	NP_000050.3	G	G	Breast_and/or_ovarian_cancer+ClinVar+rs397507768,Breast-ovarian_cancer__familial_2+ClinVar+rs397507768,ClinVar:_phenotype_not_specified+ClinVar+rs397507768,ClinVar:_phenotype_not_specified+ClinVar+rs397507768,Hereditary_breast_and_ovarian_cancer_syndrome+ClinVar+rs397507768,Hereditary_cancer-predisposing_syndrome+ClinVar+rs397507768,Hereditary_cancer-predisposing_syndrome+ClinVar+rs397507768	0.997857	0.902	-	-	4.64	4.64	0.57399	T	-0.8977	-	-	-	0	0	13:32900636	32900636	0	0	0
NC_000013.10	:	g.32900637G>A	13:g.32900637G>A	13:32900637-32900637	A	missense_variant,splice_region_variant	MODERATE	BRCA2	675	Transcript	NM_000059.4	protein_coding	2027-07-01	-	NM_000059.4:c.518G>A	NP_000050.3:p.Gly173Asp	717	518	173	G/D	gGt/gAt	-	-	1	-	EntrezGene	NP_000050.3	G	G	-	6.65827e-05	0.024	-	-	0.565	0.565	0.16493	T	-1.004	-	-	0	0	1	13:32900637	32900637	0	0	0
NC_000013.10	:	g.32900637G>C	13:g.32900637G>C	13:32900637-32900637	C	missense_variant,splice_region_variant	MODERATE	BRCA2	675	Transcript	NM_000059.4	protein_coding	2027-07-01	-	NM_000059.4:c.518G>C	NP_000050.3:p.Gly173Ala	717	518	173	G/A	gGt/gCt	-	-	1	-	EntrezGene	NP_000050.3	G	G	-	0.000267061	0.006	-	-	0.565	0.565	0.16493	T	-0.9007	-	-	-	0	1	13:32900637	32900637	0	0	0
NC_000013.10	:	g.32900637G>T	13:g.32900637G>T	13:32900637-32900637	T	missense_variant,splice_region_variant	MODERATE	BRCA2	675	Transcript	NM_000059.4	protein_coding	2027-07-01	-	NM_000059.4:c.518G>T	NP_000050.3:p.Gly173Val	717	518	173	G/V	gGt/gTt	-	-	1	-	EntrezGene	NP_000050.3	G	G	-	6.82735e-05	0.002	2	1.883e-05	0.565	0.565	0.16493	T	-0.7774	109396	0	-	0	1	13:32900637	32900637	0	0	0
NC_000013.10	:	g.32900637_32901212del	13:g.32900637_32901212del	13:32900636-32901212	-	splice_donor_variant,splice_donor_5th_base_variant,coding_sequence_variant,intron_variant	HIGH	BRCA2	675	Transcript	NM_000059.4	protein_coding	2027-07-01	2026-07-01	NM_000059.4:c.518_631+462del	-	717-?	518-?	173-?	-	-	-	-	1	-	EntrezGene	NP_000050.3	GTCGTCAGACACCAAAACATATTTCTGAAAGTCTAGGAGCTGAGGTGGATCCTGATATGTCTTGGTCAAGTTCTTTAGCTACACCACCCACCCTTAGTTCTACTGTGCTCATAGGTAATAATAGCAAATGTGTATTTACAAGAAAGAGCAGATGAGGTTGATAATTGTCATCTCTAATACTTCTGTTAAAAGGAAATATGAAAAGAAAATATTAGATAATGTCTTTGATAAGTGTGTTAGTAACTGACAATAATTTTATTCTATTAAGTGTAGATTGGAATAAATACAAATACATTTAGTGGTAGTCCAGTGGTGTCAAGCATTATGTTTTAGTACGATGTGATTAACGTAGAATAGCTTACAAATATTCCTTTACTGGCCTATATAAGCGTTTAAGAG…	GTCGTCAGACACCAAAACATATTTCTGAAAGTCTAGGAGCTGAGGTGGATCCTGATATGTCTTGGTCAAGTTCTTTAGCTACACCACCCACCCTTAGTTCTACTGTGCTCATAGGTAATAATAGCAAATGTGTATTTACAAGAAAGAGCAGATGAGGTTGATAATTGTCATCTCTAATACTTCTGTTAAAAGGAAATATGAAAAGAAAATATTAGATAATGTCTTTGATAAGTGTGTTAGTAACTGACAATAATTTTATTCTATTAAGTGTAGATTGGAATAAATACAAATACATTTAGTGGTAGTCCAGTGGTGTCAAGCATTATGTTTTAGTACGATGTGATTAACGTAGAATAGCTTACAAATATTCCTTTACTGGCCTATATAAGCGTTTAAGAG…	Breast-ovarian_cancer__familial_2+ClinVar+rs28897702,Hereditary_breast_and_ovarian_cancer_syndrome+ClinVar+rs28897702,Hereditary_breast_and_ovarian_cancer_syndrome+ClinVar+rs28897702,Hereditary_cancer-predisposing_syndrome+ClinVar+rs28897702,Hereditary_cancer-predisposing_syndrome+ClinVar+rs28897702,Breast-ovarian_cancer__familial_2+ClinVar+rs41293469,ClinVar:_phenotype_not_specified+ClinVar+rs41…	-	-	-	-	-	-	-	-	-	-	-	-	1	0	13:32900636	32901212	0	0	0
NC_000013.10	:	g.32900637del	13:g.32900637del	13:32900636-32900637	-	frameshift_variant,splice_region_variant	HIGH	BRCA2	675	Transcript	NM_000059.4	protein_coding	2027-07-01	-	NM_000059.4:c.518del	NP_000050.3:p.Gly173ValfsTer12	717	518	173	G/X	gGt/gt	-	-	1	-	EntrezGene	NP_000050.3	G	G	-	-	-	-	-	-	-	-	-	-	-	-	-	1	0	13:32900636	32900637	0	0	0
NC_000013.10	:	g.32900639C>T	13:g.32900639C>T	13:32900639-32900639	T	missense_variant	MODERATE	BRCA2	675	Transcript	NM_000059.4	protein_coding	2027-07-01	-	NM_000059.4:c.520C>T	NP_000050.3:p.Arg174Cys	719	520	174	R/C	Cgt/Tgt	-	-	1	-	EntrezGene	NP_000050.3	C	C	-	-	-	-	-	0.926	0.926	0.18556	T	-0.8617	109396	0	0	0	1	13:32900639	32900639	0	0	0
NC_000013.10	:	g.32900640G>A	13:g.32900640G>A	13:32900640-32900640	A	missense_variant	MODERATE	BRCA2	675	Transcript	NM_000059.4	protein_coding	2027-07-01	-	NM_000059.4:c.521G>A	NP_000050.3:p.Arg174His	720	521	174	R/H	cGt/cAt	-	-	1	-	EntrezGene	NP_000050.3	G	G	-	-	-	1	9.415e-06	4.93	1.69	0.2329	T	-0.9322	109392	2	1.82829e-05	0	1	13:32900640	32900640	0	0	0
NC_000013.10	:	g.32900641del	13:g.32900641del	13:32900640-32900641	-	frameshift_variant	HIGH	BRCA2	675	Transcript	NM_000059.4	protein_coding	2027-07-01	-	NM_000059.4:c.522del	NP_000050.3:p.Gln175ArgfsTer10	721	522	174	R/X	cgT/cg	-	-	1	-	EntrezGene	NP_000050.3	T	T	-	-	-	-	-	-	-	-	-	-	-	-	-	1	0	13:32900640	32900641	1	0	0
NC_000013.10	:	g.32900642C>G	13:g.32900642C>G	13:32900642-32900642	G	missense_variant	MODERATE	BRCA2	675	Transcript	NM_000059.4	protein_coding	2027-07-01	-	NM_000059.4:c.523C>G	NP_000050.3:p.Gln175Glu	722	523	175	Q/E	Cag/Gag	-	-	1	-	EntrezGene	NP_000050.3	C	C	-	-	-	-	-	5.36	3.37	0.37692	T	-0.8539	-	-	-	0	0	13:32900642	32900642	0	0	0
NC_000013.10	:	g.32900642C>T	13:g.32900642C>T	13:32900642-32900642	T	stop_gained	HIGH	BRCA2	675	Transcript	NM_000059.4	protein_coding	2027-07-01	-	NM_000059.4:c.523C>T	NP_000050.3:p.Gln175Ter	722	523	175	Q/*	Cag/Tag	-	-	1	-	EntrezGene	NP_000050.3	C	C	-	-	-	1	9.415e-06	5.36	3.37	0.37692	-	-	-	-	-	1	0	13:32900642	32900642	1	0	0
NC_000013.10	:	g.32900643A>G	13:g.32900643A>G	13:32900643-32900643	G	missense_variant	MODERATE	BRCA2	675	Transcript	NM_000059.4	protein_coding	2027-07-01	-	NM_000059.4:c.524A>G	NP_000050.3:p.Gln175Arg	723	524	175	Q/R	cAg/cGg	-	-	1	-	EntrezGene	NP_000050.3	A	A	-	-	-	-	-	5.45	5.45	0.79688	T	-0.8661	-	-	-	0	0	13:32900643	32900643	0	0	0
NC_000013.10	:	g.32900645A>G	13:g.32900645A>G	13:32900645-32900645	G	missense_variant	MODERATE	BRCA2	675	Transcript	NM_000059.4	protein_coding	2027-07-01	-	NM_000059.4:c.526A>G	NP_000050.3:p.Thr176Ala	725	526	176	T/A	Aca/Gca	-	-	1	-	EntrezGene	NP_000050.3	A	A	-	-	-	-	-	5.45	5.45	0.79688	T	-1.0886	-	-	-	0	0	13:32900645	32900645	0	0	0
NC_000013.10	:	g.32900645A>T	13:g.32900645A>T	13:32900645-32900645	T	missense_variant	MODERATE	BRCA2	675	Transcript	NM_000059.4	protein_coding	2027-07-01	-	NM_000059.4:c.526A>T	NP_000050.3:p.Thr176Ser	725	526	176	T/S	Aca/Tca	-	-	1	-	EntrezGene	NP_000050.3	A	A	-	-	-	-	-	5.45	5.45	0.79688	T	-1.123	-	-	-	0	0	13:32900645	32900645	0	0	0
NC_000013.10	:	g.32900646_32900649del	13:g.32900646_32900649del	13:32900645-32900649	-	frameshift_variant	HIGH	BRCA2	675	Transcript	NM_000059.4	protein_coding	2027-07-01	-	NM_000059.4:c.527_530del	NP_000050.3:p.Thr176LysfsTer8	726-729	527-530	176-177	TP/X	aCACCa/aa	-	-	1	-	EntrezGene	NP_000050.3	CACC	CACC	-	-	-	-	-	-	-	-	-	-	-	-	-	1	0	13:32900645	32900649	1	0	0
NC_000013.10	:	g.32900648C>A	13:g.32900648C>A	13:32900648-32900648	A	missense_variant	MODERATE	BRCA2	675	Transcript	NM_000059.4	protein_coding	2027-07-01	-	NM_000059.4:c.529C>A	NP_000050.3:p.Pro177Thr	728	529	177	P/T	Cca/Aca	-	-	1	-	EntrezGene	NP_000050.3	C	C	-	-	-	-	-	5.45	4.59	0.56297	T	-1.0654	-	-	-	0	0	13:32900648	32900648	0	0	0
[truncated: 22,283 more rows]
[truncated: 31 more columns]
