# Supplementary material for: MARGINAL: An Automatic Classification of Variants in BRCA1 and BRCA2 Genes Using a Machine Learning Model
Source: Biomolecules. 2022 Oct 24;12(11):1552. doi: 10.3390/biom12111552 (PMC9687470; doi:10.3390/biom12111552)
Supplement: Supplementary file 1 [file biomolecules-12-01552-s001.zip › Final_features_labels_CanVaS.xlsx]

## Sheet: Sheet1
VariantOnGenome/DNA	PVS1	BA1	BS1	PM2	PP3	BP4	BP7	PP2	BP1	PM1	PP5	BP6	PM4	BP3	PS4	PS1	PM5	effectid
g.32889805G>A	1	0	0	1	1	0	0	0	0	0	0	0	0	0	0	0	0	P/LP
g.32890607G>T	1	0	0	1	1	0	0	0	0	0	1	0	0	0	0	0	0	P/LP
g.32890610T>C	0	0	0	1	0	1	0	0	0	0	0	0	0	0	0	0	0	VUS
g.32890625A>G	0	0	0	1	0	0	0	0	0	0	0	0	0	0	0	0	0	VUS
g.32890715C>A	0	0	0	1	0	0	0	0	0	0	0	0	0	0	0	0	0	VUS
g.32893172T>C	0	0	0	1	0	0	0	0	0	0	0	0	0	0	0	0	0	VUS
g.32893198T>A	0	0	0	1	0	0	0	0	0	0	0	1	0	0	0	0	0	B/LB
g.32893198T>C	0	0	0	1	0	0	0	0	0	0	0	0	0	0	0	0	0	VUS
g.32893207T>A	0	0	0	1	0	1	0	0	0	0	0	1	0	0	0	0	0	B/LB
g.32893223C>T	0	0	0	1	0	0	0	0	0	0	0	0	0	0	0	0	0	VUS
g.32893263T>A	0	0	0	1	0	0	0	0	0	0	0	0	0	0	0	0	0	VUS
g.32893271A>G	0	0	0	0	0	1	0	0	0	0	0	1	0	0	0	0	0	B/LB
g.32893344A>G	0	0	0	1	0	0	0	0	0	0	0	1	0	0	0	0	0	B/LB
g.32893390A>C	0	0	0	1	0	0	0	0	0	0	0	0	0	0	0	0	0	VUS
g.32893413G>A	0	0	0	1	0	0	0	0	0	0	0	1	0	0	0	0	0	B/LB
g.32893474A>G	0	0	0	1	0	0	0	0	0	0	0	1	0	0	0	0	0	B/LB
g.32893494A>G	0	0	0	1	0	0	0	0	0	0	0	0	0	0	0	0	0	VUS
g.32893495C>G	0	0	0	1	0	0	0	0	0	0	0	0	0	0	0	0	0	VUS
g.32899220T>C	0	0	0	1	0	0	0	0	0	0	0	1	0	0	0	0	0	B/LB
g.32899270A>T	0	0	0	1	0	1	0	0	0	0	0	0	0	0	0	0	0	VUS
g.32899271T>A	0	0	0	1	0	1	0	0	0	0	0	0	0	0	0	0	0	B/LB
g.32899354A>G	0	0	0	1	0	0	0	0	0	0	0	1	0	0	0	0	0	B/LB
g.32899358A>G	0	0	0	1	0	0	0	0	0	0	0	0	0	0	0	0	0	VUS
g.32900231A>G	0	0	0	1	0	1	0	0	0	0	0	0	0	0	0	0	0	VUS
g.32900250A>G	0	0	0	1	0	0	0	0	0	0	0	1	0	0	0	0	0	B/LB
g.32900252A>G	0	0	0	0	0	1	0	0	0	0	0	1	0	0	0	0	0	B/LB
g.32900313T>C	0	0	0	1	0	0	0	0	0	0	0	0	0	0	0	0	0	B/LB
g.32900606T>C	0	0	0	1	0	0	0	0	0	0	0	0	0	0	0	0	0	VUS
g.32900617C>T	0	0	0	1	0	0	0	0	0	0	0	1	0	0	0	0	0	B/LB
g.32900656dup	1	0	0	1	0	0	0	0	0	0	0	0	0	0	0	0	0	P/LP
g.32900688C>T	0	0	0	1	0	0	0	0	0	0	0	0	0	0	0	0	0	VUS
g.32900775C>T	0	0	0	1	0	0	0	0	0	0	0	1	0	0	0	0	0	B/LB
g.32900793G>T	0	0	0	1	0	0	0	0	0	0	0	1	0	0	0	0	0	B/LB
g.32900797A>G	0	0	0	1	0	0	0	0	0	0	0	0	0	0	0	0	0	VUS
g.32903576_32903577del	0	0	0	1	0	0	0	0	0	0	0	0	0	0	0	0	0	VUS
g.32903606_32903607del	1	0	0	1	0	0	0	0	0	0	0	0	0	0	0	0	0	P/LP
g.32905024A>G	0	0	0	1	0	0	0	0	0	0	0	0	0	0	0	0	0	B/LB
g.32905055G>T	1	0	0	1	1	0	0	0	0	0	0	0	0	0	0	0	0	P/LP
g.32905084A>G	0	0	0	1	0	0	0	0	0	0	0	0	0	0	0	0	0	VUS
g.32906364A>G	0	0	0	1	0	0	0	0	0	0	0	0	0	0	0	0	0	VUS
g.32906366G>A	0	0	0	1	0	0	0	0	0	0	0	0	0	0	0	0	0	VUS
g.32906415G>A	0	0	0	0	0	0	0	0	0	0	0	0	0	0	0	0	0	B/LB
g.32906471T>C	0	0	0	0	0	1	0	0	0	0	0	0	0	0	1	0	0	B/LB
g.32906520C>T	0	0	0	0	0	1	0	0	0	0	0	0	0	0	0	0	0	B/LB
g.32906593C>A	0	0	0	0	0	1	0	0	0	0	0	1	0	0	1	0	0	B/LB
g.32906607A>T	0	0	0	1	0	0	0	0	0	0	0	0	0	0	1	0	0	VUS
g.32906627G>A	0	0	0	0	0	1	0	0	0	0	0	0	0	0	0	0	0	VUS
g.32906637G>A	0	0	0	1	0	1	0	0	0	0	0	0	0	0	0	0	0	VUS
g.32906732C>T	1	0	0	1	1	0	0	0	0	0	1	0	0	0	0	0	0	P/LP
g.32906742T>G	0	0	0	1	0	0	0	0	0	0	0	0	0	0	0	0	0	VUS
g.32906766C>T	0	0	0	0	0	0	0	0	0	0	0	1	0	0	1	0	0	B/LB
g.32906796A>C	0	0	0	0	0	1	0	0	0	0	0	1	0	0	0	0	0	B/LB
g.32906831G>A	0	0	0	0	0	1	0	0	0	0	0	0	0	0	1	0	0	B/LB
g.32906834C>G	0	0	0	0	0	0	0	0	0	0	0	0	0	0	1	0	0	VUS
g.32906957C>T	0	0	0	0	0	1	0	0	0	0	0	0	0	0	0	0	0	VUS
g.32906977A>G	0	0	0	1	0	0	0	0	0	0	0	1	0	0	0	0	0	B/LB
g.32907000A>G	0	0	0	0	0	0	0	0	0	0	0	1	0	0	0	0	0	B/LB
g.32907015_32907016del	1	0	0	1	0	0	0	0	0	0	1	0	0	0	0	0	0	P/LP
g.32907020_32907021del	1	0	0	1	0	0	0	0	0	0	0	0	0	0	0	0	0	P/LP
g.32907059C>T	0	0	0	1	0	1	0	0	0	0	0	0	0	0	0	0	0	VUS
g.32907129T>C	0	0	0	0	0	0	0	0	0	0	0	1	0	0	0	0	0	B/LB
g.32907147C>A	1	0	0	1	0	1	0	0	0	0	1	0	0	0	0	0	0	P/LP
g.32907160T>C	0	0	0	1	0	0	0	0	0	0	0	1	0	0	0	0	0	B/LB
g.32907401G>C	0	0	0	0	0	0	0	0	0	0	0	1	0	0	0	0	0	B/LB
g.32907403T>C	0	0	0	1	0	0	0	0	0	0	0	1	0	0	0	0	0	B/LB
g.32907407A>G	0	0	0	0	0	1	0	0	0	0	0	1	0	0	0	0	0	B/LB
g.32907411_32907415del	1	0	0	1	0	0	0	0	0	0	0	0	0	0	0	0	0	P/LP
g.32907421del	1	0	0	1	0	0	0	0	0	0	1	0	0	0	0	0	0	P/LP
g.32907428dup	1	0	0	1	0	0	0	0	0	0	0	0	0	0	0	0	0	P/LP
g.32907435A>C	0	0	0	0	0	1	0	0	0	0	0	0	0	0	0	0	0	B/LB
g.32907502_32907503insA	1	0	0	1	0	0	0	0	0	0	1	0	0	0	0	0	0	P/LP
g.32910392T>C	0	0	0	1	0	1	0	0	0	0	0	0	0	0	0	0	0	VUS
g.32910430C>T	0	0	0	1	0	0	0	0	0	0	0	1	0	0	0	0	0	B/LB
g.32910456C>G	0	0	0	0	0	0	0	0	0	0	0	1	0	0	0	0	0	VUS
g.32910537T>A	0	0	0	1	0	0	0	0	0	0	0	0	0	0	0	0	0	VUS
g.32910636G>C	0	0	0	1	0	0	0	0	0	0	0	0	0	0	0	0	0	VUS
g.32910666A>G	0	0	0	1	0	0	0	0	0	0	0	0	0	0	0	0	0	B/LB
g.32910831C>G	1	0	0	0	1	0	0	0	0	0	1	0	0	0	1	0	0	P/LP
g.32910982C>T	0	0	0	1	0	0	0	0	0	0	0	1	0	0	0	0	0	B/LB
g.32910982_32910983insT	1	0	0	1	0	0	0	0	0	0	1	0	0	0	0	0	0	P/LP
g.32911025C>T	0	0	0	1	0	0	0	0	0	0	0	0	0	0	0	0	0	VUS
g.32911030A>C	0	0	0	1	0	0	0	0	0	0	0	1	0	0	0	0	0	B/LB
g.32911136del	1	0	0	1	0	0	0	0	0	0	0	0	0	0	0	0	0	P/LP
g.32911193C>G	0	0	0	1	0	1	0	0	0	0	0	0	0	0	0	0	0	VUS
g.32911245A>G	0	0	0	1	0	1	0	0	0	0	0	0	0	0	0	0	0	VUS
g.32911271A>G	0	0	0	1	0	1	0	0	0	0	0	0	0	0	0	0	0	B/LB
g.32911295G>A	0	0	0	0	0	1	0	0	0	0	0	1	0	0	0	0	0	B/LB
g.32911298_32911301del	1	0	0	1	0	0	0	0	0	0	1	0	0	0	0	0	0	P/LP
g.32911300_32911303del	1	0	0	1	0	0	0	0	0	0	0	0	0	0	0	0	0	P/LP
g.32911375G>A	0	0	0	1	0	0	0	0	0	0	0	1	0	0	0	0	0	B/LB
g.32911411G>A	0	0	0	1	0	0	0	0	0	0	0	1	0	0	0	0	0	B/LB
g.32911436A>C	0	0	0	0	0	0	0	0	0	0	0	0	0	0	1	0	0	B/LB
g.32911524C>G	0	0	0	0	1	0	0	0	0	0	0	0	0	0	0	0	0	B/LB
g.32911541A>G	0	0	0	1	0	0	0	0	0	0	0	0	0	0	0	0	0	P/LP
g.32911547C>G	0	0	0	0	0	0	0	0	0	0	0	1	0	0	1	0	0	B/LB
g.32911565A>G	0	0	0	0	0	0	0	0	0	0	0	0	0	0	1	0	0	B/LB
g.32911614G>C	0	0	0	1	0	0	0	0	0	0	0	0	0	0	0	0	0	VUS
g.32911628G>A	0	0	0	1	0	0	0	0	0	0	0	0	0	0	1	0	0	VUS
g.32911717T>C	0	0	0	1	0	0	0	0	0	0	0	1	0	0	0	0	0	B/LB
g.32911896A>G	0	0	0	1	0	0	0	0	0	0	0	0	0	0	0	0	0	VUS
g.32911905A>T	0	0	0	1	0	1	0	0	0	0	0	0	0	0	1	0	0	VUS
g.32911935A>G	0	0	0	0	0	0	0	0	0	0	0	0	0	0	1	0	0	VUS
g.32912007C>T	0	0	0	0	0	0	0	0	0	0	0	1	0	0	0	0	0	B/LB
g.32912008G>A	0	0	0	1	0	0	0	0	0	0	0	1	0	0	0	0	0	B/LB
g.32912046_32912055del	1	0	0	1	0	0	0	0	0	0	1	0	0	0	0	0	0	P/LP
g.32912060C>T	0	0	0	0	0	0	0	0	0	0	0	1	0	0	0	0	0	B/LB
g.32912061G>A	0	0	0	0	0	0	0	0	0	0	0	0	0	0	0	0	0	B/LB
g.32912073G>A	0	0	0	0	0	1	0	0	0	0	0	1	0	0	1	0	0	B/LB
g.32912339_32912340del	1	0	0	1	0	0	0	0	0	0	0	0	0	0	0	0	0	P/LP
g.32912357_32912360del	1	0	0	1	0	0	0	0	0	0	0	0	0	0	0	0	0	P/LP
g.32912553C>T	0	0	0	0	0	1	0	0	0	0	0	1	0	0	0	0	0	B/LB
g.32912560G>A	0	0	0	1	0	0	0	0	0	0	0	1	0	0	0	0	0	B/LB
g.32912750G>T	0	0	0	0	0	0	0	0	0	0	0	1	0	0	0	0	0	B/LB
g.32912760C>A	0	0	0	1	0	0	0	0	0	0	0	0	0	0	0	0	0	VUS
g.32912770_32912771insT	1	0	0	1	0	0	0	0	0	0	1	0	0	0	0	0	0	P/LP
g.32912776dupT	1	0	0	1	0	0	0	0	0	0	0	0	0	0	0	0	0	P/LP
g.32912806C>T	0	0	0	1	0	0	0	0	0	0	0	1	0	0	0	0	0	B/LB
g.32912901_32912902del	1	0	0	1	0	0	0	0	0	0	0	0	0	0	0	0	0	P/LP
g.32912902_32912904del	0	0	0	1	0	0	0	0	0	0	0	0	1	0	0	0	0	B/LB
g.32912907_32912910del	1	0	0	1	0	0	0	0	0	0	0	0	0	0	0	0	0	P/LP
g.32912935_32912936insGAAACA	0	0	0	1	0	0	0	0	0	0	0	0	1	0	0	0	0	VUS
g.32912970_32912973del	1	0	0	1	0	0	0	0	0	0	0	0	0	0	0	0	0	P/LP
g.32913007_32913017del	1	0	0	1	0	0	0	0	0	0	0	0	0	0	0	0	0	P/LP
g.32913022del	1	0	0	1	0	0	0	0	0	0	0	0	0	0	0	0	0	P/LP
g.32913066A>G	0	0	0	0	0	0	0	0	0	0	0	0	0	0	1	0	0	VUS
g.32913076C>G	0	0	0	0	1	0	0	0	0	0	0	0	0	0	1	0	0	VUS
g.32913077G>A	0	0	0	0	1	0	0	0	0	0	0	1	0	0	1	0	0	B/LB
g.32913106T>C	0	0	0	1	0	0	0	0	0	0	0	1	0	0	0	0	0	B/LB
g.32913146_32913149del	1	0	0	1	0	0	0	0	0	0	0	0	0	0	0	0	0	P/LP
g.32913178A>G	0	0	0	1	0	0	0	0	0	0	0	1	0	0	0	0	0	B/LB
g.32913261del	1	0	0	1	0	0	0	0	0	0	0	0	0	0	0	0	0	P/LP
g.32913420T>C	0	0	0	0	0	1	0	0	0	0	0	0	0	0	1	0	0	B/LB
g.32913546C>A	1	0	0	1	1	0	0	0	0	0	1	0	0	0	0	0	0	P/LP
g.32913558_32913559insA	1	0	0	1	0	0	0	0	0	0	1	0	0	0	0	0	0	P/LP
g.32913562A>C	0	0	0	0	0	0	0	0	0	0	0	1	0	0	1	0	0	B/LB
g.32913572A>T	1	0	0	1	1	0	0	0	0	0	1	0	0	0	0	0	0	P/LP
g.32913602_32913605del	1	0	0	1	0	0	0	0	0	0	0	0	0	0	0	0	0	P/LP
g.32913691C>T	0	0	0	1	0	0	0	0	0	0	0	1	0	0	0	0	0	B/LB
g.32913692G>A	0	0	0	1	0	0	0	0	0	0	0	0	0	0	1	0	0	VUS
g.32913804G>A	0	0	0	0	0	1	0	0	0	0	0	1	0	0	1	0	0	B/LB
g.32913841_32913843del	0	0	0	1	0	0	0	0	0	0	0	0	1	0	0	0	0	VUS
g.32913924A>C	0	0	0	1	0	1	0	0	0	0	0	0	0	0	0	0	0	VUS
g.32913947C>T	0	0	0	0	0	1	0	0	0	0	0	1	0	0	1	0	0	B/LB
g.32913979G>T	0	0	0	0	0	0	0	0	0	0	0	0	0	0	0	0	0	VUS
g.32914126C>T	0	0	0	1	0	0	0	0	0	0	0	1	0	0	0	0	0	B/LB
g.32914127G>A	0	0	0	0	0	0	0	0	0	0	0	0	0	0	0	0	0	B/LB
g.32914132T>G	0	0	0	0	0	1	0	0	0	0	0	1	0	0	0	0	0	B/LB
g.32914137C>A	1	0	0	0	1	0	0	0	0	0	1	0	0	0	1	0	0	P/LP
g.32914155A>G	0	0	0	0	0	0	0	0	0	0	0	0	0	0	1	0	0	VUS
g.32914167_32914169del	0	0	0	1	0	0	0	0	0	0	0	0	1	0	0	0	0	P/LP
g.32914172_32914173insA	1	0	0	1	0	0	0	0	0	0	1	0	0	0	0	0	0	P/LP
g.32914214_32914215del	1	0	0	1	0	0	0	0	0	0	0	0	0	0	0	0	0	P/LP
g.32914283C>T	1	0	0	1	0	1	0	0	0	0	1	0	0	0	0	0	0	P/LP
g.32914438del	1	0	0	1	0	0	0	0	0	0	1	0	0	0	0	0	0	P/LP
g.32914450C>T	0	0	0	1	0	0	0	0	0	0	0	1	0	0	0	0	0	B/LB
g.32914500T>C	0	0	0	1	0	0	0	0	0	0	0	0	0	0	0	0	0	VUS
g.32914529A>T	1	0	0	1	0	1	0	0	0	0	1	0	0	0	0	0	0	P/LP
g.32914559_32914568del	1	0	0	1	0	0	0	0	0	0	0	0	0	0	0	0	0	P/LP
g.32914592C>T	0	0	0	0	0	1	0	0	0	0	0	1	0	0	0	0	0	B/LB
g.32914703del	1	0	0	1	0	0	0	0	0	0	0	0	0	0	0	0	0	P/LP
g.32914756T>C	0	0	0	1	0	0	0	0	0	0	0	1	0	0	0	0	0	B/LB
g.32914767_32914768del	1	0	0	1	0	0	0	0	0	0	1	0	0	0	0	0	0	P/LP
g.32914782C>T	0	0	0	0	0	0	0	0	0	0	0	1	0	0	1	0	0	B/LB
g.32914800C>G	1	0	0	1	0	1	0	0	0	0	1	0	0	0	0	0	0	P/LP
g.32914811C>G	0	0	0	1	0	0	0	0	0	0	0	0	0	0	0	0	0	VUS
g.32914814C>T	0	0	0	0	0	1	0	0	0	0	0	1	0	0	1	0	0	B/LB
g.32914839A>G	0	0	0	0	0	0	0	0	0	0	0	1	0	0	0	0	0	B/LB
g.32914982C>T	1	0	0	1	1	0	0	0	0	0	1	0	0	0	0	0	0	P/LP
g.32915092_32915093del	1	0	0	1	0	0	0	0	0	0	0	0	0	0	0	0	0	P/LP
g.32915105G>A	0	0	0	0	0	1	0	0	0	0	0	0	0	0	0	0	0	VUS
g.32915261del	1	0	0	1	0	0	0	0	0	0	0	0	0	0	0	0	0	P/LP
g.32915313G>A	0	0	0	1	0	0	0	0	0	0	0	0	0	0	0	0	0	B/LB
g.32918706A>G	0	0	0	0	0	0	0	0	0	0	0	1	0	0	0	0	0	B/LB
g.32918782C>T	0	0	0	1	1	0	0	0	0	0	0	0	0	0	0	0	0	VUS
g.32918788A>T	0	0	0	0	1	0	0	0	0	0	0	1	0	0	0	0	0	B/LB
g.32918841A>G	0	0	0	1	0	0	0	0	0	0	0	0	0	0	0	0	0	VUS
g.32920945T>C	0	0	0	1	0	0	0	0	0	0	0	0	0	0	0	0	0	VUS
g.32920967del	1	0	0	1	0	0	0	0	0	0	1	0	0	0	0	0	0	P/LP
g.32920968A>G	0	0	0	1	0	0	0	0	0	0	0	0	0	0	0	0	0	VUS
g.32920978C>T	1	0	0	1	1	0	0	0	0	0	1	0	0	0	0	0	0	P/LP
g.32920979G>A	0	0	0	0	1	0	0	0	0	0	0	1	0	0	1	0	0	B/LB
g.32921008G>T	1	0	0	1	1	0	0	0	0	0	1	0	0	0	0	0	0	P/LP
g.32921033G>A	0	0	0	1	0	0	0	0	0	0	1	0	0	0	0	0	1	P/LP
g.32921057A>G	0	0	0	1	0	0	0	0	0	0	0	0	0	0	0	0	0	VUS
g.32929044C>A	0	0	0	0	1	0	0	0	0	0	0	0	0	0	0	0	0	VUS
g.32929047G>C	0	0	0	0	0	0	0	0	0	0	0	1	0	0	1	0	0	B/LB
g.32929137T>C	0	0	0	1	0	1	0	0	0	0	0	0	0	0	0	0	0	VUS
g.32929353del	1	0	0	1	0	0	0	0	0	0	1	0	0	0	0	0	0	P/LP
g.32929392G>A	0	0	0	1	0	1	0	0	0	0	0	0	0	0	0	0	0	VUS
g.32930520T>C	0	0	0	1	0	0	0	0	0	0	0	0	0	0	0	0	0	VUS
g.32930610G>A	0	0	0	0	0	0	0	0	0	0	0	0	0	0	0	0	0	VUS
g.32930634G>A	0	0	0	0	0	1	0	0	0	0	0	1	0	0	0	0	0	B/LB
g.32930635C>T	0	0	0	1	0	0	0	0	0	0	0	1	0	0	0	0	0	B/LB
g.32930663C>T	0	0	0	0	1	0	0	0	0	0	0	1	0	0	1	0	0	B/LB
g.32930673C>T	0	0	0	0	1	0	0	0	0	0	0	1	0	0	1	0	0	B/LB
g.32930688G>T	0	0	0	1	1	0	0	0	0	0	0	0	0	0	0	0	0	VUS
g.32930725C>T	0	0	0	1	0	0	0	0	0	0	0	1	0	0	0	0	0	B/LB
g.32931912A>C	0	0	0	0	0	0	0	0	0	0	0	0	0	0	1	0	0	B/LB
g.32936612A>G	0	0	0	1	0	0	0	0	0	0	0	0	0	0	0	0	0	VUS
g.32936618C>A	0	0	0	1	0	0	0	0	0	0	0	0	0	0	0	0	0	VUS
g.32936658A>G	1	0	0	1	1	0	0	0	0	0	1	0	0	0	0	0	0	P/LP
g.32936733A>T	0	0	0	1	1	0	0	0	0	0	1	0	0	0	0	1	0	P/LP
g.32936767_32936771del	1	0	0	1	0	0	0	0	0	0	0	0	0	0	0	0	0	P/LP
g.32936829A>G	0	0	0	1	1	0	0	0	0	0	1	0	0	0	0	0	0	P/LP
g.32936830G>A	0	0	0	1	1	0	0	0	0	0	1	0	0	0	1	0	1	P/LP
g.32936853C>T	0	0	0	1	0	0	0	0	0	0	0	1	0	0	0	0	0	B/LB
g.32936865C>A	0	0	0	1	0	0	0	0	0	0	0	0	0	0	0	0	0	VUS
g.32937282T>C	0	0	0	1	0	0	0	0	0	0	0	0	0	0	0	0	0	VUS
g.32937324C>T	0	0	0	1	0	0	0	0	0	0	0	0	0	0	1	0	0	VUS
g.32937349G>A	0	0	0	1	0	0	0	0	0	0	0	1	0	0	0	0	0	B/LB
g.32937456A>G	0	0	0	0	0	1	0	0	0	0	0	0	0	0	1	0	0	B/LB
g.32937488G>T	0	0	0	0	0	0	0	0	0	0	0	1	0	0	0	0	0	B/LB
g.32937507A>G	0	0	0	1	1	0	0	0	0	0	1	0	0	0	0	1	1	P/LP
g.32937521G>A	0	0	0	0	0	1	0	0	0	0	0	1	0	0	0	0	0	B/LB
g.32937708G>A	0	0	0	1	0	0	0	0	0	0	0	0	0	0	0	0	0	VUS
g.32944571G>A	1	0	0	1	1	0	0	0	0	0	1	0	0	0	0	0	0	P/LP
g.32945129C>T	0	0	0	0	1	0	0	0	0	0	0	0	0	0	1	0	0	VUS
g.32945151del	1	0	0	1	0	0	0	0	0	0	0	0	0	0	0	0	0	P/LP
g.32945172A>C	0	0	0	0	0	0	0	0	0	0	0	0	0	0	0	0	0	B/LB
g.32945198T>C	0	0	0	1	0	0	0	0	0	0	0	0	0	0	0	0	0	B/LB
g.32950842C>G	0	0	0	1	0	0	0	0	0	0	0	0	0	0	0	0	0	B/LB
g.32950887T>C	0	0	0	1	1	0	0	0	0	0	0	0	0	0	0	0	0	VUS
g.32950929G>A	1	0	0	1	1	0	0	0	0	0	1	0	0	0	0	0	0	P/LP
g.32950978A>G	0	0	0	1	0	0	0	0	0	0	0	0	0	0	0	0	0	VUS
g.32953460_32953461del	1	0	0	1	0	0	0	0	0	0	0	0	0	0	0	0	0	P/LP
g.32953499del	1	0	0	1	0	0	0	0	0	0	1	0	0	0	0	0	0	P/LP
g.32953529A>T	0	0	0	0	0	0	0	0	0	0	0	1	0	0	0	0	0	B/LB
g.32953604G>A	0	0	0	0	0	1	0	0	0	0	0	1	0	0	1	0	0	B/LB
g.32953629del	1	0	0	1	0	0	0	0	0	0	1	0	0	0	0	0	0	P/LP
g.32953653G>T	1	0	0	1	1	0	0	0	0	0	1	0	0	0	0	0	0	P/LP
g.32953665A>G	0	0	0	1	0	0	0	0	0	0	0	0	0	0	0	0	0	VUS
g.32953852C>G	0	0	0	1	0	0	0	0	0	0	0	0	0	0	0	0	0	VUS
g.32953884C>G	0	0	0	1	1	0	0	0	0	0	0	0	0	0	0	0	0	VUS
g.32953904C>T	0	0	0	0	0	0	0	0	0	0	0	0	0	0	1	0	0	VUS
g.32953925_32953958del	1	0	0	1	0	0	0	0	0	0	0	0	0	0	0	0	0	P/LP
g.32953948_32953949del	1	0	0	1	0	0	0	0	0	0	1	0	0	0	0	0	0	P/LP
g.32953952A>G	0	0	0	1	0	0	0	0	0	0	0	0	0	0	0	0	0	VUS
g.32953971C>T	0	0	0	0	0	0	0	0	0	0	0	1	0	0	1	0	0	B/LB
g.32954022_32954023insA	1	0	0	1	0	0	0	0	0	0	1	0	0	0	0	0	0	P/LP
g.32954030dupA	1	0	0	1	0	0	0	0	0	0	0	0	0	0	0	0	0	P/LP
g.32954037A>C	0	0	0	0	1	0	0	0	0	0	0	0	0	0	1	0	0	B/LB
g.32954050G>A	0	0	0	1	1	0	0	0	0	0	1	0	0	0	0	0	0	P/LP
g.32954059C>T	0	0	0	1	0	0	0	0	0	0	0	1	0	0	0	0	0	B/LB
g.32954116T>C	0	0	0	1	0	0	0	0	0	0	0	0	0	0	0	0	0	VUS
g.32954271_32954272insG	1	0	0	1	0	0	0	0	0	0	1	0	0	0	0	0	0	P/LP
g.32954272_32954273insA	1	0	0	1	0	0	0	0	0	0	1	0	0	0	0	0	0	P/LP
g.32954273A>G	0	0	0	0	1	0	0	0	0	0	0	0	0	0	1	0	0	VUS
g.32954279dup	1	0	0	1	0	0	0	0	0	0	0	0	0	0	0	0	0	P/LP
g.32968810T>C	0	0	0	1	0	0	0	0	0	0	0	1	0	0	0	0	0	B/LB
g.32968854C>T	0	0	0	1	0	0	0	0	0	0	0	1	0	0	0	0	0	B/LB
g.32968862A>G	0	0	0	1	0	0	0	0	0	0	0	0	0	0	0	0	0	VUS
g.32968890A>C	0	0	0	1	0	0	0	0	0	0	0	1	0	0	0	0	0	B/LB
g.32968924T>A	0	0	0	1	0	0	0	0	0	0	0	0	0	0	0	0	0	VUS
g.32968945C>T	1	0	0	1	1	0	0	0	0	0	1	0	0	0	0	0	0	P/LP
g.32969071G>A	1	0	0	1	1	0	0	0	0	0	1	0	0	0	0	0	0	P/LP
g.32971023T>G	0	0	0	1	0	0	0	0	0	0	0	1	0	0	0	0	0	B/LB
g.32971040T>C	0	0	0	1	0	0	0	0	0	0	0	1	0	0	0	0	0	B/LB
g.32971042A>G	0	0	0	1	0	1	0	0	0	0	0	1	0	0	1	0	0	B/LB
g.32971097T>C	0	0	0	1	0	0	0	0	0	0	0	1	0	0	0	0	0	B/LB
g.32971119A>G	0	0	0	0	0	0	0	0	0	0	0	0	0	0	0	0	0	B/LB
g.32971139G>C	0	0	0	1	0	0	0	0	0	0	0	1	0	0	0	0	0	B/LB
g.32971146G>C	0	0	0	0	0	1	0	0	0	0	0	0	0	0	1	0	0	B/LB
g.32971146_32971147delinsCT	0	0	0	1	0	1	0	0	0	0	0	0	0	0	0	0	0	VUS
g.32971147C>T	0	0	0	0	0	0	0	0	0	0	0	0	0	0	1	0	0	VUS
g.32972262A>C	0	0	0	1	0	0	0	0	0	0	0	0	0	0	0	0	0	VUS
g.32972280G>A	0	0	0	1	0	0	0	0	0	0	0	1	0	0	0	0	0	B/LB
g.32972332del	1	0	0	1	0	0	0	0	0	0	0	0	0	0	0	0	0	P/LP
g.32972398_32972399insT	1	0	0	1	0	0	0	0	0	0	0	0	0	0	0	0	0	P/LP
g.32972435A>C	0	0	0	1	0	0	0	0	0	0	0	0	0	0	0	0	0	VUS
g.32972513C>T	0	0	0	0	0	0	0	0	0	0	0	0	0	0	1	0	0	VUS
g.32972526G>A	0	0	0	1	0	0	0	0	0	0	0	1	0	0	0	0	0	B/LB
g.32972575G>A	0	0	0	0	0	0	0	0	0	0	0	0	0	0	0	0	0	B/LB
g.32972626A>T	1	0	0	0	0	1	0	0	0	0	0	1	0	0	1	0	0	B/LB
g.32972665A>G	0	0	0	0	0	0	0	0	0	0	0	0	0	0	1	0	0	B/LB
g.32972673C>T	0	0	0	1	0	0	0	0	0	0	0	1	0	0	0	0	0	B/LB
g.32972744_32972745insGAATTATATC	1	0	0	1	0	0	0	0	0	0	0	1	0	0	0	0	0	B/LB
g.32972745C>T	0	0	0	1	0	0	0	0	0	0	0	0	0	0	0	0	0	B/LB
g.32972760G>A	0	0	0	1	0	0	0	0	0	0	0	1	0	0	0	0	0	B/LB
g.32972761A>G	0	0	0	1	0	0	0	0	0	0	0	0	0	0	1	0	0	B/LB
g.32972804G>A	0	0	0	0	0	1	0	0	0	0	0	0	0	0	0	0	0	B/LB
g.32972901_32972904del	1	0	0	1	0	0	0	0	0	0	0	1	0	0	0	0	0	B/LB
g.32972903_32972906del	1	0	0	1	0	0	0	0	0	0	0	0	1	0	0	0	0	B/LB
g.41193676_41198104delinsCTGTG	0	0	0	1	0	0	0	0	0	0	0	0	0	0	0	0	0	P/LP
g.41197650del	0	0	0	1	0	0	0	0	0	0	0	0	0	0	0	0	0	VUS
g.41197718_41197730del	1	0	0	1	0	0	0	0	0	0	0	0	0	0	0	0	0	P/LP
g.41197727_41197731del	1	0	0	1	0	0	0	0	0	0	1	0	0	0	0	0	0	P/LP
g.41197745G>A	1	0	0	1	1	0	0	0	0	0	1	0	0	0	0	0	0	P/LP
g.41197754dup	1	0	0	1	0	0	0	0	0	0	0	0	0	0	0	0	0	P/LP
g.41197784G>A	1	0	0	0	0	1	0	0	0	0	1	0	0	0	0	0	0	P/LP
g.41197790C>T	0	0	0	1	1	0	0	0	0	0	1	0	0	0	1	0	0	P/LP
g.41197795del	1	0	0	1	0	0	0	0	0	0	1	0	0	0	0	0	0	P/LP
g.41197829G>T	0	0	0	1	0	1	0	0	0	0	0	1	0	0	0	0	0	B/LB
g.41199638_41199639insA	0	0	0	1	0	0	0	0	0	0	0	0	0	0	0	0	0	VUS
g.41199660C>T	0	0	0	1	0	0	0	0	0	0	1	0	0	0	0	0	0	P/LP
g.41199693G>C	0	0	0	1	0	0	0	0	0	0	1	0	0	0	1	1	0	P/LP
g.41199696G>A	1	0	0	1	0	0	0	0	0	0	1	0	0	0	0	0	0	P/LP
g.41199702C>A	0	0	0	1	1	0	0	0	0	0	0	0	0	0	0	0	0	P/LP
g.41199715G>A	0	0	0	1	0	0	0	0	0	0	0	1	0	0	0	0	0	B/LB
g.41199745A>T	0	0	0	1	0	0	0	0	0	0	0	0	0	0	0	0	0	B/LB
g.41201133C>G	0	0	0	1	1	0	0	0	0	0	1	0	0	0	0	0	0	P/LP
g.41203029A>G	0	0	0	1	0	0	0	0	0	0	0	0	0	0	0	0	0	VUS
g.41203084del	1	0	0	1	0	0	0	0	0	0	1	0	0	0	0	0	0	P/LP
g.41203135C>A	1	0	0	1	1	0	0	0	0	0	1	0	0	0	0	0	0	P/LP
g.41203170T>C	0	0	0	1	0	0	0	0	0	0	0	0	0	0	0	0	0	VUS
g.41205431_41209604del	0	0	0	1	0	0	0	0	0	0	0	0	0	0	0	0	0	P/LP
g.41205890_41209090del	0	0	0	1	0	0	0	0	0	0	0	0	0	0	0	0	0	P/LP
g.41209020_41209021insGGAGTGGAATAC	0	0	0	1	0	0	0	0	0	0	0	0	0	0	0	0	0	VUS
g.41209080dupG	1	0	0	1	0	0	0	0	0	0	0	0	0	0	0	0	0	P/LP
g.41209094C>T	0	0	0	0	0	0	0	0	0	0	0	1	0	0	0	0	0	B/LB
g.41209095G>A	1	0	0	0	0	1	0	0	0	0	1	0	0	0	1	0	0	P/LP
g.41209100G>C	0	0	0	1	0	0	0	0	0	0	0	0	0	0	0	0	0	P/LP
g.41209134C>T	0	0	0	1	1	0	0	0	0	0	1	0	0	0	0	1	0	P/LP
g.41209182A>G	0	0	0	1	0	0	0	0	0	0	0	0	0	0	0	0	0	VUS
g.41215352C>T	0	0	0	1	0	0	0	0	0	0	0	0	0	0	0	0	0	VUS
g.41215381T>G	0	0	0	1	1	0	0	0	0	0	0	0	0	0	0	0	0	P/LP
g.41215871A>T	0	0	0	1	0	0	0	0	0	0	0	1	0	0	0	0	0	B/LB
g.41215890C>T	1	0	0	1	1	0	0	0	0	0	1	0	0	0	0	0	0	P/LP
g.41215914C>T	0	0	0	1	0	0	0	0	0	0	0	0	0	0	0	0	0	VUS
g.41215926C>G	0	0	0	0	0	0	0	0	0	0	0	1	0	0	1	0	1	B/LB
g.41215969C>T	1	0	0	1	1	0	0	0	0	0	1	0	0	0	0	0	0	P/LP
g.41219619G>C	0	0	0	1	0	1	0	0	0	0	0	1	0	0	0	0	0	B/LB
g.41219642T>C	0	0	0	1	1	0	0	0	0	0	1	0	0	0	0	1	0	P/LP
g.41219666_41219669del	1	0	0	1	0	0	0	0	0	0	1	0	0	0	0	0	0	P/LP
g.41219706C>T	0	0	0	0	0	0	0	0	0	0	0	0	0	0	1	0	0	VUS
g.41219739T>G	0	0	0	1	0	0	0	0	0	0	0	0	0	0	0	0	0	VUS
g.41219750C>G	0	0	0	1	0	0	0	0	0	0	0	0	0	0	0	0	0	VUS
g.41222949_41222967del	1	0	0	1	0	0	0	0	0	0	1	0	0	0	0	0	0	P/LP
g.41222975C>T	0	0	1	0	0	0	0	0	0	0	0	1	0	0	0	0	0	B/LB
g.41223048A>G	0	0	0	0	0	1	0	0	0	0	0	1	0	0	0	0	0	B/LB
g.41223088C>T	0	0	0	0	0	0	0	0	0	0	0	0	0	0	1	0	0	B/LB
g.41223119T>C	0	0	0	1	0	0	0	0	0	0	0	1	0	0	0	0	0	B/LB
g.41223167A>G	0	0	0	1	0	0	0	0	0	0	0	1	0	0	0	0	0	B/LB
g.41223280T>C	0	0	0	1	0	0	0	0	0	0	0	0	0	0	0	0	0	VUS
g.41226379C>T	0	0	0	1	0	0	0	0	0	0	0	1	0	0	0	0	0	B/LB
g.41226387C>T	0	0	0	0	0	1	0	0	0	0	0	1	0	0	0	0	0	B/LB
g.41226427A>G	0	0	0	1	0	0	0	0	0	0	0	1	0	0	0	0	0	B/LB
g.41226447C>A	1	0	0	1	0	1	0	0	0	0	1	0	0	0	0	0	0	P/LP
g.41226488C>A	0	0	0	0	0	0	0	0	0	0	0	1	0	0	1	0	0	B/LB
g.41226499C>T	1	0	0	1	0	1	0	0	0	0	1	0	0	0	0	0	0	P/LP
g.41228508T>C	0	0	0	0	0	1	0	0	0	0	0	0	0	0	1	0	0	VUS
g.41228596del	1	0	0	1	0	0	0	0	0	0	1	0	0	0	0	0	0	P/LP
g.41228596_41228598delinsAA	1	0	0	1	0	0	0	0	0	0	0	0	0	0	0	0	0	P/LP
g.41228598G>A	0	0	0	1	0	1	0	0	0	0	0	0	0	0	0	0	0	VUS
g.41228600G>A	0	0	0	1	0	0	0	0	0	0	0	0	0	0	0	0	0	B/LB
g.41228641G>A	0	0	0	1	0	0	0	0	0	0	0	1	0	0	0	0	0	B/LB
g.41228659A>G	0	0	0	1	0	0	0	0	0	0	0	0	0	0	0	0	0	VUS
g.41234451G>A	1	0	0	0	1	0	0	0	0	0	1	0	0	0	1	0	0	P/LP
g.41234553G>A	1	0	0	1	1	0	0	0	0	0	1	0	0	0	0	0	0	P/LP
g.41234565T>C	0	0	0	0	0	1	0	0	0	0	0	0	0	0	0	0	0	B/LB
g.41234573del	1	0	0	1	0	0	0	0	0	0	1	0	0	0	0	0	0	P/LP
g.41242938_41242939insCA	0	0	0	1	0	0	0	0	0	0	0	0	0	0	0	0	0	B/LB
g.41242958_41242959insA	0	0	0	1	0	0	0	0	0	0	0	0	0	0	0	0	0	P/LP
g.41242978_41242979del	1	0	0	1	0	0	0	0	0	0	1	0	0	0	0	0	0	P/LP
g.41243014C>T	0	0	0	0	0	1	0	0	0	0	0	1	0	0	0	0	0	B/LB
g.41243411_41243414del	0	0	0	1	0	0	0	0	0	0	0	0	0	0	0	0	0	VUS
g.41243424G>A	0	0	0	1	0	0	0	0	0	0	0	0	0	0	0	0	0	VUS
g.41243451C>T	1	0	0	1	1	0	0	0	0	0	0	0	0	0	0	0	0	P/LP
g.41243480_41243483del	1	0	0	1	0	0	0	0	0	0	1	0	0	0	0	0	0	P/LP
g.41243486_41243488del	0	0	0	1	0	0	0	0	0	0	0	0	1	0	0	0	0	VUS
g.41243509T>C	0	0	0	0	0	0	0	0	0	0	0	1	0	0	0	0	0	B/LB
g.41243636del	1	0	0	1	0	0	0	0	0	0	0	0	0	0	0	0	0	P/LP
g.41243650del	1	0	0	1	0	0	0	0	0	0	0	0	0	0	0	0	0	P/LP
g.41243678_41243679del	1	0	0	1	0	0	0	0	0	0	1	0	0	0	0	0	0	P/LP
g.41243680T>C	0	0	0	0	0	0	0	0	0	0	0	0	0	0	1	0	0	VUS
g.41243712G>A	0	0	0	1	0	0	0	0	0	0	0	0	0	0	0	0	0	B/LB
g.41243725T>C	0	0	0	0	0	1	0	0	0	0	0	1	0	0	0	0	0	B/LB
g.41243789_41243792del	1	0	0	1	0	0	0	0	0	0	1	0	0	0	0	0	0	P/LP
g.41243793_41243796del	1	0	0	1	0	0	0	0	0	0	0	0	0	0	0	0	0	P/LP
g.41243801G>A	0	0	0	1	0	0	0	0	0	0	0	1	0	0	0	0	0	B/LB
g.41243837T>C	0	0	0	0	0	1	0	0	0	0	0	0	0	0	1	0	0	B/LB
g.41243844_41243848del	1	0	0	1	0	0	0	0	0	0	1	0	0	0	0	0	0	P/LP
g.41243849_41243853delTTTAC	1	0	0	1	0	0	0	0	0	0	0	0	0	0	0	0	0	P/LP
g.41243849_41243853del	1	0	0	1	0	0	0	0	0	0	0	0	0	0	0	0	0	P/LP
g.41243922_41243923insT	1	0	0	1	0	0	0	0	0	0	1	0	0	0	0	0	0	P/LP
g.41243924del	1	0	0	1	0	0	0	0	0	0	1	0	0	0	0	0	0	P/LP
g.41243941G>A	1	0	0	0	1	0	0	0	0	0	1	0	0	0	1	0	0	P/LP
g.41243948_41243949del	1	0	0	1	0	0	0	0	0	0	1	0	0	0	0	0	0	P/LP
g.41243960T>G	0	0	0	1	0	0	0	0	0	0	0	1	0	0	0	0	0	B/LB
g.41244007C>T	0	0	0	0	0	1	0	0	0	0	0	1	0	0	0	0	0	B/LB
g.41244015C>A	0	0	0	1	0	0	0	0	0	0	0	0	0	0	0	0	0	B/LB
g.41244109_41244112del	1	0	0	1	0	0	0	0	0	0	1	0	0	0	0	0	0	P/LP
g.41244113A>G	0	0	0	1	0	0	0	0	0	0	0	1	0	0	0	0	0	B/LB
g.41244124C>G	0	0	0	1	0	1	0	0	0	0	0	0	0	0	0	0	0	VUS
g.41244172_41244173del	1	0	0	1	0	0	0	0	0	0	1	0	0	0	0	0	0	P/LP
g.41244176_41244177del	1	0	0	1	0	0	0	0	0	0	0	0	0	0	0	0	0	P/LP
g.41244181C>A	0	0	0	0	1	0	0	0	0	0	0	0	0	0	1	0	0	VUS
g.41244208C>A	1	0	0	1	1	0	0	0	0	0	1	0	0	0	0	0	0	P/LP
g.41244231del	1	0	0	1	0	0	0	0	0	0	1	0	0	0	0	0	0	P/LP
g.41244246C>T	0	0	0	0	0	1	0	0	0	0	0	1	0	0	0	0	0	B/LB
g.41244338T>C	0	0	0	1	0	0	0	0	0	0	0	0	0	0	0	0	0	B/LB
g.41244356A>G	0	0	0	1	0	0	0	0	0	0	0	0	0	0	0	0	0	VUS
g.41244370C>A	1	0	0	1	1	0	0	0	0	0	1	0	0	0	0	0	0	P/LP
g.41244389_41244390insC	1	0	0	1	0	0	0	0	0	0	1	0	0	0	0	0	0	P/LP
g.41244418T>C	0	0	0	0	0	1	0	0	0	0	0	1	0	0	0	0	0	B/LB
g.41244432G>A	0	0	0	1	0	1	0	0	0	0	0	0	0	0	0	0	0	VUS
g.41244465C>T	0	0	0	0	0	1	0	0	0	0	0	1	0	0	0	0	0	B/LB
g.41244524C>T	0	0	0	0	0	1	0	0	0	0	0	1	0	0	0	0	0	B/LB
g.41244527_41244530del	1	0	0	1	0	0	0	0	0	0	1	0	0	0	0	0	0	P/LP
g.41244568del	1	0	0	1	0	0	0	0	0	0	1	0	0	0	0	0	0	P/LP
g.41244585G>T	1	0	0	1	1	0	0	0	0	0	1	0	0	0	0	0	0	P/LP
g.41244625G>T	0	0	0	1	0	0	0	0	0	0	0	0	0	0	0	0	0	VUS
g.41244686T>C	0	0	0	1	0	0	0	0	0	0	0	1	0	0	0	0	0	B/LB
g.41244734T>C	0	0	0	1	0	0	0	0	0	0	0	1	0	0	0	0	0	B/LB
g.41244815T>C	0	0	0	1	0	0	0	0	0	0	0	1	0	0	0	0	0	B/LB
g.41244859G>A	0	0	0	1	0	0	0	0	0	0	0	0	0	0	0	0	0	VUS
g.41244882G>A	0	0	0	1	1	0	0	0	0	0	0	0	0	0	0	0	0	VUS
g.41244899_41244900insTGCC	1	0	0	1	0	0	0	0	0	0	1	0	0	0	0	0	0	P/LP
g.41244916C>T	0	0	0	1	0	0	0	0	0	0	0	0	0	0	0	0	0	VUS
g.41244952G>A	0	0	0	0	1	0	0	0	0	0	0	1	0	0	1	0	0	B/LB
g.41244964T>C	0	0	0	0	1	0	0	0	0	0	0	1	0	0	0	0	0	B/LB
g.41244972del	1	0	0	1	0	0	0	0	0	0	1	0	0	0	0	0	0	P/LP
g.41244987G>A	0	0	0	1	0	0	0	0	0	0	0	0	0	0	0	0	0	VUS
g.41245026C>T	0	0	0	0	0	1	0	0	0	0	0	1	0	0	1	0	0	B/LB
g.41245027G>A	0	0	0	0	0	0	0	0	0	0	0	1	0	0	1	0	0	B/LB
g.41245044dup	1	0	0	1	0	0	0	0	0	0	0	0	0	0	0	0	0	P/LP
g.41245071G>T	0	0	0	0	0	0	0	0	0	0	0	1	0	0	0	0	0	B/LB
g.41245316A>C	0	0	0	1	0	0	0	0	0	0	0	1	0	0	0	0	0	B/LB
g.41245333T>C	0	0	0	0	0	0	0	0	0	0	0	0	0	0	1	0	0	VUS
g.41245439T>C	0	0	0	1	0	0	0	0	0	0	0	1	0	0	0	0	0	B/LB
g.41245529del	1	0	0	1	0	0	0	0	0	0	1	0	0	0	0	0	0	P/LP
g.41245588T>A	1	0	0	1	0	1	0	0	0	0	1	0	0	0	0	0	0	P/LP
g.41245589T>C	0	0	0	1	0	0	0	0	0	0	0	1	0	0	0	0	0	B/LB
g.41245592_41245595del	1	0	0	1	0	0	0	0	0	0	1	0	0	0	0	0	0	P/LP
g.41245663T>A	1	0	0	1	1	0	0	0	0	0	1	0	0	0	0	0	0	P/LP
g.41245667G>C	0	0	0	1	0	0	0	0	0	0	0	0	0	0	0	0	0	VUS
g.41245670T>C	0	0	0	1	0	0	0	0	0	0	0	0	0	0	0	0	0	B/LB
g.41245683G>A	0	0	0	0	0	1	0	0	0	0	0	1	0	0	1	0	0	B/LB
g.41245709C>A	0	0	0	1	0	0	0	0	0	0	0	0	0	0	0	0	0	VUS
g.41245722_41245725del	1	0	0	1	0	0	0	0	0	0	1	0	0	0	0	0	0	P/LP
g.41245759C>T	0	0	0	0	1	0	0	0	0	0	0	1	0	0	0	0	0	B/LB
g.41245799T>C	0	0	0	1	0	0	0	0	0	0	0	1	0	0	0	0	0	B/LB
g.41245861G>A	1	0	0	0	1	0	0	0	0	0	1	0	0	0	0	0	0	P/LP
g.41245875_41245878del	1	0	0	1	0	0	0	0	0	0	1	0	0	0	0	0	0	P/LP
g.41245900T>G	0	0	0	0	0	0	0	0	0	0	0	1	0	0	1	0	0	B/LB
g.41245932G>A	0	0	0	0	0	1	0	0	0	0	0	1	0	0	0	0	0	B/LB
g.41246017_41246027del	1	0	0	1	0	0	0	0	0	0	1	0	0	0	0	0	0	P/LP
g.41246040_41246044del	1	0	0	1	0	0	0	0	0	0	1	0	0	0	0	0	0	P/LP
g.41246043A>C	1	0	0	1	1	0	0	0	0	0	1	0	0	0	0	0	0	P/LP
g.41246062G>A	0	0	0	0	0	1	0	0	0	0	0	1	0	0	0	0	0	B/LB
g.41246092A>G	0	0	0	0	0	1	0	0	0	0	0	1	0	0	1	0	0	B/LB
g.41246147C>T	0	0	0	1	0	0	0	0	0	0	0	1	0	0	0	0	0	B/LB
g.41246246_41246249dupACTG	1	0	0	1	0	0	0	0	0	0	0	0	0	0	0	0	0	P/LP
g.41246257A>T	0	0	0	1	1	0	0	0	0	0	0	0	0	0	0	0	0	VUS
g.41246298T>C	0	0	0	1	0	1	0	0	0	0	0	0	0	0	0	0	0	B/LB
g.41246306G>A	0	0	0	1	0	0	0	0	0	0	0	1	0	0	0	0	0	B/LB
g.41246337_41246338insAG	1	0	0	1	0	0	0	0	0	0	1	0	0	0	0	0	0	P/LP
g.41246483C>T	0	0	0	1	0	0	0	0	0	0	0	1	0	0	0	0	0	B/LB
g.41246489C>T	1	0	0	1	0	1	0	0	0	0	1	0	0	0	0	0	0	P/LP
g.41246531_41246532insT	1	0	0	1	0	0	0	0	0	0	1	0	0	0	0	0	0	P/LP
g.41246533T>C	0	0	0	0	0	0	0	0	0	0	0	0	0	0	1	0	0	B/LB
g.41246567T>C	0	0	0	1	0	0	0	0	0	0	0	1	0	0	0	0	0	B/LB
g.41246621T>C	0	0	0	1	0	0	0	0	0	0	0	1	0	0	0	0	0	B/LB
g.41246702_41246705del	1	0	0	1	0	0	0	0	0	0	1	0	0	0	0	0	0	P/LP
g.41246783C>T	0	0	0	1	0	0	0	0	0	0	0	1	0	0	0	0	0	B/LB
g.41246812A>C	0	0	0	0	0	0	0	0	0	0	0	1	0	0	1	0	0	B/LB
g.41246889C>A	0	0	0	1	0	1	0	0	0	0	0	0	0	0	0	0	0	B/LB
g.41246926A>C	0	0	0	1	0	0	0	0	0	0	0	0	0	0	0	0	0	VUS
g.41247973A>G	0	0	0	1	0	0	0	0	0	0	0	0	0	0	0	0	0	VUS
g.41249263G>A	0	0	0	1	0	1	1	0	0	0	0	1	0	0	0	0	0	B/LB
g.41249323C>A	0	0	0	1	0	0	0	0	0	0	0	1	0	0	0	0	0	B/LB
g.41249340A>G	0	0	0	1	0	0	0	0	0	0	0	1	0	0	0	0	0	VUS
g.41249343G>T	0	0	0	1	0	0	0	0	0	0	0	0	0	0	0	0	0	VUS
g.41251778del	0	0	0	1	0	0	0	0	0	0	0	0	0	0	0	0	0	B/LB
g.41251803T>C	0	0	0	0	1	0	0	0	0	0	0	1	0	0	1	0	0	B/LB
g.41251811C>T	0	0	0	1	0	0	0	0	0	0	0	1	0	0	0	0	0	B/LB
g.41251882T>C	0	0	0	0	0	0	0	0	0	0	0	0	0	0	1	0	0	B/LB
g.41251905G>C	0	0	0	1	1	0	0	0	0	0	0	0	0	0	0	0	0	VUS
g.41256090_41256106del	0	0	0	1	0	0	0	0	0	0	0	0	0	0	0	0	0	B/LB
g.41256101_41256103del	0	0	0	1	0	0	0	0	0	0	0	1	0	0	0	0	0	B/LB
g.41256111A>G	0	0	0	1	0	0	0	0	0	0	0	0	0	0	0	0	0	VUS
g.41256150T>A	0	0	0	1	0	0	0	0	0	0	0	0	0	0	0	0	0	VUS
g.41256249del	1	0	0	1	0	0	0	0	0	0	1	0	0	0	0	0	0	P/LP
g.41256250_41256251insT	1	0	0	1	0	0	0	0	0	0	1	0	0	0	0	0	0	P/LP
g.41256251dupT	1	0	0	1	0	0	0	0	0	0	0	0	0	0	0	0	0	P/LP
g.41256279C>G	1	0	0	1	1	0	0	0	0	0	1	0	0	0	0	0	0	P/LP
g.41256280T>C	1	0	0	1	1	0	0	0	0	0	1	0	0	0	0	0	0	P/LP
g.41256329G>C	0	0	0	1	0	0	0	0	0	0	0	0	0	0	0	0	0	VUS
g.41256878C>T	0	0	0	1	0	1	0	0	0	0	0	1	0	0	0	0	0	B/LB
g.41256941A>G	0	0	0	1	1	0	0	0	0	0	0	0	0	0	0	0	0	P/LP
g.41256959_41256962del	1	0	0	1	0	0	0	0	0	0	1	0	0	0	0	0	0	P/LP
g.41258458T>C	0	0	0	1	0	0	0	0	0	0	0	1	0	0	0	0	0	B/LB
g.41258495A>G	0	0	0	1	1	0	0	0	0	0	1	0	0	0	0	1	1	P/LP
g.41258504A>C	0	0	0	0	0	0	0	0	0	0	1	0	0	0	1	1	1	P/LP
g.41258535del	1	0	0	1	0	0	0	0	0	0	1	0	0	0	0	0	0	P/LP
g.41258573G>T	0	0	0	1	0	0	0	0	0	0	0	0	0	0	0	0	0	VUS
g.41258590T>A	0	0	0	1	0	0	0	0	0	0	0	0	0	0	0	0	0	VUS
g.41258600G>C	0	0	0	1	0	0	0	0	0	0	0	0	0	0	0	0	0	VUS
g.41267810G>A	0	0	0	1	0	0	0	0	0	0	0	1	0	0	0	0	0	B/LB
g.41271146_41275319del	0	0	0	1	0	0	0	0	0	0	0	0	0	0	0	0	0	P/LP
g.41276039G>T	0	0	0	1	0	0	0	0	0	0	0	0	0	0	0	0	0	B/LB
g.41276045_41276046del	1	0	0	1	0	0	0	0	0	0	1	0	0	0	0	0	0	P/LP
g.41276047_41276048del	1	0	0	1	0	0	0	0	0	0	0	0	0	0	0	0	0	P/LP
g.41276049A>T	1	0	0	1	1	0	0	0	0	0	1	0	0	0	0	0	0	P/LP
g.41276080G>A	1	0	0	0	1	0	0	0	0	0	1	0	0	0	1	0	0	P/LP
g.41276113T>C	1	0	0	1	1	0	0	0	0	0	1	0	0	0	0	0	0	P/LP
g.41276155A>G	0	0	0	1	0	0	0	0	0	0	0	0	0	0	0	0	0	VUS
g.41276159A>C	0	0	0	1	0	0	0	0	0	0	0	0	0	0	0	0	0	VUS
