# Supplementary material for: MARGINAL: An Automatic Classification of Variants in BRCA1 and BRCA2 Genes Using a Machine Learning Model
Source: Biomolecules. 2022 Oct 24;12(11):1552. doi: 10.3390/biom12111552 (PMC9687470; doi:10.3390/biom12111552)
Supplement: Supplementary file 1 [file biomolecules-12-01552-s001.zip › Final_features_labels_ClinVar.xlsx]

## Sheet: Φύλλο1
VariantOnGenome/DNA	PVS1	BA1	BS1	PM2	PP3	BP4	BP7	PP2	BP1	PM1	PM4	BP3	PS4	PS1	PM5	effectid
g.32889669C>T	0	0	0	1	1	0	0	0	0	0	0	0	0	0	0	B/LB
g.32889682G>A	0	0	0	1	1	0	0	0	0	0	0	0	0	0	0	B/LB
g.32889785_32889787del	0	0	0	1	1	0	0	0	0	0	0	0	0	0	0	B/LB
g.32889792A>G	0	0	0	1	1	0	0	0	0	0	0	0	0	0	0	B/LB
g.32889802_32889803del	0	0	0	1	1	0	0	0	0	0	0	0	0	0	0	B/LB
g.32889804G>C	0	0	0	1	1	0	0	0	0	0	0	0	0	0	0	VUS
g.32889804G>T	0	0	0	1	1	0	0	0	0	0	0	0	0	0	0	VUS
g.32889809G>T	0	0	0	1	1	0	0	0	0	0	0	0	0	0	0	VUS
g.32889968G>A	0	0	0	1	1	0	0	0	0	0	0	0	0	0	0	B/LB
g.32889996C>T	0	0	0	1	1	0	0	0	0	0	0	0	0	0	0	B/LB
g.32890026C>T	0	0	0	1	1	0	0	0	0	0	0	0	0	0	0	B/LB
g.32890164G>A	0	0	0	1	1	0	0	0	0	0	0	0	0	0	0	B/LB
g.32890227G>T	0	0	0	1	1	0	0	0	0	0	0	0	0	0	0	B/LB
g.32890533G>A	0	0	0	1	1	0	0	0	0	0	0	0	0	0	0	B/LB
g.32890539T>C	0	0	0	1	1	0	0	0	0	0	0	0	0	0	0	B/LB
g.32890543G>A	0	0	0	1	1	0	0	0	0	0	0	0	0	0	0	B/LB
g.32890545C>T	0	0	0	1	1	0	0	0	0	0	0	0	0	0	0	B/LB
g.32890546T>G	0	0	0	1	1	0	0	0	0	0	0	0	0	0	0	VUS
g.32890549T>C	0	0	0	1	0	0	0	0	0	0	0	0	0	0	0	B/LB
g.32890552T>C	0	0	0	1	0	1	0	0	0	0	0	0	0	0	0	VUS
g.32890557A>G	1	0	0	1	1	0	0	0	0	0	0	0	0	0	0	P/LP
g.32890558_32890559del	0	0	0	1	1	0	0	0	0	0	0	0	0	0	0	P/LP
g.32890558G>A	1	0	0	1	1	0	0	0	0	0	0	0	0	0	0	P/LP
g.32890564T>C	0	0	0	1	1	0	0	0	0	0	0	0	0	0	0	VUS
g.32890572G>A	0	0	0	1	1	0	0	0	0	0	0	0	0	0	0	B/LB
g.32890572G>C	0	0	0	1	1	0	0	0	0	0	0	0	0	0	0	B/LB
g.32890572G>T	0	0	0	1	1	0	0	0	0	0	0	0	0	0	0	B/LB
g.32890574A>G	0	0	0	1	1	0	0	0	0	0	0	0	0	0	0	B/LB
g.32890583A>C	0	0	0	1	1	0	0	0	0	0	0	0	0	0	0	B/LB
g.32890583A>T	0	0	0	1	1	0	0	0	0	0	0	0	0	0	0	VUS
g.32890586T>G	0	0	0	1	1	0	0	0	0	0	0	0	0	0	0	VUS
g.32890587C>T	0	0	0	1	1	0	0	0	0	0	0	0	0	0	0	B/LB
g.32890599T>C	1	0	0	1	0	0	0	0	0	0	0	0	0	0	0	P/LP
g.32890599T>G	1	0	0	0	0	0	0	0	0	0	0	0	0	0	0	P/LP
g.32890600del	0	0	0	1	1	0	0	0	0	0	0	0	0	0	0	P/LP
g.32890600G>A	1	0	0	1	0	0	0	0	0	0	0	0	0	0	0	P/LP
g.32890602C>T	0	0	0	1	0	0	0	0	0	0	0	0	0	0	0	VUS
g.32890602del	1	0	0	1	1	0	0	0	0	0	0	0	0	0	0	P/LP
g.32890603T>C	0	0	0	1	1	0	0	0	0	0	0	0	0	0	0	B/LB
g.32890604A>G	0	0	0	0	0	1	0	0	0	0	0	0	0	0	0	VUS
g.32890605T>C	0	0	0	1	0	0	0	0	0	0	0	0	0	0	0	VUS
g.32890608G>C	0	0	0	0	0	0	0	0	0	0	0	0	0	0	0	VUS
g.32890612del	1	0	0	1	1	0	0	0	0	0	0	0	0	0	0	P/LP
g.32890614_32890615del	1	0	0	1	1	0	0	0	0	0	0	0	0	0	0	P/LP
g.32890623C>T	0	0	0	1	0	0	0	0	0	0	0	0	0	0	0	VUS
g.32890623del	1	0	0	1	1	0	0	0	0	0	0	0	0	0	0	P/LP
g.32890624A>G	0	0	0	1	1	0	0	0	0	0	0	0	0	0	0	B/LB
g.32890626C>A	0	0	0	1	0	0	0	0	0	0	0	0	0	0	0	VUS
g.32890627A>G	0	0	0	1	1	0	0	0	0	0	0	0	0	0	0	B/LB
g.32890630T>G	0	0	0	1	0	1	0	0	0	0	0	0	0	0	0	VUS
g.32890631T>G	0	0	0	0	0	0	0	0	0	0	0	0	0	0	0	VUS
g.32890632T>C	0	0	0	1	0	0	0	0	0	0	0	0	0	0	0	VUS
g.32890633del	1	0	0	1	1	0	0	0	0	0	0	0	0	0	0	P/LP
g.32890633dup	1	0	0	1	1	0	0	0	0	0	0	0	0	0	0	P/LP
g.32890634_32890635insT	1	0	0	1	1	0	0	0	0	0	0	0	0	0	0	P/LP
g.32890634_32890641del	1	0	0	1	1	0	0	0	0	0	0	0	0	0	0	P/LP
g.32890634G>A	0	0	0	1	0	0	0	0	0	0	0	0	0	0	0	VUS
g.32890634G>T	1	0	0	1	1	0	0	0	0	0	0	0	0	0	0	P/LP
g.32890637A>G	0	0	0	1	0	0	0	0	0	0	0	0	0	0	0	VUS
g.32890641_32890642insATT	0	0	0	1	1	0	0	0	0	0	1	0	0	0	0	VUS
g.32890645_32890647delinsATCGATCGAT	1	0	0	1	1	0	0	0	0	0	0	0	0	0	0	P/LP
g.32890645dup	1	0	0	1	1	0	0	0	0	0	0	0	0	0	0	P/LP
g.32890647C>T	0	0	0	1	0	1	0	0	0	0	0	0	0	0	0	VUS
g.32890648dup	1	0	0	1	1	0	0	0	0	0	0	0	0	0	0	P/LP
g.32890649_32890658del	1	0	0	1	1	0	0	0	0	0	0	0	0	0	0	P/LP
g.32890649C>T	0	0	0	1	0	0	0	0	0	0	0	0	0	0	0	VUS
g.32890650G>A	0	0	0	0	0	0	0	0	0	0	0	0	0	0	0	B/LB
g.32890653G>A	0	0	0	1	0	0	0	0	0	0	0	0	0	0	0	VUS
g.32890654C>T	0	0	0	1	1	0	0	0	0	0	0	0	0	0	0	B/LB
g.32890657C>T	0	0	0	1	1	0	0	0	0	0	0	0	0	0	0	B/LB
g.32890660del	1	0	0	1	1	0	0	0	0	0	0	0	0	0	0	P/LP
g.32890663A>T	0	0	0	1	1	0	0	0	0	0	0	0	0	0	0	VUS
g.32890665del	1	0	0	1	1	0	0	0	0	0	0	0	0	0	0	P/LP
g.32890665G>A	1	0	0	1	1	0	0	0	0	0	0	0	0	0	0	P/LP
g.32890665G>C	1	0	0	1	1	0	0	0	0	0	0	0	0	0	0	P/LP
g.32890665G>T	1	0	0	1	1	0	0	0	0	0	0	0	0	0	0	P/LP
g.32890666T>A	1	0	0	1	1	0	0	0	0	0	0	0	0	0	0	P/LP
g.32890666T>C	1	0	0	1	1	0	0	0	0	0	0	0	0	0	0	P/LP
g.32890672C>A	0	0	0	1	0	1	0	0	0	0	0	0	0	0	0	B/LB
g.32890680A>G	0	0	0	1	1	0	0	0	0	0	0	0	0	0	0	B/LB
g.32890682A>G	0	0	0	1	1	0	0	0	0	0	0	0	0	0	0	B/LB
g.32890683T>C	0	0	0	1	1	0	0	0	0	0	0	0	0	0	0	B/LB
g.32890704G>A	0	0	0	1	1	0	0	0	0	0	0	0	0	0	0	B/LB
g.32890722A>C	0	0	0	1	1	0	0	0	0	0	0	0	0	0	0	B/LB
g.32890726T>G	0	0	0	1	1	0	0	0	0	0	0	0	0	0	0	B/LB
g.32890746C>G	0	0	0	1	1	0	0	0	0	0	0	0	0	0	0	B/LB
g.32890990G>C	0	0	0	1	1	0	0	0	0	0	0	0	0	0	0	B/LB
g.32891305T>C	0	0	0	1	1	0	0	0	0	0	0	0	0	0	0	B/LB
g.32891383T>A	0	0	0	1	1	0	0	0	0	0	0	0	0	0	0	B/LB
g.32891452_32891455del	0	0	0	1	1	0	0	0	0	0	0	0	0	0	0	B/LB
g.32891706A>G	0	0	0	1	1	0	0	0	0	0	0	0	0	0	0	B/LB
g.32891766T>C	0	0	0	1	1	0	0	0	0	0	0	0	0	0	0	B/LB
g.32891798T>C	0	0	0	1	1	0	0	0	0	0	0	0	0	0	0	B/LB
g.32891888dup	0	0	0	1	1	0	0	0	0	0	0	0	0	0	0	B/LB
g.32891930C>T	0	0	0	1	1	0	0	0	0	0	0	0	0	0	0	B/LB
g.32892217C>T	0	0	0	1	1	0	0	0	0	0	0	0	0	0	0	B/LB
g.32892241_32892243del	0	0	0	1	1	0	0	0	0	0	0	0	0	0	0	B/LB
g.32892669C>T	0	0	0	1	1	0	0	0	0	0	0	0	0	0	0	B/LB
g.32892694G>T	0	0	0	1	1	0	0	0	0	0	0	0	0	0	0	B/LB
g.32892735T>C	0	0	0	1	1	0	0	0	0	0	0	0	0	0	0	B/LB
g.32892760A>C	0	0	0	1	1	0	0	0	0	0	0	0	0	0	0	B/LB
g.32892820T>C	0	0	0	1	1	0	0	0	0	0	0	0	0	0	0	B/LB
g.32892862_32897576del	0	0	0	1	1	0	0	0	0	0	0	0	0	0	0	P/LP
g.32892875G>A	0	0	0	1	1	0	0	0	0	0	0	0	0	0	0	B/LB
g.32892885G>A	0	0	0	1	1	0	0	0	0	0	0	0	0	0	0	B/LB
g.32893194G>T	0	0	0	1	1	0	0	0	0	0	0	0	0	0	0	B/LB
g.32893197A>G	0	0	0	1	1	0	0	0	0	0	0	0	0	0	0	B/LB
g.32893197del	0	0	0	1	1	0	0	0	0	0	0	0	0	0	0	B/LB
g.32893206_32893207inv	0	0	0	1	1	0	0	0	0	0	0	0	0	0	0	VUS
g.32893207dup	0	0	0	1	1	0	0	0	0	0	0	0	0	0	0	B/LB
g.32893208A>T	0	0	0	1	0	1	0	0	0	0	0	0	0	0	0	B/LB
g.32893214_32893462del	0	0	0	1	1	0	0	0	0	0	0	0	0	0	0	P/LP
g.32893215T>C	0	0	0	1	0	1	1	0	0	0	0	0	0	0	0	B/LB
g.32893217_32893242del	1	0	0	1	1	0	0	0	0	0	0	0	0	0	0	P/LP
g.32893217del	1	0	0	1	1	0	0	0	0	0	0	0	0	0	0	P/LP
g.32893217T>A	1	0	0	1	1	0	0	0	0	0	0	0	0	0	0	P/LP
g.32893217T>G	1	0	0	1	1	0	0	0	0	0	0	0	0	0	0	P/LP
g.32893218del	1	0	0	1	1	0	0	0	0	0	0	0	0	0	0	P/LP
g.32893219G>A	0	0	0	1	0	0	0	0	0	0	0	0	0	0	0	VUS
g.32893219G>T	1	0	0	1	1	0	0	0	0	0	0	0	0	0	0	P/LP
g.32893224A>G	0	0	0	1	1	0	0	0	0	0	0	0	0	0	0	B/LB
g.32893227_32893229delinsTAAGACT	1	0	0	1	1	0	0	0	0	0	0	0	0	0	0	P/LP
g.32893229G>A	0	0	0	1	0	0	0	0	0	0	0	0	0	0	0	VUS
g.32893231C>G	0	0	0	1	0	0	0	0	0	0	0	0	0	0	0	VUS
g.32893232_32893233del	1	0	0	1	1	0	0	0	0	0	0	0	0	0	0	P/LP
g.32893232T>G	0	0	0	1	0	0	0	0	0	0	0	0	0	0	0	VUS
g.32893234A>C	0	0	0	1	0	0	0	0	0	0	0	0	0	0	0	VUS
g.32893236T>C	0	0	0	1	1	0	0	0	0	0	0	0	0	0	0	B/LB
g.32893237T>C	0	0	0	1	0	0	0	0	0	0	0	0	0	0	0	VUS
g.32893237T>G	0	0	0	1	0	0	0	0	0	0	0	0	0	0	0	VUS
g.32893238_32893252del	0	0	0	1	1	0	0	0	0	0	1	0	0	0	0	VUS
g.32893238G>A	1	0	0	0	1	0	0	0	0	0	0	0	0	0	0	P/LP
g.32893238G>T	0	0	0	0	0	0	0	0	0	0	0	0	0	0	0	VUS
g.32893239G>A	1	0	0	1	1	0	0	0	0	0	0	0	0	0	0	P/LP
g.32893239G>C	0	0	0	1	0	0	0	0	0	0	0	0	0	0	0	VUS
g.32893240T>C	0	0	0	1	0	0	0	0	0	0	0	0	0	0	0	VUS
g.32893243G>T	1	0	0	1	1	0	0	0	0	0	0	0	0	0	0	P/LP
g.32893246G>T	1	0	0	1	1	0	0	0	0	0	0	0	0	0	0	P/LP
g.32893248A>G	0	0	0	1	1	0	0	0	0	0	0	0	0	0	0	B/LB
g.32893249dup	1	0	0	1	1	0	0	0	0	0	0	0	0	0	0	P/LP
g.32893250_32893256del	1	0	0	1	1	0	0	0	0	0	0	0	0	0	0	P/LP
g.32893252_32893255del	1	0	0	1	1	0	0	0	0	0	0	0	0	0	0	P/LP
g.32893252dup	1	0	0	1	1	0	0	0	0	0	0	0	0	0	0	P/LP
g.32893253C>T	0	0	0	0	0	0	0	0	0	0	0	0	0	0	0	VUS
g.32893255_32893258del	1	0	0	1	1	0	0	0	0	0	0	0	0	0	0	P/LP
g.32893255T>G	0	0	0	1	0	0	0	0	0	0	0	0	0	0	0	VUS
g.32893256C>A	1	0	0	1	0	1	0	0	0	0	0	0	0	0	0	P/LP
g.32893256C>G	1	0	0	1	0	1	0	0	0	0	0	0	0	0	0	P/LP
g.32893258G>A	0	0	0	1	0	0	0	0	0	0	0	0	0	0	0	VUS
g.32893260A>G	0	0	0	1	1	0	0	0	0	0	0	0	0	0	0	B/LB
g.32893261del	1	0	0	1	1	0	0	0	0	0	0	0	0	0	0	P/LP
g.32893262C>T	0	0	0	0	0	0	0	0	0	0	0	0	0	0	0	VUS
g.32893266_32893269del	1	0	0	1	1	0	0	0	0	0	0	0	0	0	0	P/LP
g.32893267C>T	0	0	0	1	0	0	0	0	0	0	0	0	0	0	0	VUS
g.32893269C>G	0	0	0	1	1	0	0	0	0	0	0	0	0	0	0	B/LB
g.32893269C>T	0	0	0	1	1	0	0	0	0	0	0	0	0	0	0	B/LB
g.32893271_32893278dup	1	0	0	1	1	0	0	0	0	0	0	0	0	0	0	P/LP
g.32893272T>A	1	0	0	1	1	0	0	0	0	0	0	0	0	0	0	P/LP
g.32893273_32893274del	1	0	0	1	1	0	0	0	0	0	0	0	0	0	0	P/LP
g.32893274A>G	0	0	0	1	0	1	0	0	0	0	0	0	0	0	0	B/LB
g.32893274del	1	0	0	1	1	0	0	0	0	0	0	0	0	0	0	P/LP
g.32893279G>T	1	0	0	0	1	0	0	0	0	0	0	0	0	0	0	P/LP
g.32893283C>G	0	0	0	1	0	0	0	0	0	0	0	0	0	0	0	VUS
g.32893290del	1	0	0	1	1	0	0	0	0	0	0	0	0	0	0	P/LP
g.32893291G>T	1	0	0	1	1	0	0	0	0	0	0	0	0	0	0	P/LP
g.32893293A>C	0	0	0	0	0	1	0	0	0	0	0	0	0	0	0	VUS
g.32893297del	1	0	0	1	1	0	0	0	0	0	0	0	0	0	0	P/LP
g.32893297G>A	0	0	0	1	0	0	0	0	0	0	0	0	0	0	0	VUS
g.32893305A>G	0	0	0	1	1	0	0	0	0	0	0	0	0	0	0	B/LB
g.32893306_32893307del	1	0	0	1	1	0	0	0	0	0	0	0	0	0	0	P/LP
g.32893307A>C	0	0	0	1	0	1	0	0	0	0	0	0	0	0	0	VUS
g.32893307del	1	0	0	1	1	0	0	0	0	0	0	0	0	0	0	P/LP
g.32893307dup	1	0	0	1	1	0	0	0	0	0	0	0	0	0	0	P/LP
g.32893308del	1	0	0	1	1	0	0	0	0	0	0	0	0	0	0	P/LP
g.32893310A>G	0	0	0	0	0	1	0	0	0	0	0	0	0	0	0	VUS
g.32893311C>T	0	0	0	1	1	0	0	0	0	0	0	0	0	0	0	B/LB
g.32893313A>C	0	0	0	0	0	1	0	0	0	0	0	0	0	0	0	B/LB
g.32893316dup	1	0	0	1	1	0	0	0	0	0	0	0	0	0	0	P/LP
g.32893317C>A	1	0	0	1	0	1	0	0	0	0	0	0	0	0	0	P/LP
g.32893317C>G	1	0	0	1	0	1	0	0	0	0	0	0	0	0	0	P/LP
g.32893317C>T	0	0	0	1	1	0	0	0	0	0	0	0	0	0	0	B/LB
g.32893317del	1	0	0	1	1	0	0	0	0	0	0	0	0	0	0	P/LP
g.32893318G>A	0	0	0	0	0	0	0	0	0	0	0	0	0	0	0	VUS
g.32893318G>T	1	0	0	1	1	0	0	0	0	0	0	0	0	0	0	P/LP
g.32893320A>G	0	0	0	1	1	0	0	0	0	0	0	0	0	0	0	B/LB
g.32893322C>G	0	0	0	1	0	0	0	0	0	0	0	0	0	0	0	VUS
g.32893322del	1	0	0	1	1	0	0	0	0	0	0	0	0	0	0	P/LP
g.32893326C>T	0	0	0	1	1	0	0	0	0	0	0	0	0	0	0	B/LB
g.32893327C>G	0	0	0	0	0	1	0	0	0	0	0	0	0	0	0	VUS
g.32893329A>G	0	0	0	1	1	0	0	0	0	0	0	0	0	0	0	B/LB
g.32893332del	1	0	0	1	1	0	0	0	0	0	0	0	0	0	0	P/LP
g.32893337C>T	0	0	0	1	0	0	0	0	0	0	0	0	0	0	0	VUS
g.32893341A>G	0	0	0	1	1	0	0	0	0	0	0	0	0	0	0	B/LB
g.32893342C>T	1	0	0	1	1	0	0	0	0	0	0	0	0	0	0	P/LP
g.32893346G>C	0	0	0	0	0	0	0	0	0	0	0	0	0	0	0	VUS
g.32893347_32893348dup	1	0	0	1	1	0	0	0	0	0	0	0	0	0	0	P/LP
g.32893347_32893365del	1	0	0	1	1	0	0	0	0	0	0	0	0	0	0	P/LP
g.32893347G>A	0	0	0	1	1	0	0	0	0	0	0	0	0	0	0	B/LB
g.32893348A>G	0	0	0	1	0	0	0	0	0	0	0	0	0	0	0	VUS
g.32893349_32893364del	1	0	0	1	1	0	0	0	0	0	0	0	0	0	0	P/LP
g.32893350A>G	0	0	0	1	1	0	0	0	0	0	0	0	0	0	0	B/LB
g.32893350del	1	0	0	1	1	0	0	0	0	0	0	0	0	0	0	P/LP
g.32893350dup	1	0	0	1	1	0	0	0	0	0	0	0	0	0	0	P/LP
g.32893351C>A	0	0	0	1	0	0	0	0	0	0	0	0	0	0	0	VUS
g.32893356T>C	0	0	0	1	1	0	0	0	0	0	0	0	0	0	0	B/LB
g.32893358dup	1	0	0	1	1	0	0	0	0	0	0	0	0	0	0	P/LP
g.32893360A>T	0	0	0	1	0	1	0	0	0	0	0	0	0	0	0	VUS
g.32893361delinsTT	1	0	0	1	1	0	0	0	0	0	0	0	0	0	0	P/LP
g.32893363C>T	1	0	0	1	1	0	0	0	0	0	0	0	0	0	0	P/LP
g.32893365G>A	0	0	0	1	1	0	0	0	0	0	0	0	0	0	0	B/LB
g.32893367del	1	0	0	0	1	0	0	0	0	0	0	0	0	0	0	P/LP
g.32893367T>C	0	0	0	1	0	0	0	0	0	0	0	0	0	0	0	VUS
g.32893368G>A	0	0	0	1	1	0	0	0	0	0	0	0	0	0	0	B/LB
g.32893368G>C	0	0	0	1	1	0	0	0	0	0	0	0	0	0	0	B/LB
g.32893369_32893370insA	1	0	0	0	1	0	0	0	0	0	0	0	0	0	0	P/LP
g.32893369G>C	0	0	0	0	0	0	0	0	0	0	0	0	0	0	0	B/LB
g.32893370_32893371insA	1	0	0	1	1	0	0	0	0	0	0	0	0	0	0	P/LP
g.32893371T>C	0	0	0	1	1	0	0	0	0	0	0	0	0	0	0	B/LB
g.32893373C>G	1	0	0	1	1	0	0	0	0	0	0	0	0	0	0	P/LP
g.32893375A>G	0	0	0	0	0	0	0	0	0	0	0	0	0	0	0	VUS
g.32893377_32893398del	1	0	0	1	1	0	0	0	0	0	0	0	0	0	0	P/LP
g.32893377T>G	0	0	0	1	1	0	0	0	0	0	0	0	0	0	0	B/LB
g.32893378C>T	0	0	0	1	0	0	0	0	0	0	0	0	0	0	0	VUS
g.32893385T>C	0	0	0	1	0	0	0	0	0	0	0	0	0	0	0	VUS
g.32893386A>G	0	0	0	1	0	1	0	0	0	0	0	0	0	0	0	VUS
g.32893386A>T	0	0	0	1	1	0	0	0	0	0	0	0	0	0	0	B/LB
g.32893387T>G	0	0	0	0	0	0	0	0	0	0	0	0	0	0	0	VUS
g.32893389C>T	0	0	0	1	1	0	0	0	0	0	0	0	0	0	0	B/LB
g.32893390A>T	1	0	0	1	1	0	0	0	0	0	0	0	0	0	0	P/LP
g.32893392del	1	0	0	1	1	0	0	0	0	0	0	0	0	0	0	P/LP
g.32893392dup	1	0	0	1	1	0	0	0	0	0	0	0	0	0	0	P/LP
g.32893393G>C	0	0	0	1	0	0	0	0	0	0	0	0	0	0	0	VUS
g.32893393G>T	1	0	0	1	1	0	0	0	0	0	0	0	0	0	0	P/LP
g.32893395G>C	0	0	0	1	0	1	0	0	0	0	0	0	0	0	0	VUS
g.32893396C>G	0	0	0	1	0	0	0	0	0	0	0	0	0	0	0	VUS
g.32893396C>T	1	0	0	1	1	0	0	0	0	0	0	0	0	0	0	P/LP
g.32893396del	1	0	0	1	1	0	0	0	0	0	0	0	0	0	0	P/LP
g.32893409del	1	0	0	1	1	0	0	0	0	0	0	0	0	0	0	P/LP
g.32893409T>G	0	0	0	1	0	1	0	0	0	0	0	0	0	0	0	VUS
g.32893412C>T	0	0	0	0	0	0	0	0	0	0	0	0	0	0	0	VUS
g.32893412del	1	0	0	1	1	0	0	0	0	0	0	0	0	0	0	P/LP
g.32893413_32893414del	1	0	0	1	1	0	0	0	0	0	0	0	0	0	0	P/LP
g.32893413G>T	0	0	0	1	1	0	0	0	0	0	0	0	0	0	0	B/LB
g.32893414C>T	0	0	0	1	1	0	0	0	0	0	0	0	0	0	0	B/LB
g.32893417_32893418del	1	0	0	1	1	0	0	0	0	0	0	0	0	0	0	P/LP
g.32893419C>A	1	0	0	1	0	1	0	0	0	0	0	0	0	0	0	P/LP
g.32893419C>G	1	0	0	1	0	1	0	0	0	0	0	0	0	0	0	P/LP
g.32893419C>T	0	0	0	1	1	0	0	0	0	0	0	0	0	0	0	B/LB
g.32893420C>T	1	0	0	1	1	0	0	0	0	0	0	0	0	0	0	P/LP
g.32893421_32893422insCCAT	1	0	0	1	1	0	0	0	0	0	0	0	0	0	0	P/LP
g.32893422A>G	0	0	0	1	1	0	0	0	0	0	0	0	0	0	0	B/LB
g.32893422dup	1	0	0	1	1	0	0	0	0	0	0	0	0	0	0	P/LP
g.32893423T>C	0	0	0	0	0	0	0	0	0	0	0	0	0	0	0	VUS
g.32893423T>G	0	0	0	1	0	0	0	0	0	0	0	0	0	0	0	VUS
g.32893431A>C	0	0	0	1	1	0	0	0	0	0	0	0	0	0	0	B/LB
g.32893434A>G	0	0	0	1	1	0	0	0	0	0	0	0	0	0	0	B/LB
g.32893435G>T	1	0	0	1	1	0	0	0	0	0	0	0	0	0	0	P/LP
g.32893437_32893442del	0	0	0	1	1	0	0	0	0	0	1	0	0	0	0	VUS
g.32893437A>G	0	0	0	1	1	0	0	0	0	0	0	0	0	0	0	B/LB
g.32893439T>G	1	0	0	1	0	1	0	0	0	0	0	0	0	0	0	P/LP
g.32893442A>G	0	0	0	1	0	1	0	0	0	0	0	0	0	0	0	VUS
g.32893444A>G	0	0	0	1	0	1	0	0	0	0	0	0	0	0	0	VUS
g.32893444A>T	1	0	0	1	0	1	0	0	0	0	0	0	0	0	0	P/LP
g.32893449C>T	0	0	0	1	1	0	0	0	0	0	0	0	0	0	0	B/LB
g.32893451A>G	0	0	0	1	0	1	0	0	0	0	0	0	0	0	0	VUS
g.32893452dup	1	0	0	1	1	0	0	0	0	0	0	0	0	0	0	P/LP
g.32893454dup	1	0	0	1	1	0	0	0	0	0	0	0	0	0	0	P/LP
g.32893460del	0	0	0	1	1	0	0	0	0	0	0	0	0	0	0	P/LP
g.32893460T>G	0	0	0	1	0	1	0	0	0	0	0	0	0	0	0	P/LP
g.32893462G>A	0	0	0	1	0	0	0	0	0	0	0	0	0	0	0	VUS
g.32893463G>A	1	0	0	1	1	0	0	0	0	0	0	0	0	0	0	P/LP
g.32893463G>T	1	0	0	1	1	0	0	0	0	0	0	0	0	0	0	P/LP
g.32893464T>C	1	0	0	1	1	0	0	0	0	0	0	0	0	0	0	P/LP
g.32893465A>G	0	0	0	1	0	1	0	0	0	0	0	0	0	0	0	VUS
g.32893466del	0	0	0	1	1	0	0	0	0	0	0	0	0	0	0	P/LP
g.32893467G>A	0	0	0	1	1	0	0	0	0	0	0	0	0	0	0	P/LP
g.32893467G>C	0	0	0	1	1	0	0	0	0	0	0	0	0	0	0	P/LP
g.32893468T>C	0	0	0	1	0	1	0	0	0	0	0	0	0	0	0	VUS
g.32893472G>A	0	0	0	1	1	0	0	0	0	0	0	0	0	0	0	B/LB
g.32893478T>C	0	0	0	1	1	0	0	0	0	0	0	0	0	0	0	B/LB
g.32893570A>G	0	0	0	1	1	0	0	0	0	0	0	0	0	0	0	B/LB
g.32893724G>A	0	0	0	1	1	0	0	0	0	0	0	0	0	0	0	B/LB
g.32893791A>G	0	0	0	1	1	0	0	0	0	0	0	0	0	0	0	B/LB
g.32893823A>G	0	0	0	1	1	0	0	0	0	0	0	0	0	0	0	B/LB
g.32893908A>G	0	0	0	1	1	0	0	0	0	0	0	0	0	0	0	B/LB
g.32894322G>A	0	0	0	1	1	0	0	0	0	0	0	0	0	0	0	B/LB
g.32894325A>C	0	0	0	1	1	0	0	0	0	0	0	0	0	0	0	B/LB
g.32894484G>A	0	0	0	1	1	0	0	0	0	0	0	0	0	0	0	B/LB
g.32894738G>A	0	0	0	1	1	0	0	0	0	0	0	0	0	0	0	B/LB
g.32894805A>T	0	0	0	1	1	0	0	0	0	0	0	0	0	0	0	B/LB
g.32894865T>C	0	0	0	1	1	0	0	0	0	0	0	0	0	0	0	B/LB
g.32894944G>A	0	0	0	1	1	0	0	0	0	0	0	0	0	0	0	B/LB
g.32894977C>T	0	0	0	1	1	0	0	0	0	0	0	0	0	0	0	B/LB
g.32895377G>C	0	0	0	1	1	0	0	0	0	0	0	0	0	0	0	B/LB
g.32895381T>C	0	0	0	1	1	0	0	0	0	0	0	0	0	0	0	B/LB
g.32895471T>A	0	0	0	1	1	0	0	0	0	0	0	0	0	0	0	B/LB
g.32895674C>T	0	0	0	1	1	0	0	0	0	0	0	0	0	0	0	B/LB
g.32895749G>C	0	0	0	1	1	0	0	0	0	0	0	0	0	0	0	B/LB
g.32896073T>C	0	0	0	1	1	0	0	0	0	0	0	0	0	0	0	B/LB
g.32896289C>T	0	0	0	1	1	0	0	0	0	0	0	0	0	0	0	B/LB
g.32896676G>A	0	0	0	1	1	0	0	0	0	0	0	0	0	0	0	B/LB
g.32896722C>T	0	0	0	1	1	0	0	0	0	0	0	0	0	0	0	B/LB
g.32896846G>A	0	0	0	1	1	0	0	0	0	0	0	0	0	0	0	B/LB
g.32897143A>G	0	0	0	1	1	0	0	0	0	0	0	0	0	0	0	B/LB
g.32897305_32897306del	0	0	0	1	1	0	0	0	0	0	0	0	0	0	0	B/LB
g.32897338G>A	0	0	0	1	1	0	0	0	0	0	0	0	0	0	0	B/LB
g.32897438C>T	0	0	0	1	1	0	0	0	0	0	0	0	0	0	0	B/LB
g.32897533G>A	0	0	0	1	1	0	0	0	0	0	0	0	0	0	0	B/LB
g.32897542G>A	0	0	0	1	1	0	0	0	0	0	0	0	0	0	0	B/LB
g.32897998A>T	0	0	0	1	1	0	0	0	0	0	0	0	0	0	0	B/LB
g.32898238G>A	0	0	0	1	1	0	0	0	0	0	0	0	0	0	0	B/LB
g.32898634G>A	0	0	0	1	1	0	0	0	0	0	0	0	0	0	0	B/LB
g.32898830A>G	0	0	0	1	1	0	0	0	0	0	0	0	0	0	0	B/LB
g.32898864A>G	0	0	0	1	1	0	0	0	0	0	0	0	0	0	0	B/LB
g.32899159C>G	0	0	0	1	1	0	0	0	0	0	0	0	0	0	0	VUS
g.32899191C>T	0	0	0	1	1	0	0	0	0	0	0	0	0	0	0	B/LB
g.32899194_32899201del	0	0	0	1	1	0	0	0	0	0	0	0	0	0	0	B/LB
g.32899196T>A	0	0	0	1	1	0	0	0	0	0	0	0	0	0	0	B/LB
g.32899201G>A	0	0	0	1	0	1	0	0	0	0	0	0	0	0	0	B/LB
g.32899203A>G	0	0	0	1	0	1	0	0	0	0	0	0	0	0	0	B/LB
g.32899216G>C	0	0	0	0	0	0	0	0	0	0	0	0	0	0	0	VUS
g.32899218A>C	0	0	0	0	0	0	0	0	0	0	0	0	0	0	0	B/LB
g.32899219A>G	0	0	0	0	0	0	0	0	0	0	0	0	0	0	0	VUS
g.32899221G>A	0	0	0	0	0	1	0	0	0	0	0	0	0	0	0	VUS
g.32899229T>C	0	0	0	1	1	0	0	0	0	0	0	0	0	0	0	B/LB
g.32899235A>G	0	0	0	1	1	0	0	0	0	0	0	0	0	0	0	B/LB
g.32899236C>T	0	0	0	1	0	1	0	0	0	0	0	0	0	0	0	VUS
g.32899237A>C	0	0	0	1	0	1	0	0	0	0	0	0	0	0	0	VUS
g.32899238_32899239del	1	0	0	1	1	0	0	0	0	0	0	0	0	0	0	P/LP
g.32899238dup	1	0	0	1	1	0	0	0	0	0	0	0	0	0	0	P/LP
g.32899245_32899246del	1	0	0	1	1	0	0	0	0	0	0	0	0	0	0	P/LP
g.32899249G>T	0	0	0	1	0	1	0	0	0	0	0	0	0	0	0	VUS
g.32899260del	1	0	0	1	1	0	0	0	0	0	0	0	0	0	0	P/LP
g.32899264_32899268del	1	0	0	1	1	0	0	0	0	0	0	0	0	0	0	P/LP
g.32899265A>C	0	0	0	1	0	1	0	0	0	0	0	0	0	0	0	VUS
g.32899266_32899270del	1	0	0	1	1	0	0	0	0	0	0	0	0	0	0	P/LP
g.32899266del	1	0	0	1	1	0	0	0	0	0	0	0	0	0	0	P/LP
g.32899274A>G	0	0	0	1	1	0	0	0	0	0	0	0	0	0	0	B/LB
g.32899274dup	1	0	0	1	1	0	0	0	0	0	0	0	0	0	0	P/LP
g.32899275G>T	0	0	0	1	0	1	0	0	0	0	0	0	0	0	0	VUS
g.32899277A>G	0	0	0	1	1	0	0	0	0	0	0	0	0	0	0	B/LB
g.32899279A>G	0	0	0	1	0	1	0	0	0	0	0	0	0	0	0	VUS
g.32899282del	1	0	0	1	1	0	0	0	0	0	0	0	0	0	0	P/LP
g.32899284G>A	0	0	0	1	0	0	0	0	0	0	0	0	0	0	0	VUS
g.32899287del	1	0	0	1	1	0	0	0	0	0	0	0	0	0	0	P/LP
g.32899289C>T	0	0	0	1	1	0	0	0	0	0	0	0	0	0	0	B/LB
g.32899292T>A	1	0	0	1	0	1	0	0	0	0	0	0	0	0	0	P/LP
g.32899293C>A	0	0	0	1	0	0	0	0	0	0	0	0	0	0	0	VUS
g.32899293C>T	0	0	0	0	0	0	0	0	0	0	0	0	0	0	0	VUS
g.32899295A>G	0	0	0	1	1	0	0	0	0	0	0	0	0	0	0	B/LB
g.32899299_32899306dup	1	0	0	1	1	0	0	0	0	0	0	0	0	0	0	P/LP
g.32899300T>A	0	0	0	1	0	0	0	0	0	0	0	0	0	0	0	VUS
g.32899303del	1	0	0	1	1	0	0	0	0	0	0	0	0	0	0	P/LP
g.32899306del	1	0	0	1	1	0	0	0	0	0	0	0	0	0	0	P/LP
g.32899309_32899313del	1	0	0	1	1	0	0	0	0	0	0	0	0	0	0	P/LP
g.32899309G>T	0	0	0	1	0	1	0	0	0	0	0	0	0	0	0	VUS
g.32899312T>C	0	0	0	1	0	0	0	0	0	0	0	0	0	0	0	VUS
g.32899315del	1	0	0	1	1	0	0	0	0	0	0	0	0	0	0	P/LP
g.32899316T>C	0	0	0	1	1	0	0	0	0	0	0	0	0	0	0	B/LB
g.32899322G>A	1	0	0	1	1	0	0	0	0	0	0	0	0	0	0	P/LP
g.32899323T>C	1	0	0	1	1	0	0	0	0	0	0	0	0	0	0	P/LP
g.32899325T>G	0	0	0	1	0	1	0	0	0	0	0	0	0	0	0	VUS
g.32899327A>G	0	0	0	1	0	1	0	0	0	0	0	0	0	0	0	VUS
g.32899388A>C	0	0	0	1	1	0	0	0	0	0	0	0	0	0	0	B/LB
g.32899444C>T	0	0	0	1	1	0	0	0	0	0	0	0	0	0	0	B/LB
g.32899468G>T	0	0	0	1	1	0	0	0	0	0	0	0	0	0	0	B/LB
g.32899555G>A	0	0	0	1	1	0	0	0	0	0	0	0	0	0	0	B/LB
g.32899567G>C	0	0	0	1	1	0	0	0	0	0	0	0	0	0	0	B/LB
g.32899606C>T	0	0	0	1	1	0	0	0	0	0	0	0	0	0	0	B/LB
g.32899778C>T	0	0	0	1	1	0	0	0	0	0	0	0	0	0	0	B/LB
g.32899824C>T	0	0	0	1	1	0	0	0	0	0	0	0	0	0	0	B/LB
g.32899833A>G	0	0	0	1	1	0	0	0	0	0	0	0	0	0	0	B/LB
g.32899838C>T	0	0	0	1	1	0	0	0	0	0	0	0	0	0	0	B/LB
g.32899847T>G	0	0	0	1	1	0	0	0	0	0	0	0	0	0	0	B/LB
g.32899878C>T	0	0	0	1	1	0	0	0	0	0	0	0	0	0	0	B/LB
g.32899887T>C	0	0	0	1	1	0	0	0	0	0	0	0	0	0	0	B/LB
g.32899899G>A	0	0	0	1	1	0	0	0	0	0	0	0	0	0	0	B/LB
g.32899902T>C	0	0	0	1	1	0	0	0	0	0	0	0	0	0	0	B/LB
g.32899977T>A	0	0	0	1	1	0	0	0	0	0	0	0	0	0	0	B/LB
g.32899986A>G	0	0	0	1	1	0	0	0	0	0	0	0	0	0	0	B/LB
g.32900006C>T	0	0	0	1	1	0	0	0	0	0	0	0	0	0	0	B/LB
g.32900149T>C	0	0	0	1	1	0	0	0	0	0	0	0	0	0	0	B/LB
g.32900191G>T	0	0	0	1	1	0	0	0	0	0	0	0	0	0	0	VUS
g.32900201T>A	0	0	0	1	1	0	0	0	0	0	0	0	0	0	0	B/LB
g.32900216G>T	0	0	0	1	1	0	0	0	0	0	0	0	0	0	0	B/LB
g.32900221G>A	0	0	0	1	1	0	0	0	0	0	0	0	0	0	0	VUS
g.32900226_32900229del	0	0	0	1	1	0	0	0	0	0	0	0	0	0	0	VUS
g.32900226G>A	0	0	0	1	0	1	0	0	0	0	0	0	0	0	0	B/LB
g.32900236A>G	1	0	0	1	1	0	0	0	0	0	0	0	0	0	0	P/LP
g.32900240C>G	0	0	0	0	0	0	0	0	0	0	0	0	0	0	0	VUS
g.32900240dup	1	0	0	1	1	0	0	0	0	0	0	0	0	0	0	P/LP
g.32900241del	1	0	0	1	1	0	0	0	0	0	0	0	0	0	0	P/LP
g.32900242G>A	0	0	0	1	0	1	0	0	0	0	0	0	0	0	0	VUS
g.32900242G>T	0	0	0	1	0	1	0	0	0	0	0	0	0	0	0	VUS
g.32900245_32900249del	1	0	0	1	1	0	0	0	0	0	0	0	0	0	0	P/LP
g.32900248C>T	0	0	0	1	1	0	0	0	0	0	0	0	0	0	0	B/LB
g.32900249T>C	0	0	0	0	0	0	0	0	0	0	0	0	0	0	0	VUS
g.32900250del	1	0	0	1	1	0	0	0	0	0	0	0	0	0	0	P/LP
g.32900251C>T	1	0	0	1	1	0	0	0	0	0	0	0	0	0	0	P/LP
g.32900252A>T	0	0	0	1	0	1	0	0	0	0	0	0	0	0	0	VUS
g.32900253A>G	0	0	0	1	1	0	0	0	0	0	0	0	0	0	0	B/LB
g.32900253del	1	0	0	1	1	0	0	0	0	0	0	0	0	0	0	P/LP
g.32900261A>C	0	0	0	1	0	0	0	0	0	0	0	0	0	0	0	VUS
g.32900261A>G	0	0	0	1	0	0	0	0	0	0	0	0	0	0	0	VUS
g.32900263_32900264dup	1	0	0	1	1	0	0	0	0	0	0	0	0	0	0	P/LP
g.32900263G>A	0	0	0	1	0	0	0	0	0	0	0	0	0	0	0	VUS
g.32900264T>C	0	0	0	0	0	1	0	0	0	0	0	0	0	0	0	VUS
g.32900266A>G	0	0	0	1	0	0	0	0	0	0	0	0	0	0	0	VUS
g.32900269C>T	0	0	0	1	0	0	0	0	0	0	0	0	0	0	0	VUS
g.32900270C>T	0	0	0	1	0	0	0	0	0	0	0	0	0	0	0	VUS
g.32900271A>C	0	0	0	1	1	0	0	0	0	0	0	0	0	0	0	B/LB
g.32900271A>G	0	0	0	1	1	0	0	0	0	0	0	0	0	0	0	B/LB
g.32900274_32900275del	1	0	0	1	1	0	0	0	0	0	0	0	0	0	0	P/LP
g.32900276_32900280del	1	0	0	1	1	0	0	0	0	0	0	0	0	0	0	P/LP
g.32900276G>A	0	0	0	1	0	0	0	0	0	0	0	0	0	0	0	VUS
g.32900276G>C	0	0	0	1	0	0	0	0	0	0	0	0	0	0	0	VUS
g.32900277_32900278insT	1	0	0	1	1	0	0	0	0	0	0	0	0	0	0	P/LP
g.32900277A>T	0	0	0	1	0	1	0	0	0	0	0	0	0	0	0	VUS
g.32900279A>C	0	0	0	1	0	0	0	0	0	0	0	0	0	0	0	VUS
g.32900279A>T	0	0	0	1	0	0	0	0	0	0	0	0	0	0	0	VUS
g.32900280dup	1	0	0	1	1	0	0	0	0	0	0	0	0	0	0	P/LP
g.32900281_32900282del	1	0	0	1	1	0	0	0	0	0	0	0	0	0	0	P/LP
g.32900281_32900282insT	1	0	0	1	1	0	0	0	0	0	0	0	0	0	0	P/LP
g.32900282_32900286del	0	0	0	1	1	0	0	0	0	0	0	0	0	0	0	P/LP
g.32900282del	1	0	0	1	1	0	0	0	0	0	0	0	0	0	0	P/LP
g.32900282dup	1	0	0	1	1	0	0	0	0	0	0	0	0	0	0	P/LP
g.32900283_32900284insA	1	0	0	1	1	0	0	0	0	0	0	0	0	0	0	P/LP
g.32900283del	1	0	0	1	1	0	0	0	0	0	0	0	0	0	0	P/LP
g.32900285C>A	0	0	0	1	0	0	0	0	0	0	0	0	0	0	0	P/LP
g.32900285C>G	0	0	0	1	0	0	0	0	0	0	0	0	0	0	0	P/LP
g.32900285C>T	0	0	0	1	0	0	0	0	0	0	0	0	0	0	0	VUS
g.32900286A>G	0	0	0	1	0	1	1	0	0	0	0	0	0	0	0	VUS
g.32900287G>A	0	0	0	1	0	0	0	0	0	0	0	0	0	0	0	P/LP
g.32900288G>A	1	0	0	1	1	0	0	0	0	0	0	0	0	0	0	P/LP
g.32900288G>T	1	0	0	1	1	0	0	0	0	0	0	0	0	0	0	P/LP
g.32900291T>C	0	0	0	1	0	1	0	0	0	0	0	0	0	0	0	VUS
g.32900292G>T	0	0	0	1	1	0	0	0	0	0	0	0	0	0	0	VUS
g.32900293A>G	0	0	0	1	0	1	0	0	0	0	0	0	0	0	0	VUS
g.32900301C>T	0	0	0	1	1	0	0	0	0	0	0	0	0	0	0	B/LB
g.32900368T>C	0	0	0	1	0	1	0	0	0	0	0	0	0	0	0	B/LB
g.32900369T>A	0	0	0	1	0	1	0	0	0	0	0	0	0	0	0	VUS
g.32900370del	0	0	0	1	1	0	0	0	0	0	0	0	0	0	0	VUS
g.32900375_32900378delinsT	0	0	0	1	1	0	0	0	0	0	0	0	0	0	0	P/LP
g.32900375C>T	0	0	0	1	0	1	0	0	0	0	0	0	0	0	0	VUS
g.32900377A>C	1	0	0	1	1	0	0	0	0	0	0	0	0	0	0	P/LP
g.32900377A>G	1	0	0	1	1	0	0	0	0	0	0	0	0	0	0	P/LP
g.32900379T>A	0	0	0	1	0	0	0	0	0	0	0	0	0	0	0	VUS
g.32900379T>C	0	0	0	1	0	0	0	0	0	0	0	0	0	0	0	VUS
g.32900389_32900391del	0	0	0	1	1	0	0	0	0	0	1	0	0	0	0	VUS
g.32900389del	1	0	0	1	1	0	0	0	0	0	0	0	0	0	0	P/LP
g.32900391_32900392del	1	0	0	1	1	0	0	0	0	0	0	0	0	0	0	P/LP
g.32900391dup	1	0	0	1	1	0	0	0	0	0	0	0	0	0	0	P/LP
g.32900392_32900393insG	1	0	0	1	1	0	0	0	0	0	0	0	0	0	0	P/LP
g.32900392T>C	0	0	0	1	1	0	0	0	0	0	0	0	0	0	0	B/LB
g.32900392T>G	0	0	0	1	0	0	0	0	0	0	0	0	0	0	0	VUS
g.32900394T>A	1	0	0	1	1	0	0	0	0	0	0	0	0	0	0	P/LP
g.32900396T>C	0	0	0	1	0	0	0	0	0	0	0	0	0	0	0	VUS
g.32900398del	1	0	0	1	1	0	0	0	0	0	0	0	0	0	0	P/LP
g.32900399C>T	0	0	0	1	0	0	0	0	0	0	0	0	0	0	0	VUS
g.32900404A>C	0	0	0	1	1	0	0	0	0	0	0	0	0	0	0	B/LB
g.32900404A>G	0	0	0	1	1	0	0	0	0	0	0	0	0	0	0	B/LB
g.32900405C>A	0	0	0	0	0	0	0	0	0	0	0	0	0	0	0	B/LB
g.32900405C>G	0	0	0	1	0	0	0	0	0	0	0	0	0	0	0	VUS
g.32900408A>C	0	0	0	1	0	0	0	0	0	0	0	0	0	0	0	VUS
g.32900408A>G	0	0	0	1	0	0	0	0	0	0	0	0	0	0	0	VUS
g.32900409del	1	0	0	1	1	0	0	0	0	0	0	0	0	0	0	P/LP
g.32900415dup	1	0	0	1	1	0	0	0	0	0	0	0	0	0	0	P/LP
g.32900418_32900419insC	0	0	0	1	1	0	0	0	0	0	0	0	0	0	0	P/LP
g.32900418A>G	0	0	0	1	0	0	0	0	0	0	0	0	0	0	0	VUS
g.32900420G>A	1	0	0	1	1	0	0	0	0	0	0	0	0	0	0	P/LP
g.32900420G>C	1	0	0	1	1	0	0	0	0	0	0	0	0	0	0	P/LP
g.32900420G>T	1	0	0	1	1	0	0	0	0	0	0	0	0	0	0	P/LP
g.32900426A>G	0	0	0	1	0	1	0	0	0	0	0	0	0	0	0	VUS
g.32900429C>T	0	0	0	1	1	0	0	0	0	0	0	0	0	0	0	B/LB
g.32900433C>T	0	0	0	1	1	0	0	0	0	0	0	0	0	0	0	B/LB
g.32900433del	0	0	0	1	1	0	0	0	0	0	0	0	0	0	0	B/LB
g.32900437T>C	0	0	0	1	1	0	0	0	0	0	0	0	0	0	0	B/LB
g.32900437T>G	0	0	0	1	1	0	0	0	0	0	0	0	0	0	0	VUS
g.32900439T>C	0	0	0	1	1	0	0	0	0	0	0	0	0	0	0	B/LB
g.32900440A>T	0	0	0	1	1	0	0	0	0	0	0	0	0	0	0	B/LB
g.32900547G>A	0	0	0	1	1	0	0	0	0	0	0	0	0	0	0	B/LB
g.32900616A>G	0	0	0	1	1	0	0	0	0	0	0	0	0	0	0	B/LB
g.32900619A>G	0	0	0	1	1	0	0	0	0	0	0	0	0	0	0	B/LB
g.32900620T>C	0	0	0	1	1	0	0	0	0	0	0	0	0	0	0	B/LB
g.32900624C>A	0	0	0	1	0	1	0	0	0	0	0	0	0	0	0	B/LB
g.32900634A>C	1	0	0	1	1	0	0	0	0	0	0	0	0	0	0	VUS
g.32900634A>G	1	0	0	1	1	0	0	0	0	0	0	0	0	0	0	P/LP
g.32900635G>A	1	0	0	1	1	0	0	0	0	0	0	0	0	0	0	P/LP
g.32900636G>T	0	0	0	1	0	0	0	0	0	0	0	0	0	0	0	VUS
g.32900637del	0	0	0	1	1	0	0	0	0	0	0	0	0	0	0	P/LP
g.32900637G>A	0	0	0	1	0	1	0	0	0	0	0	0	0	0	0	VUS
g.32900637G>T	0	0	0	0	0	1	0	0	0	0	0	0	0	0	0	VUS
g.32900639C>T	0	0	0	1	0	1	0	0	0	0	0	0	0	0	0	VUS
g.32900641del	1	0	0	1	1	0	0	0	0	0	0	0	0	0	0	P/LP
g.32900642C>T	1	0	0	0	1	0	0	0	0	0	0	0	0	0	0	P/LP
g.32900645A>G	0	0	0	1	0	0	0	0	0	0	0	0	0	0	0	VUS
g.32900645A>T	0	0	0	1	0	0	0	0	0	0	0	0	0	0	0	VUS
g.32900646_32900649del	1	0	0	1	1	0	0	0	0	0	0	0	0	0	0	P/LP
g.32900651A>G	0	0	0	1	0	0	0	0	0	0	0	0	0	0	0	VUS
g.32900653A>G	0	0	0	1	1	0	0	0	0	0	0	0	0	0	0	B/LB
g.32900656dup	1	0	0	1	1	0	0	0	0	0	0	0	0	0	0	P/LP
g.32900657A>G	0	0	0	1	0	0	0	0	0	0	0	0	0	0	0	VUS
g.32900657A>T	0	0	0	1	0	0	0	0	0	0	0	0	0	0	0	VUS
g.32900658T>C	0	0	0	0	0	0	0	0	0	0	0	0	0	0	0	VUS
g.32900660del	1	0	0	1	1	0	0	0	0	0	0	0	0	0	0	P/LP
g.32900664A>G	0	0	0	1	0	0	0	0	0	0	0	0	0	0	0	VUS
g.32900667G>A	0	0	0	1	0	0	0	0	0	0	0	0	0	0	0	VUS
g.32900668T>C	0	0	0	1	1	0	0	0	0	0	0	0	0	0	0	B/LB
g.32900669C>G	0	0	0	0	0	0	0	0	0	0	0	0	0	0	0	VUS
g.32900669C>T	0	0	0	1	1	0	0	0	0	0	0	0	0	0	0	B/LB
g.32900670T>C	0	0	0	1	0	0	0	0	0	0	0	0	0	0	0	VUS
g.32900673G>T	0	0	0	1	0	0	0	0	0	0	0	0	0	0	0	VUS
g.32900675G>A	0	0	0	1	0	0	0	0	0	0	0	0	0	0	0	VUS
g.32900675G>C	0	0	0	1	0	0	0	0	0	0	0	0	0	0	0	VUS
g.32900678G>A	0	0	0	1	0	0	0	0	0	0	0	0	0	0	0	VUS
g.32900680G>C	0	0	0	1	0	1	0	0	0	0	0	0	0	0	0	VUS
g.32900681G>A	0	0	0	1	0	0	0	0	0	0	0	0	0	0	0	VUS
g.32900684dup	1	0	0	1	1	0	0	0	0	0	0	0	0	0	0	P/LP
g.32900684G>T	0	0	0	1	0	0	0	0	0	0	0	0	0	0	0	VUS
g.32900685_32900686insG	1	0	0	1	1	0	0	0	0	0	0	0	0	0	0	P/LP
g.32900685A>G	0	0	0	1	0	0	0	0	0	0	0	0	0	0	0	VUS
g.32900687_32900688insAACG	1	0	0	1	1	0	0	0	0	0	0	0	0	0	0	P/LP
g.32900687_32900694del	1	0	0	0	1	0	0	0	0	0	0	0	0	0	0	P/LP
g.32900687C>G	0	0	0	1	0	0	0	0	0	0	0	0	0	0	0	VUS
g.32900688_32900689insAACG	1	0	0	1	1	0	0	0	0	0	0	0	0	0	0	P/LP
g.32900691A>T	0	0	0	0	0	0	0	0	0	0	0	0	0	0	0	VUS
g.32900691delinsCT	1	0	0	1	1	0	0	0	0	0	0	0	0	0	0	P/LP
g.32900692T>A	0	0	0	1	0	0	0	0	0	0	0	0	0	0	0	VUS
g.32900693dup	1	0	0	1	1	0	0	0	0	0	0	0	0	0	0	P/LP
g.32900697C>T	0	0	0	1	0	0	0	0	0	0	0	0	0	0	0	VUS
g.32900700G>A	1	0	0	1	1	0	0	0	0	0	0	0	0	0	0	P/LP
g.32900700G>C	0	0	0	1	0	0	0	0	0	0	0	0	0	0	0	VUS
g.32900701G>A	1	0	0	1	1	0	0	0	0	0	0	0	0	0	0	P/LP
g.32900702del	1	0	0	1	1	0	0	0	0	0	0	0	0	0	0	P/LP
g.32900703C>G	1	0	0	1	1	0	0	0	0	0	0	0	0	0	0	P/LP
g.32900706G>A	0	0	0	1	0	0	0	0	0	0	0	0	0	0	0	VUS
g.32900706G>T	0	0	0	0	0	0	0	0	0	0	0	0	0	0	0	VUS
g.32900707T>C	0	0	0	1	1	0	0	0	0	0	0	0	0	0	0	B/LB
g.32900708T>C	0	0	0	1	0	0	0	0	0	0	0	0	0	0	0	VUS
g.32900709C>G	0	0	0	1	0	0	0	0	0	0	0	0	0	0	0	VUS
g.32900712_32900715delinsAGG	1	0	0	0	1	0	0	0	0	0	0	0	0	0	0	P/LP
g.32900713_32900717dup	1	0	0	1	1	0	0	0	0	0	0	0	0	0	0	P/LP
g.32900714_32900717del	1	0	0	1	1	0	0	0	0	0	0	0	0	0	0	P/LP
g.32900714_32900718dup	1	0	0	0	1	0	0	0	0	0	0	0	0	0	0	P/LP
g.32900714G>A	0	0	0	1	0	0	0	0	0	0	0	0	0	0	0	VUS
g.32900714G>C	0	0	0	1	0	0	0	0	0	0	0	0	0	0	0	VUS
g.32900715C>T	0	0	0	1	0	0	0	0	0	0	0	0	0	0	0	VUS
g.32900717A>G	0	0	0	1	0	0	0	0	0	0	0	0	0	0	0	VUS
g.32900720C>G	0	0	0	1	0	0	0	0	0	0	0	0	0	0	0	VUS
g.32900724C>T	0	0	0	1	0	0	0	0	0	0	0	0	0	0	0	VUS
g.32900725C>G	0	0	0	1	1	0	0	0	0	0	0	0	0	0	0	B/LB
g.32900725C>T	0	0	0	1	1	0	0	0	0	0	0	0	0	0	0	B/LB
g.32900727C>A	0	0	0	0	0	0	0	0	0	0	0	0	0	0	0	VUS
g.32900728C>T	0	0	0	1	1	0	0	0	0	0	0	0	0	0	0	B/LB
g.32900729_32900732dup	1	0	0	1	1	0	0	0	0	0	0	0	0	0	0	P/LP
g.32900729del	1	0	0	1	1	0	0	0	0	0	0	0	0	0	0	P/LP
g.32900729dup	1	0	0	1	1	0	0	0	0	0	0	0	0	0	0	P/LP
g.32900731_32900732insTGAG	1	0	0	1	1	0	0	0	0	0	0	0	0	0	0	P/LP
g.32900732_32900733insTGAG	1	0	0	1	1	0	0	0	0	0	0	0	0	0	0	P/LP
g.32900733del	1	0	0	1	1	0	0	0	0	0	0	0	0	0	0	P/LP
g.32900736C>A	0	0	0	1	0	0	0	0	0	0	0	0	0	0	0	VUS
g.32900738A>G	0	0	0	1	0	0	0	0	0	0	0	0	0	0	0	VUS
g.32900739C>T	0	0	0	0	0	0	0	0	0	0	0	0	0	0	0	VUS
g.32900741G>C	0	0	0	1	0	0	0	0	0	0	0	0	0	0	0	VUS
g.32900742T>G	0	0	0	0	0	0	0	0	0	0	0	0	0	0	0	VUS
g.32900743G>A	0	0	0	1	1	0	0	0	0	0	0	0	0	0	0	B/LB
g.32900746C>A	0	0	0	1	1	0	0	0	0	0	0	0	0	0	0	B/LB
g.32900746C>T	0	0	0	1	1	0	0	0	0	0	0	0	0	0	0	B/LB
g.32900747A>G	0	0	0	1	0	0	0	0	0	0	0	0	0	0	0	VUS
g.32900748T>C	0	0	0	1	0	0	0	0	0	0	0	0	0	0	0	VUS
g.32900750G>A	0	0	0	1	0	0	0	0	0	0	0	0	0	0	1	P/LP
g.32900750G>C	0	0	0	1	0	0	0	0	0	0	0	0	0	0	1	P/LP
g.32900751G>A	1	0	0	1	1	0	0	0	0	0	0	0	0	0	0	P/LP
g.32900752T>A	1	0	0	1	1	0	0	0	0	0	0	0	0	0	0	P/LP
g.32900752T>G	1	0	0	1	1	0	0	0	0	0	0	0	0	0	0	P/LP
g.32900754A>G	0	0	0	1	1	0	0	0	0	0	0	0	0	0	0	P/LP
g.32900756A>C	0	0	0	1	0	1	0	0	0	0	0	0	0	0	0	VUS
g.32900763A>G	0	0	0	1	1	0	0	0	0	0	0	0	0	0	0	B/LB
g.32900765T>A	0	0	0	1	1	0	0	0	0	0	0	0	0	0	0	B/LB
g.32900933T>A	0	0	0	1	1	0	0	0	0	0	0	0	0	0	0	B/LB
g.32901291T>C	0	0	0	1	1	0	0	0	0	0	0	0	0	0	0	B/LB
g.32901429_32901430insC	0	0	0	1	1	0	0	0	0	0	0	0	0	0	0	B/LB
g.32901430A>C	0	0	0	1	1	0	0	0	0	0	0	0	0	0	0	B/LB
g.32901731C>T	0	0	0	1	1	0	0	0	0	0	0	0	0	0	0	B/LB
g.32901919dup	0	0	0	1	1	0	0	0	0	0	0	0	0	0	0	B/LB
g.32902067A>G	0	0	0	1	1	0	0	0	0	0	0	0	0	0	0	B/LB
g.32902080T>C	0	0	0	1	1	0	0	0	0	0	0	0	0	0	0	B/LB
g.32902381C>T	0	0	0	1	1	0	0	0	0	0	0	0	0	0	0	B/LB
g.32902394T>C	0	0	0	1	1	0	0	0	0	0	0	0	0	0	0	B/LB
g.32902447C>T	0	0	0	1	1	0	0	0	0	0	0	0	0	0	0	B/LB
g.32902777G>A	0	0	0	1	1	0	0	0	0	0	0	0	0	0	0	B/LB
g.32902809A>T	0	0	0	1	1	0	0	0	0	0	0	0	0	0	0	B/LB
g.32902901A>G	0	0	0	1	1	0	0	0	0	0	0	0	0	0	0	B/LB
g.32903511T>C	0	0	0	1	1	0	0	0	0	0	0	0	0	0	0	B/LB
g.32903562_32903563del	0	0	0	1	1	0	0	0	0	0	0	0	0	0	0	VUS
g.32903564A>C	0	0	0	1	1	0	0	0	0	0	0	0	0	0	0	B/LB
g.32903570del	0	0	0	1	1	0	0	0	0	0	0	0	0	0	0	B/LB
g.32903571A>G	0	0	0	1	0	1	0	0	0	0	0	0	0	0	0	B/LB
g.32903577C>G	0	0	0	1	1	0	0	0	0	0	0	0	0	0	0	P/LP
g.32903578A>C	1	0	0	1	1	0	0	0	0	0	0	0	0	0	0	P/LP
g.32903578A>G	1	0	0	1	1	0	0	0	0	0	0	0	0	0	0	P/LP
g.32903579G>A	1	0	0	1	1	0	0	0	0	0	0	0	0	0	0	P/LP
g.32903579G>C	1	0	0	1	1	0	0	0	0	0	0	0	0	0	0	P/LP
g.32903581C>T	0	0	0	1	0	1	1	0	0	0	0	0	0	0	0	B/LB
g.32903583_32903584del	1	0	0	1	1	0	0	0	0	0	0	0	0	0	0	P/LP
g.32903584A>G	0	0	0	1	1	0	0	0	0	0	0	0	0	0	0	B/LB
g.32903591G>T	1	0	0	1	1	0	0	0	0	0	0	0	0	0	0	P/LP
g.32903596A>G	0	0	0	1	1	0	0	0	0	0	0	0	0	0	0	B/LB
g.32903600G>T	1	0	0	1	1	0	0	0	0	0	0	0	0	0	0	P/LP
g.32903606_32903607del	1	0	0	1	1	0	0	0	0	0	0	0	0	0	0	P/LP
g.32903610_32903611del	1	0	0	1	1	0	0	0	0	0	0	0	0	0	0	P/LP
g.32903611T>C	0	0	0	1	1	0	0	0	0	0	0	0	0	0	0	B/LB
g.32903611T>G	0	0	0	1	0	0	0	0	0	0	0	0	0	0	0	VUS
g.32903612_32903613del	1	0	0	1	1	0	0	0	0	0	0	0	0	0	0	P/LP
g.32903613C>T	0	0	0	1	0	0	0	0	0	0	0	0	0	0	0	VUS
g.32903616del	1	0	0	1	1	0	0	0	0	0	0	0	0	0	0	P/LP
g.32903618_32903620del	0	0	0	1	1	0	0	0	0	0	1	0	0	0	0	VUS
g.32903618_32903621dup	1	0	0	1	1	0	0	0	0	0	0	0	0	0	0	P/LP
g.32903619A>C	0	0	0	1	0	0	0	0	0	0	0	0	0	0	0	VUS
g.32903620_32903652del	0	0	0	1	1	0	0	0	0	0	0	0	0	0	0	P/LP
g.32903621_32903624del	1	0	0	1	1	0	0	0	0	0	0	0	0	0	0	P/LP
g.32903621A>G	0	0	0	1	0	1	0	0	0	0	0	0	0	0	0	VUS
g.32903622del	1	0	0	1	1	0	0	0	0	0	0	0	0	0	0	P/LP
g.32903625del	1	0	0	1	1	0	0	0	0	0	0	0	0	0	0	P/LP
g.32903627G>A	0	0	0	1	0	1	0	0	0	0	0	0	0	0	0	VUS
g.32903627G>C	0	0	0	1	0	1	0	0	0	0	0	0	0	0	0	VUS
g.32903628C>T	0	0	0	1	0	1	0	0	0	0	0	0	0	0	0	VUS
g.32903632A>G	0	0	0	1	0	0	0	0	0	0	0	0	0	0	0	VUS
g.32903633A>T	0	0	0	1	1	0	0	0	0	0	0	0	0	0	0	VUS
g.32903635T>C	0	0	0	1	1	0	0	0	0	0	0	0	0	0	0	VUS
g.32903636A>G	0	0	0	1	0	1	0	0	0	0	0	0	0	0	0	B/LB
g.32903638A>G	0	0	0	1	1	0	0	0	0	0	0	0	0	0	0	VUS
g.32903644C>T	0	0	0	1	1	0	0	0	0	0	0	0	0	0	0	B/LB
g.32903685C>T	0	0	0	1	1	0	0	0	0	0	0	0	0	0	0	B/LB
g.32903824T>G	0	0	0	1	1	0	0	0	0	0	0	0	0	0	0	B/LB
g.32903838C>T	0	0	0	1	1	0	0	0	0	0	0	0	0	0	0	B/LB
g.32903927T>A	0	0	0	1	1	0	0	0	0	0	0	0	0	0	0	B/LB
g.32904299A>G	0	0	0	1	1	0	0	0	0	0	0	0	0	0	0	B/LB
g.32904454C>T	0	0	0	1	1	0	0	0	0	0	0	0	0	0	0	B/LB
g.32904497G>A	0	0	0	1	1	0	0	0	0	0	0	0	0	0	0	B/LB
g.32904740G>A	0	0	0	1	1	0	0	0	0	0	0	0	0	0	0	B/LB
g.32904802dup	0	0	0	1	1	0	0	0	0	0	0	0	0	0	0	B/LB
g.32905026A>C	0	0	0	1	1	0	0	0	0	0	0	0	0	0	0	B/LB
g.32905041C>T	0	0	0	1	1	0	0	0	0	0	0	0	0	0	0	B/LB
g.32905043A>G	0	0	0	1	1	0	0	0	0	0	0	0	0	0	0	B/LB
g.32905047T>C	0	0	0	1	0	1	0	0	0	0	0	0	0	0	0	B/LB
g.32905054A>G	1	0	0	1	1	0	0	0	0	0	0	0	0	0	0	P/LP
g.32905055G>C	1	0	0	1	1	0	0	0	0	0	0	0	0	0	0	P/LP
g.32905059G>A	0	0	0	0	0	0	0	0	0	0	0	0	0	0	0	VUS
g.32905062A>T	1	0	0	1	0	1	0	0	0	0	0	0	0	0	0	P/LP
g.32905065_32905066delinsGA	0	0	0	1	1	0	0	0	0	0	0	0	0	1	0	P/LP
g.32905066dup	1	0	0	1	1	0	0	0	0	0	0	0	0	0	0	P/LP
g.32905068dup	1	0	0	1	1	0	0	0	0	0	0	0	0	0	0	P/LP
g.32905068T>C	0	0	0	1	0	0	0	0	0	0	0	0	0	0	0	VUS
g.32905074del	1	0	0	1	1	0	0	0	0	0	0	0	0	0	0	P/LP
g.32905076del	1	0	0	1	1	0	0	0	0	0	0	0	0	0	0	P/LP
g.32905079T>G	0	0	0	1	0	1	0	0	0	0	0	0	0	0	0	VUS
g.32905081A>G	0	0	0	1	0	0	0	0	0	0	0	0	0	0	0	VUS
g.32905082T>C	0	0	0	1	1	0	0	0	0	0	0	0	0	0	0	B/LB
g.32905083G>A	0	0	0	0	0	0	0	0	0	0	0	0	0	0	0	VUS
g.32905084A>T	0	0	0	1	0	0	0	0	0	0	0	0	0	0	0	VUS
g.32905086G>C	0	0	0	1	0	1	0	0	0	0	0	0	0	0	0	VUS
g.32905086G>T	1	0	0	1	0	1	0	0	0	0	0	0	0	0	0	P/LP
g.32905088_32905090dup	0	0	0	1	1	0	0	0	0	0	1	0	0	0	0	VUS
g.32905089del	1	0	0	1	1	0	0	0	0	0	0	0	0	0	0	P/LP
g.32905089dup	1	0	0	1	1	0	0	0	0	0	0	0	0	0	0	P/LP
g.32905092_32905093del	1	0	0	1	1	0	0	0	0	0	0	0	0	0	0	P/LP
g.32905095A>T	1	0	0	1	0	1	0	0	0	0	0	0	0	0	0	P/LP
g.32905097_32905098delinsCT	1	0	0	1	1	0	0	0	0	0	0	0	0	0	0	P/LP
g.32905097del	1	0	0	1	1	0	0	0	0	0	0	0	0	0	0	P/LP
g.32905102_32905103insC	1	0	0	1	1	0	0	0	0	0	0	0	0	0	0	P/LP
g.32905102del	1	0	0	1	1	0	0	0	0	0	0	0	0	0	0	P/LP
g.32905102dup	1	0	0	1	1	0	0	0	0	0	0	0	0	0	0	P/LP
g.32905103_32905104insC	1	0	0	1	1	0	0	0	0	0	0	0	0	0	0	P/LP
g.32905103_32905106del	1	0	0	1	1	0	0	0	0	0	0	0	0	0	0	P/LP
g.32905103dup	1	0	0	1	1	0	0	0	0	0	0	0	0	0	0	P/LP
g.32905104G>A	0	0	0	1	0	1	0	0	0	0	0	0	0	0	0	VUS
g.32905104G>T	0	0	0	0	0	1	0	0	0	0	0	0	0	0	0	VUS
g.32905105A>G	0	0	0	1	0	1	0	0	0	0	0	0	0	0	0	VUS
g.32905107A>T	1	0	0	1	0	1	0	0	0	0	0	0	0	0	0	P/LP
g.32905107del	1	0	0	1	1	0	0	0	0	0	0	0	0	0	0	P/LP
g.32905109A>C	0	0	0	0	0	1	0	0	0	0	0	0	0	0	0	VUS
g.32905110_32905129del	1	0	0	1	1	0	0	0	0	0	0	0	0	0	0	P/LP
g.32905113_32905114del	1	0	0	1	1	0	0	0	0	0	0	0	0	0	0	P/LP
g.32905113_32905114insAG	1	0	0	1	1	0	0	0	0	0	0	0	0	0	0	P/LP
g.32905114_32905115insAG	1	0	0	1	1	0	0	0	0	0	0	0	0	0	0	P/LP
g.32905115C>T	0	0	0	1	1	0	0	0	0	0	0	0	0	0	0	B/LB
g.32905117C>G	0	0	0	1	0	0	0	0	0	0	0	0	0	0	0	VUS
g.32905117del	1	0	0	1	1	0	0	0	0	0	0	0	0	0	0	P/LP
g.32905118T>A	0	0	0	1	1	0	0	0	0	0	0	0	0	0	0	B/LB
g.32905119_32905131del	1	0	0	1	1	0	0	0	0	0	0	0	0	0	0	P/LP
g.32905121T>A	0	0	0	1	1	0	0	0	0	0	0	0	0	0	0	B/LB
g.32905122del	1	0	0	1	1	0	0	0	0	0	0	0	0	0	0	P/LP
g.32905122G>A	0	0	0	1	0	0	0	0	0	0	0	0	0	0	0	VUS
g.32905124G>A	0	0	0	1	1	0	0	0	0	0	0	0	0	0	0	B/LB
g.32905126C>G	0	0	0	1	0	1	0	0	0	0	0	0	0	0	0	VUS
g.32905128_32905129del	1	0	0	0	1	0	0	0	0	0	0	0	0	0	0	P/LP
g.32905128G>A	0	0	0	0	0	1	0	0	0	0	0	0	0	0	0	VUS
g.32905129del	1	0	0	1	1	0	0	0	0	0	0	0	0	0	0	P/LP
g.32905130_32905131del	1	0	0	1	1	0	0	0	0	0	0	0	0	0	0	P/LP
g.32905130_32905133del	1	0	0	1	1	0	0	0	0	0	0	0	0	0	0	P/LP
g.32905130C>T	0	0	0	1	1	0	0	0	0	0	0	0	0	0	0	B/LB
g.32905131_32905132del	1	0	0	1	1	0	0	0	0	0	0	0	0	0	0	P/LP
g.32905138A>G	0	0	0	1	0	1	0	0	0	0	0	0	0	0	0	VUS
g.32905138dup	1	0	0	1	1	0	0	0	0	0	0	0	0	0	0	P/LP
g.32905139_32905144delinsAAACAAT	1	0	0	1	1	0	0	0	0	0	0	0	0	0	0	P/LP
g.32905139C>T	0	0	0	1	1	0	0	0	0	0	0	0	0	0	0	B/LB
g.32905141C>T	0	0	0	1	0	1	0	0	0	0	0	0	0	0	0	VUS
g.32905141del	1	0	0	1	1	0	0	0	0	0	0	0	0	0	0	P/LP
g.32905144A>C	0	0	0	0	0	1	0	0	0	0	0	0	0	0	0	VUS
g.32905145_32905149del	1	0	0	1	1	0	0	0	0	0	0	0	0	0	0	P/LP
g.32905146C>T	1	0	0	1	0	1	0	0	0	0	0	0	0	0	0	P/LP
g.32905147A>G	0	0	0	0	0	1	0	0	0	0	0	0	0	0	0	VUS
g.32905148_32905149del	1	0	0	1	1	0	0	0	0	0	0	0	0	0	0	P/LP
g.32905148_32905151del	1	0	0	1	1	0	0	0	0	0	0	0	0	0	0	P/LP
g.32905148A>G	0	0	0	1	1	0	0	0	0	0	0	0	0	0	0	B/LB
g.32905149A>T	1	0	0	1	0	1	0	0	0	0	0	0	0	0	0	P/LP
g.32905149del	1	0	0	1	1	0	0	0	0	0	0	0	0	0	0	P/LP
g.32905151A>G	0	0	0	1	1	0	0	0	0	0	0	0	0	0	0	B/LB
g.32905153A>G	0	0	0	1	0	0	0	0	0	0	0	0	0	0	0	VUS
g.32905155G>C	0	0	0	1	0	1	0	0	0	0	0	0	0	0	0	VUS
g.32905158G>A	0	0	0	0	0	1	0	0	0	0	0	0	0	0	0	VUS
g.32905158G>C	0	0	0	1	0	1	0	0	0	0	0	0	0	0	0	VUS
g.32905161dup	1	0	0	1	1	0	0	0	0	0	0	0	0	0	0	P/LP
g.32905162G>A	0	0	0	1	0	1	0	0	0	0	0	0	0	0	0	VUS
g.32905162G>C	0	0	0	1	0	1	0	0	0	0	0	0	0	0	0	VUS
g.32905168G>A	1	0	0	1	1	0	0	0	0	0	0	0	0	0	0	P/LP
g.32905168G>C	1	0	0	1	1	0	0	0	0	0	0	0	0	0	0	P/LP
g.32905168G>T	1	0	0	1	1	0	0	0	0	0	0	0	0	0	0	P/LP
g.32905169T>G	1	0	0	1	1	0	0	0	0	0	0	0	0	0	0	P/LP
g.32905172G>A	0	0	0	1	1	0	0	0	0	0	0	0	0	0	0	VUS
g.32905174C>T	0	0	0	1	0	1	0	0	0	0	0	0	0	0	0	B/LB
g.32905185T>C	0	0	0	1	1	0	0	0	0	0	0	0	0	0	0	B/LB
g.32905232del	0	0	0	1	1	0	0	0	0	0	0	0	0	0	0	VUS
g.32905265G>A	0	0	0	1	1	0	0	0	0	0	0	0	0	0	0	B/LB
g.32905272C>T	0	0	0	1	1	0	0	0	0	0	0	0	0	0	0	B/LB
g.32905568G>T	0	0	0	1	1	0	0	0	0	0	0	0	0	0	0	B/LB
g.32905628C>A	0	0	0	1	1	0	0	0	0	0	0	0	0	0	0	B/LB
g.32905915T>C	0	0	0	1	1	0	0	0	0	0	0	0	0	0	0	B/LB
g.32905998A>G	0	0	0	1	1	0	0	0	0	0	0	0	0	0	0	B/LB
g.32906237G>C	0	0	0	1	1	0	0	0	0	0	0	0	0	0	0	B/LB
g.32906319A>G	0	0	0	1	1	0	0	0	0	0	0	0	0	0	0	VUS
g.32906392G>A	0	0	0	1	1	0	0	0	0	0	0	0	0	0	0	B/LB
g.32906398T>C	0	0	0	1	0	1	0	0	0	0	0	0	0	0	0	B/LB
g.32906400C>G	0	0	0	1	1	0	0	0	0	0	0	0	0	0	0	VUS
g.32906407A>G	1	0	0	1	1	0	0	0	0	0	0	0	0	0	0	P/LP
g.32906412T>G	0	0	0	1	0	0	0	0	0	0	0	0	0	0	0	VUS
g.32906413del	1	0	0	1	1	0	0	0	0	0	0	0	0	0	0	P/LP
g.32906414G>T	1	0	0	1	1	0	0	0	0	0	0	0	0	0	0	P/LP
g.32906415dup	1	0	0	1	1	0	0	0	0	0	0	0	0	0	0	P/LP
g.32906420dup	1	0	0	1	1	0	0	0	0	0	0	0	0	0	0	P/LP
g.32906422A>G	0	0	0	1	1	0	0	0	0	0	0	0	0	0	0	B/LB
g.32906422A>T	0	0	0	1	1	0	0	0	0	0	0	0	0	0	0	B/LB
g.32906424C>G	1	0	0	1	0	1	0	0	0	0	0	0	0	0	0	P/LP
g.32906424C>T	0	0	0	1	0	1	0	0	0	0	0	0	0	0	0	VUS
g.32906428del	1	0	0	1	1	0	0	0	0	0	0	0	0	0	0	P/LP
g.32906429A>G	0	0	0	1	0	1	0	0	0	0	0	0	0	0	0	VUS
g.32906433C>A	1	0	0	1	1	0	0	0	0	0	0	0	0	0	0	P/LP
g.32906433C>G	1	0	0	1	1	0	0	0	0	0	0	0	0	0	0	P/LP
g.32906434A>G	0	0	0	1	1	0	0	0	0	0	0	0	0	0	0	B/LB
g.32906437T>A	0	0	0	1	0	1	0	0	0	0	0	0	0	0	0	VUS
g.32906441_32906445del	1	0	0	1	1	0	0	0	0	0	0	0	0	0	0	P/LP
g.32906443A>G	0	0	0	1	1	0	0	0	0	0	0	0	0	0	0	B/LB
g.32906446del	1	0	0	1	1	0	0	0	0	0	0	0	0	0	0	P/LP
g.32906446dup	1	0	0	0	1	0	0	0	0	0	0	0	0	0	0	P/LP
g.32906446T>C	0	0	0	1	1	0	0	0	0	0	0	0	0	0	0	B/LB
g.32906448del	1	0	0	1	1	0	0	0	0	0	0	0	0	0	0	P/LP
g.32906449del	1	0	0	1	1	0	0	0	0	0	0	0	0	0	0	P/LP
g.32906451G>T	0	0	0	1	0	1	0	0	0	0	0	0	0	0	0	VUS
g.32906452C>G	0	0	0	1	0	1	0	0	0	0	0	0	0	0	0	VUS
g.32906452C>T	0	0	0	1	1	0	0	0	0	0	0	0	0	0	0	B/LB
g.32906453A>G	0	0	0	1	0	1	0	0	0	0	0	0	0	0	0	VUS
g.32906457_32906458del	1	0	0	1	1	0	0	0	0	0	0	0	0	0	0	P/LP
g.32906463T>C	0	0	0	1	0	1	0	0	0	0	0	0	0	0	0	VUS
g.32906470G>T	0	0	0	1	0	0	0	0	0	0	0	0	0	0	0	VUS
g.32906472_32906475dup	1	0	0	1	1	0	0	0	0	0	0	0	0	0	0	P/LP
g.32906472C>G	1	0	0	1	0	1	0	0	0	0	0	0	0	0	0	P/LP
g.32906475T>C	0	0	0	1	0	1	0	0	0	0	0	0	0	0	0	VUS
g.32906477C>T	0	0	0	1	0	1	0	0	0	0	0	0	0	0	0	VUS
g.32906480A>C	0	1	1	0	0	1	0	0	0	0	0	0	0	0	0	B/LB
g.32906482T>C	0	0	0	1	1	0	0	0	0	0	0	0	0	0	0	B/LB
g.32906484T>G	0	0	0	1	0	1	0	0	0	0	0	0	0	0	0	VUS
g.32906495G>T	1	0	0	1	1	0	0	0	0	0	0	0	0	0	0	P/LP
g.32906499del	1	0	0	1	1	0	0	0	0	0	0	0	0	0	0	P/LP
g.32906503T>A	1	0	0	1	1	0	0	0	0	0	0	0	0	0	0	P/LP
g.32906504G>T	1	0	0	1	1	0	0	0	0	0	0	0	0	0	0	P/LP
g.32906506_32906514delinsGATACTTCAG	1	0	0	1	1	0	0	0	0	0	0	0	0	0	0	P/LP
g.32906511_32906512insC	1	0	0	1	1	0	0	0	0	0	0	0	0	0	0	P/LP
g.32906512_32906513insC	1	0	0	1	1	0	0	0	0	0	0	0	0	0	0	P/LP
g.32906512T>C	0	0	0	1	1	0	0	0	0	0	0	0	0	0	0	B/LB
g.32906513_32906515delinsTT	1	0	0	1	1	0	0	0	0	0	0	0	0	0	0	P/LP
g.32906516dup	1	0	0	1	1	0	0	0	0	0	0	0	0	0	0	P/LP
g.32906516G>A	0	0	0	1	0	0	0	0	0	0	0	0	0	0	0	VUS
g.32906517A>G	0	0	0	0	0	0	0	0	0	0	0	0	0	0	0	VUS
g.32906519dup	1	0	0	1	1	0	0	0	0	0	0	0	0	0	0	P/LP
g.32906520_32906521insA	1	0	0	0	1	0	0	0	0	0	0	0	0	0	0	P/LP
g.32906520C>A	0	0	0	0	0	1	0	0	0	0	0	0	0	0	0	VUS
g.32906520C>G	0	0	0	0	0	1	0	0	0	0	0	0	0	0	0	VUS
g.32906521C>T	0	0	0	1	1	0	0	0	0	0	0	0	0	0	0	B/LB
g.32906521del	1	0	0	1	1	0	0	0	0	0	0	0	0	0	0	P/LP
g.32906524T>G	0	0	0	1	1	0	0	0	0	0	0	0	0	0	0	B/LB
g.32906528G>A	0	0	0	1	0	0	0	0	0	0	0	0	0	0	0	VUS
g.32906528G>T	1	0	0	1	1	0	0	0	0	0	0	0	0	0	0	P/LP
g.32906532_32906535del	1	0	0	1	1	0	0	0	0	0	0	0	0	0	0	P/LP
g.32906533dup	1	0	0	1	1	0	0	0	0	0	0	0	0	0	0	P/LP
g.32906533T>C	0	0	0	1	1	0	0	0	0	0	0	0	0	0	0	B/LB
g.32906534_32906535insT	1	0	0	1	1	0	0	0	0	0	0	0	0	0	0	P/LP
g.32906540del	1	0	0	1	1	0	0	0	0	0	0	0	0	0	0	P/LP
g.32906540dup	1	0	0	1	1	0	0	0	0	0	0	0	0	0	0	P/LP
g.32906541C>A	1	0	0	1	1	0	0	0	0	0	0	0	0	0	0	P/LP
g.32906541C>G	1	0	0	1	1	0	0	0	0	0	0	0	0	0	0	P/LP
g.32906541dup	1	0	0	1	1	0	0	0	0	0	0	0	0	0	0	P/LP
g.32906542A>G	0	0	0	1	1	0	0	0	0	0	0	0	0	0	0	B/LB
g.32906542del	1	0	0	1	1	0	0	0	0	0	0	0	0	0	0	P/LP
g.32906543T>G	0	0	0	0	0	1	0	0	0	0	0	0	0	0	0	VUS
g.32906545_32906546del	1	0	0	1	1	0	0	0	0	0	0	0	0	0	0	P/LP
g.32906546T>G	0	0	0	0	0	0	0	0	0	0	0	0	0	0	0	VUS
g.32906553C>T	0	0	0	0	0	0	0	0	0	0	0	0	0	0	0	VUS
g.32906558T>A	0	0	0	0	0	1	0	0	0	0	0	0	0	0	0	B/LB
g.32906564A>G	0	0	0	1	0	0	0	0	0	0	0	0	0	0	0	VUS
g.32906564del	1	0	0	1	1	0	0	0	0	0	0	0	0	0	0	P/LP
g.32906565C>T	0	0	0	1	0	1	0	0	0	0	0	0	0	0	0	VUS
g.32906566A>G	0	0	0	1	1	0	0	0	0	0	0	0	0	0	0	B/LB
g.32906567A>T	1	0	0	1	0	1	0	0	0	0	0	0	0	0	0	P/LP
g.32906569A>C	0	0	0	1	0	0	0	0	0	0	0	0	0	0	0	VUS
g.32906570A>G	0	0	0	1	0	0	0	0	0	0	0	0	0	0	0	VUS
g.32906571del	1	0	0	1	1	0	0	0	0	0	0	0	0	0	0	P/LP
g.32906571dup	1	0	0	1	1	0	0	0	0	0	0	0	0	0	0	P/LP
g.32906572T>C	0	0	0	1	1	0	0	0	0	0	0	0	0	0	0	B/LB
g.32906574del	1	0	0	1	1	0	0	0	0	0	0	0	0	0	0	P/LP
g.32906575A>G	0	0	0	1	1	0	0	0	0	0	0	0	0	0	0	B/LB
g.32906576C>T	1	0	0	1	0	1	0	0	0	0	0	0	0	0	0	P/LP
g.32906578_32906581del	1	0	0	1	1	0	0	0	0	0	0	0	0	0	0	P/LP
g.32906578A>C	0	0	0	1	0	1	0	0	0	0	0	0	0	0	0	VUS
g.32906578A>G	0	0	0	1	1	0	0	0	0	0	0	0	0	0	0	B/LB
g.32906582G>A	0	0	0	1	0	1	0	0	0	0	0	0	0	0	0	VUS
g.32906583_32906586del	1	0	0	1	1	0	0	0	0	0	0	0	0	0	0	P/LP
g.32906584A>T	0	0	0	1	1	0	0	0	0	0	0	0	0	0	0	B/LB
g.32906585_32906588del	1	0	0	1	1	0	0	0	0	0	0	0	0	0	0	P/LP
g.32906586G>C	0	0	0	0	0	0	0	0	0	0	0	0	0	0	0	VUS
g.32906590T>C	0	0	0	1	1	0	0	0	0	0	0	0	0	0	0	B/LB
g.32906592G>A	0	0	0	1	0	1	0	0	0	0	0	0	0	0	0	VUS
g.32906594A>T	1	0	0	1	1	0	0	0	0	0	0	0	0	0	0	P/LP
g.32906596G>A	0	0	0	1	1	0	0	0	0	0	0	0	0	0	0	B/LB
g.32906602G>A	0	0	0	1	1	0	0	0	0	0	0	0	0	0	0	B/LB
g.32906608_32906609del	1	0	0	1	1	0	0	0	0	0	0	0	0	0	0	P/LP
g.32906608_32906609dup	1	0	0	1	1	0	0	0	0	0	0	0	0	0	0	P/LP
g.32906609_32906610insG	1	0	0	1	1	0	0	0	0	0	0	0	0	0	0	P/LP
g.32906609del	1	0	0	1	1	0	0	0	0	0	0	0	0	0	0	P/LP
g.32906609dup	1	0	0	1	1	0	0	0	0	0	0	0	0	0	0	P/LP
g.32906610_32906611insA	1	0	0	1	1	0	0	0	0	0	0	0	0	0	0	P/LP
g.32906610_32906611insG	1	0	0	1	1	0	0	0	0	0	0	0	0	0	0	P/LP
g.32906610T>A	0	0	0	1	0	1	0	0	0	0	0	0	0	0	0	VUS
g.32906613dup	1	0	0	0	1	0	0	0	0	0	0	0	0	0	0	P/LP
g.32906613T>C	0	0	0	0	0	1	0	0	0	0	0	0	0	0	0	VUS
g.32906616A>G	0	0	0	1	0	1	0	0	0	0	0	0	0	0	0	VUS
g.32906617T>G	0	0	0	0	0	1	0	0	0	0	0	0	0	0	0	VUS
g.32906619A>G	0	0	0	1	0	0	0	0	0	0	0	0	0	0	0	VUS
g.32906620A>G	0	0	0	1	1	0	0	0	0	0	0	0	0	0	0	B/LB
g.32906621G>A	0	0	0	0	0	1	0	0	0	0	0	0	0	0	0	VUS
g.32906625dup	1	0	0	1	1	0	0	0	0	0	0	0	0	0	0	P/LP
g.32906626C>T	0	0	0	1	1	0	0	0	0	0	0	0	0	0	0	B/LB
g.32906631A>G	0	0	0	1	0	1	0	0	0	0	0	0	0	0	0	VUS
g.32906637G>T	0	0	0	1	0	1	0	0	0	0	0	0	0	0	0	B/LB
g.32906638T>A	1	0	0	1	1	0	0	0	0	0	0	0	0	0	0	P/LP
g.32906641A>G	0	0	0	1	1	0	0	0	0	0	0	0	0	0	0	B/LB
g.32906644del	1	0	0	1	1	0	0	0	0	0	0	0	0	0	0	P/LP
g.32906647T>C	0	0	0	1	1	0	0	0	0	0	0	0	0	0	0	B/LB
g.32906648A>G	0	0	0	0	0	1	0	0	0	0	0	0	0	0	0	VUS
g.32906649A>G	0	0	0	1	0	0	0	0	0	0	0	0	0	0	0	VUS
g.32906652A>C	0	0	0	1	0	1	0	0	0	0	0	0	0	0	0	VUS
g.32906652A>T	0	0	0	1	0	1	0	0	0	0	0	0	0	0	0	VUS
g.32906654C>A	0	0	0	1	0	1	0	0	0	0	0	0	0	0	0	VUS
g.32906655A>G	0	0	0	0	0	0	0	0	0	0	0	0	0	0	0	B/LB
g.32906659G>A	0	0	0	1	1	0	0	0	0	0	0	0	0	0	0	B/LB
g.32906666A>G	0	0	0	1	0	1	0	0	0	0	0	0	0	0	0	VUS
g.32906667A>T	0	0	0	1	0	1	0	0	0	0	0	0	0	0	0	VUS
g.32906668del	1	0	0	1	1	0	0	0	0	0	0	0	0	0	0	P/LP
g.32906668dup	1	0	0	1	1	0	0	0	0	0	0	0	0	0	0	P/LP
g.32906669dup	1	0	0	0	1	0	0	0	0	0	0	0	0	0	0	P/LP
g.32906670dup	1	0	0	1	1	0	0	0	0	0	0	0	0	0	0	P/LP
g.32906671C>T	0	0	0	1	1	0	0	0	0	0	0	0	0	0	0	B/LB
g.32906672del	1	0	0	1	1	0	0	0	0	0	0	0	0	0	0	P/LP
g.32906673C>A	1	0	0	1	0	1	0	0	0	0	0	0	0	0	0	P/LP
g.32906673C>G	1	0	0	1	0	1	0	0	0	0	0	0	0	0	0	P/LP
g.32906673C>T	0	0	0	0	0	1	0	0	0	0	0	0	0	0	0	VUS
g.32906674A>G	0	0	0	1	1	0	0	0	0	0	0	0	0	0	0	B/LB
g.32906681T>A	0	0	0	1	0	1	0	0	0	0	0	0	0	0	0	VUS
g.32906684del	1	0	0	1	1	0	0	0	0	0	0	0	0	0	0	P/LP
g.32906685A>C	0	0	0	0	0	0	0	0	0	0	0	0	0	0	0	VUS
g.32906689G>A	0	0	0	1	1	0	0	0	0	0	0	0	0	0	0	B/LB
g.32906689G>T	0	0	0	1	1	0	0	0	0	0	0	0	0	0	0	B/LB
g.32906693C>G	0	0	0	0	0	1	0	0	0	0	0	0	0	0	0	VUS
g.32906697del	1	0	0	1	1	0	0	0	0	0	0	0	0	0	0	P/LP
g.32906700A>G	0	0	0	1	0	0	0	0	0	0	0	0	0	0	0	VUS
g.32906707T>C	0	0	0	1	1	0	0	0	0	0	0	0	0	0	0	B/LB
g.32906709C>T	0	0	0	0	0	0	0	0	0	0	0	0	0	0	0	VUS
g.32906710A>T	0	0	0	1	1	0	0	0	0	0	0	0	0	0	0	B/LB
g.32906712dup	1	0	0	1	1	0	0	0	0	0	0	0	0	0	0	P/LP
g.32906712T>C	0	0	0	1	0	1	0	0	0	0	0	0	0	0	0	VUS
g.32906712T>G	1	0	0	1	0	1	0	0	0	0	0	0	0	0	0	P/LP
g.32906718C>A	1	0	0	1	1	0	0	0	0	0	0	0	0	0	0	P/LP
g.32906718C>G	1	0	0	1	1	0	0	0	0	0	0	0	0	0	0	P/LP
g.32906721A>C	0	0	0	0	0	1	0	0	0	0	0	0	0	0	0	VUS
g.32906722T>C	0	0	0	1	1	0	0	0	0	0	0	0	0	0	0	B/LB
g.32906729A>C	0	1	1	0	0	1	0	0	0	0	0	0	0	0	0	B/LB
g.32906729A>G	0	0	0	1	0	1	0	0	0	0	0	0	0	0	0	VUS
g.32906730A>G	0	0	0	1	0	1	0	0	0	0	0	0	0	0	0	VUS
g.32906738C>T	0	0	0	0	0	0	0	0	0	0	0	0	0	0	0	B/LB
g.32906740C>A	0	0	0	1	1	0	0	0	0	0	0	0	0	0	0	B/LB
g.32906740C>T	0	0	0	1	1	0	0	0	0	0	0	0	0	0	0	B/LB
g.32906742T>C	0	0	0	1	0	1	0	0	0	0	0	0	0	0	0	VUS
g.32906743del	1	0	0	1	1	0	0	0	0	0	0	0	0	0	0	P/LP
g.32906744G>A	0	0	0	1	0	0	0	0	0	0	0	0	0	0	0	VUS
g.32906744G>C	0	0	0	1	0	0	0	0	0	0	0	0	0	0	0	VUS
g.32906746G>C	0	0	0	0	0	1	0	0	0	0	0	0	0	0	0	VUS
g.32906749del	1	0	0	1	1	0	0	0	0	0	0	0	0	0	0	P/LP
g.32906749T>A	0	0	0	1	0	1	0	0	0	0	0	0	0	0	0	VUS
g.32906753del	1	0	0	1	1	0	0	0	0	0	0	0	0	0	0	P/LP
g.32906756G>A	0	0	0	0	0	0	0	0	0	0	0	0	0	0	0	B/LB
g.32906757A>G	0	0	0	0	0	0	0	0	0	0	0	0	0	0	0	VUS
g.32906758C>T	0	0	0	1	1	0	0	0	0	0	0	0	0	0	0	B/LB
g.32906761A>T	0	0	0	1	0	1	0	0	0	0	0	0	0	0	0	VUS
g.32906762del	1	0	0	1	1	0	0	0	0	0	0	0	0	0	0	P/LP
g.32906764C>A	0	0	0	1	1	0	0	0	0	0	0	0	0	0	0	B/LB
g.32906766C>G	0	0	0	1	0	0	0	0	0	0	0	0	0	0	0	VUS
g.32906768A>G	0	0	0	1	0	1	0	0	0	0	0	0	0	0	0	VUS
g.32906768A>T	1	0	0	1	0	1	0	0	0	0	0	0	0	0	0	P/LP
g.32906771del	1	0	0	1	1	0	0	0	0	0	0	0	0	0	0	P/LP
g.32906774G>T	0	0	0	1	0	1	0	0	0	0	0	0	0	0	0	VUS
g.32906776T>C	0	0	0	1	1	0	0	0	0	0	0	0	0	0	0	B/LB
g.32906777G>T	0	0	0	1	0	1	0	0	0	0	0	0	0	0	0	VUS
g.32906778_32906781dup	1	0	0	1	1	0	0	0	0	0	0	0	0	0	0	P/LP
g.32906779_32906783del	1	0	0	1	1	0	0	0	0	0	0	0	0	0	0	P/LP
g.32906781C>A	0	0	0	0	0	1	0	0	0	0	0	0	0	0	0	B/LB
g.32906782G>A	0	0	0	1	1	0	0	0	0	0	0	0	0	0	0	B/LB
g.32906782G>T	0	0	0	1	1	0	0	0	0	0	0	0	0	0	0	B/LB
g.32906786T>C	0	0	0	1	1	0	0	0	0	0	0	0	0	0	0	B/LB
g.32906791_32906795del	1	0	0	1	1	0	0	0	0	0	0	0	0	0	0	P/LP
g.32906791C>T	0	0	0	1	1	0	0	0	0	0	0	0	0	0	0	B/LB
g.32906794T>A	1	0	0	1	0	1	0	0	0	0	0	0	0	0	0	P/LP
g.32906794T>C	0	0	0	1	1	0	0	0	0	0	0	0	0	0	0	B/LB
g.32906795G>T	1	0	0	1	0	1	0	0	0	0	0	0	0	0	0	P/LP
g.32906797A>G	0	0	0	1	1	0	0	0	0	0	0	0	0	0	0	B/LB
g.32906798T>G	0	0	0	1	0	1	0	0	0	0	0	0	0	0	0	VUS
g.32906799G>A	1	0	0	1	1	0	0	0	0	0	0	0	0	0	0	P/LP
g.32906800G>A	1	0	0	1	1	0	0	0	0	0	0	0	0	0	0	P/LP
g.32906800G>T	0	0	0	1	0	0	0	0	0	0	0	0	0	0	0	VUS
g.32906802_32906815del	1	0	0	1	1	0	0	0	0	0	0	0	0	0	0	P/LP
g.32906803_32906804insTTAG	1	0	0	1	1	0	0	0	0	0	0	0	0	0	0	P/LP
g.32906803_32906804insTTAT	1	0	0	1	1	0	0	0	0	0	0	0	0	0	0	P/LP
g.32906803T>G	0	0	0	1	1	0	0	0	0	0	0	0	0	0	0	B/LB
g.32906804_32906805insCAAC	1	0	0	1	1	0	0	0	0	0	0	0	0	0	0	P/LP
g.32906804_32906805insTTAG	1	0	0	1	1	0	0	0	0	0	0	0	0	0	0	P/LP
g.32906804_32906805insTTAT	1	0	0	1	1	0	0	0	0	0	0	0	0	0	0	P/LP
g.32906804_32906807dup	1	0	0	1	1	0	0	0	0	0	0	0	0	0	0	P/LP
g.32906804C>T	1	0	0	1	1	0	0	0	0	0	0	0	0	0	0	P/LP
g.32906805_32906806insTTAG	1	0	0	1	1	0	0	0	0	0	0	0	0	0	0	P/LP
g.32906806A>G	0	0	0	1	1	0	0	0	0	0	0	0	0	0	0	B/LB
g.32906807del	1	0	0	1	1	0	0	0	0	0	0	0	0	0	0	P/LP
g.32906810del	1	0	0	1	1	0	0	0	0	0	0	0	0	0	0	P/LP
g.32906812C>G	0	0	0	1	1	0	0	0	0	0	0	0	0	0	0	B/LB
g.32906814T>C	0	0	0	1	0	1	0	0	0	0	0	0	0	0	0	VUS
g.32906817C>A	1	0	0	1	1	0	0	0	0	0	0	0	0	0	0	P/LP
g.32906817C>G	1	0	0	1	1	0	0	0	0	0	0	0	0	0	0	P/LP
g.32906820del	1	0	0	1	1	0	0	0	0	0	0	0	0	0	0	P/LP
g.32906826A>G	0	0	0	1	0	0	0	0	0	0	0	0	0	0	0	VUS
g.32906826A>T	0	0	0	0	0	0	0	0	0	0	0	0	0	0	0	VUS
g.32906826dup	1	0	0	1	1	0	0	0	0	0	0	0	0	0	0	P/LP
g.32906827del	1	0	0	1	1	0	0	0	0	0	0	0	0	0	0	P/LP
g.32906831_32906834delinsACCG	0	0	0	1	1	0	0	0	0	0	0	0	0	0	0	VUS
g.32906832C>G	0	0	0	0	0	0	0	0	0	0	0	0	0	0	0	VUS
g.32906833C>G	0	0	0	1	1	0	0	0	0	0	0	0	0	0	0	B/LB
g.32906834C>T	1	0	0	1	1	0	0	0	0	0	0	0	0	0	0	P/LP
g.32906834del	1	0	0	1	1	0	0	0	0	0	0	0	0	0	0	P/LP
g.32906837A>G	0	0	0	1	0	0	0	0	0	0	0	0	0	0	0	VUS
g.32906838T>C	0	0	0	1	0	0	0	0	0	0	0	0	0	0	0	VUS
g.32906840del	1	0	0	0	1	0	0	0	0	0	0	0	0	0	0	P/LP
g.32906840delinsTTT	1	0	0	1	1	0	0	0	0	0	0	0	0	0	0	P/LP
g.32906841del	1	0	0	1	1	0	0	0	0	0	0	0	0	0	0	P/LP
g.32906842G>A	0	0	0	1	1	0	0	0	0	0	0	0	0	0	0	B/LB
g.32906846del	1	0	0	1	1	0	0	0	0	0	0	0	0	0	0	P/LP
g.32906847_32906857delinsACAT	1	0	0	0	1	0	0	0	0	0	0	0	0	0	0	P/LP
g.32906848A>G	0	0	0	1	0	1	0	0	0	0	0	0	0	0	0	VUS
g.32906848del	1	0	0	1	1	0	0	0	0	0	0	0	0	0	0	P/LP
g.32906848dup	1	0	0	1	1	0	0	0	0	0	0	0	0	0	0	P/LP
g.32906849C>T	0	0	0	1	0	1	0	0	0	0	0	0	0	0	0	VUS
g.32906850C>T	0	0	0	1	0	0	0	0	0	0	0	0	0	0	0	VUS
g.32906851C>A	0	0	0	1	1	0	0	0	0	0	0	0	0	0	0	B/LB
g.32906851C>G	0	0	0	1	1	0	0	0	0	0	0	0	0	0	0	B/LB
g.32906851C>T	0	0	0	1	1	0	0	0	0	0	0	0	0	0	0	B/LB
g.32906852del	1	0	0	1	1	0	0	0	0	0	0	0	0	0	0	P/LP
g.32906853del	1	0	0	1	1	0	0	0	0	0	0	0	0	0	0	P/LP
g.32906854A>G	0	0	0	1	1	0	0	0	0	0	0	0	0	0	0	B/LB
g.32906856T>A	1	0	0	1	0	1	0	0	0	0	0	0	0	0	0	P/LP
g.32906857G>A	0	0	0	1	1	0	0	0	0	0	0	0	0	0	0	B/LB
g.32906861A>G	0	0	0	1	0	1	0	0	0	0	0	0	0	0	0	VUS
g.32906864del	1	0	0	1	1	0	0	0	0	0	0	0	0	0	0	P/LP
g.32906868C>A	1	0	0	1	1	0	0	0	0	0	0	0	0	0	0	P/LP
g.32906868C>G	1	0	0	1	1	0	0	0	0	0	0	0	0	0	0	P/LP
g.32906869A>G	0	0	0	1	1	0	0	0	0	0	0	0	0	0	0	B/LB
g.32906870T>C	0	0	0	0	0	0	0	0	0	0	0	0	0	0	0	VUS
g.32906872del	1	0	0	1	1	0	0	0	0	0	0	0	0	0	0	P/LP
g.32906875C>T	0	0	0	1	1	0	0	0	0	0	0	0	0	0	0	B/LB
g.32906876C>G	0	0	0	1	0	0	0	0	0	0	0	0	0	0	0	VUS
g.32906876C>T	1	0	0	1	1	0	0	0	0	0	0	0	0	0	0	P/LP
g.32906877A>G	0	0	0	1	0	0	0	0	0	0	0	0	0	0	0	VUS
g.32906880A>C	0	0	0	1	0	1	0	0	0	0	0	0	0	0	0	VUS
g.32906880del	1	0	0	1	1	0	0	0	0	0	0	0	0	0	0	P/LP
g.32906887A>G	0	0	0	1	1	0	0	0	0	0	0	0	0	0	0	B/LB
g.32906888_32906889del	1	0	0	1	1	0	0	0	0	0	0	0	0	0	0	P/LP
g.32906888G>A	0	0	0	1	0	0	0	0	0	0	0	0	0	0	0	VUS
g.32906889A>G	0	0	0	0	0	1	0	0	0	0	0	0	0	0	0	VUS
g.32906890A>G	0	0	0	1	1	0	0	0	0	0	0	0	0	0	0	B/LB
g.32906892A>C	0	0	0	0	0	0	0	0	0	0	0	0	0	0	0	VUS
g.32906893del	1	0	0	1	1	0	0	0	0	0	0	0	0	0	0	P/LP
g.32906894G>C	0	0	0	0	0	0	0	0	0	0	0	0	0	0	0	VUS
g.32906897C>A	0	0	0	1	0	1	0	0	0	0	0	0	0	0	0	VUS
g.32906897C>G	0	0	0	1	0	1	0	0	0	0	0	0	0	0	0	VUS
g.32906899A>G	0	0	0	1	1	0	0	0	0	0	0	0	0	0	0	B/LB
g.32906900_32906901dup	1	0	0	1	1	0	0	0	0	0	0	0	0	0	0	P/LP
g.32906901T>G	1	0	0	1	1	0	0	0	0	0	0	0	0	0	0	P/LP
g.32906902A>G	0	0	0	1	1	0	0	0	0	0	0	0	0	0	0	B/LB
g.32906902dup	1	0	0	1	1	0	0	0	0	0	0	0	0	0	0	P/LP
g.32906905C>T	0	0	0	1	1	0	0	0	0	0	0	0	0	0	0	B/LB
g.32906906A>C	0	0	0	1	0	1	0	0	0	0	0	0	0	0	0	VUS
g.32906907C>T	0	0	0	1	0	1	0	0	0	0	0	0	0	0	0	VUS
g.32906908A>G	0	0	0	1	1	0	0	0	0	0	0	0	0	0	0	B/LB
g.32906910A>C	0	0	0	1	0	1	0	0	0	0	0	0	0	0	0	VUS
g.32906913dup	1	0	0	1	1	0	0	0	0	0	0	0	0	0	0	P/LP
g.32906915_32906918del	1	0	0	1	1	0	0	0	0	0	0	0	0	0	0	P/LP
g.32906917A>G	0	0	0	1	1	0	0	0	0	0	0	0	0	0	0	B/LB
g.32906919G>A	0	0	0	1	0	0	0	0	0	0	0	0	0	0	0	VUS
g.32906921_32906922del	1	0	0	1	1	0	0	0	0	0	0	0	0	0	0	P/LP
g.32906922del	1	0	0	1	1	0	0	0	0	0	0	0	0	0	0	P/LP
g.32906923_32906924del	1	0	0	1	1	0	0	0	0	0	0	0	0	0	0	P/LP
g.32906925_32906926del	1	0	0	1	1	0	0	0	0	0	0	0	0	0	0	P/LP
g.32906926_32906929del	1	0	0	1	1	0	0	0	0	0	0	0	0	0	0	P/LP
g.32906927G>T	0	0	0	0	0	1	0	0	0	0	0	0	0	0	0	VUS
g.32906930T>G	0	0	0	1	0	1	0	0	0	0	0	0	0	0	0	VUS
g.32906932del	1	0	0	1	1	0	0	0	0	0	0	0	0	0	0	P/LP
g.32906932T>G	0	0	0	1	0	1	0	0	0	0	0	0	0	0	0	VUS
g.32906933_32906934dup	1	0	0	1	1	0	0	0	0	0	0	0	0	0	0	P/LP
g.32906933_32906934insCT	1	0	0	1	1	0	0	0	0	0	0	0	0	0	0	P/LP
g.32906936_32906939del	1	0	0	1	1	0	0	0	0	0	0	0	0	0	0	P/LP
g.32906936dup	1	0	0	1	1	0	0	0	0	0	0	0	0	0	0	P/LP
g.32906937C>T	0	0	0	1	0	0	0	0	0	0	0	0	0	0	0	VUS
g.32906940C>A	1	0	0	1	1	0	0	0	0	0	0	0	0	0	0	P/LP
g.32906940C>G	1	0	0	1	1	0	0	0	0	0	0	0	0	0	0	P/LP
g.32906940C>T	0	0	0	1	0	0	0	0	0	0	0	0	0	0	0	VUS
g.32906941A>G	0	0	0	1	1	0	0	0	0	0	0	0	0	0	0	B/LB
g.32906942G>A	0	0	0	1	0	0	0	0	0	0	0	0	0	0	0	VUS
g.32906942G>T	1	0	0	1	1	0	0	0	0	0	0	0	0	0	0	P/LP
g.32906944del	1	0	0	0	1	0	0	0	0	0	0	0	0	0	0	P/LP
g.32906944G>T	0	0	0	1	0	1	0	0	0	0	0	0	0	0	0	VUS
g.32906947_32906948del	1	0	0	1	1	0	0	0	0	0	0	0	0	0	0	P/LP
g.32906948dup	1	0	0	1	1	0	0	0	0	0	0	0	0	0	0	P/LP
g.32906949C>A	0	0	0	1	0	0	0	0	0	0	0	0	0	0	0	VUS
g.32906949del	1	0	0	1	1	0	0	0	0	0	0	0	0	0	0	P/LP
g.32906950_32906953del	1	0	0	1	1	0	0	0	0	0	0	0	0	0	0	P/LP
g.32906951T>C	0	0	0	1	1	0	0	0	0	0	0	0	0	0	0	B/LB
g.32906952T>A	1	0	0	1	0	1	0	0	0	0	0	0	0	0	0	P/LP
g.32906954C>T	0	0	0	1	0	0	0	0	0	0	0	0	0	0	0	VUS
g.32906955C>T	0	0	0	1	0	0	0	0	0	0	0	0	0	0	0	VUS
g.32906956A>G	0	0	0	1	1	0	0	0	0	0	0	0	0	0	0	B/LB
g.32906962T>C	0	0	0	1	1	0	0	0	0	0	0	0	0	0	0	B/LB
g.32906966A>G	0	0	0	1	0	1	0	0	0	0	0	0	0	0	0	VUS
g.32906967G>A	0	0	0	1	0	1	0	0	0	0	0	0	0	0	0	VUS
g.32906969C>A	0	0	0	1	0	1	0	0	0	0	0	0	0	0	0	B/LB
g.32906969C>T	0	0	0	1	1	0	0	0	0	0	0	0	0	0	0	B/LB
g.32906970T>C	0	0	0	0	0	0	0	0	0	0	0	0	0	0	0	VUS
g.32906972C>G	0	0	0	1	0	1	0	0	0	0	0	0	0	0	0	VUS
g.32906973C>G	0	0	0	1	0	0	0	0	0	0	0	0	0	0	0	VUS
g.32906974A>T	0	0	0	1	1	0	0	0	0	0	0	0	0	0	0	B/LB
g.32906977del	1	0	0	1	1	0	0	0	0	0	0	0	0	0	0	P/LP
g.32906977dup	1	0	0	1	1	0	0	0	0	0	0	0	0	0	0	P/LP
g.32906980A>G	0	0	0	1	1	0	0	0	0	0	0	0	0	0	0	B/LB
g.32906981G>A	0	0	0	0	0	0	0	0	0	0	0	0	0	0	0	VUS
g.32906983G>A	0	0	0	1	1	0	0	0	0	0	0	0	0	0	0	B/LB
g.32906983G>C	0	0	0	1	0	1	0	0	0	0	0	0	0	0	0	VUS
g.32906985A>G	0	0	0	0	0	1	0	0	0	0	0	0	0	0	0	VUS
g.32906986G>A	0	0	0	1	1	0	0	0	0	0	0	0	0	0	0	B/LB
g.32906991del	1	0	0	1	1	0	0	0	0	0	0	0	0	0	0	P/LP
g.32906991T>C	0	0	0	1	0	0	0	0	0	0	0	0	0	0	0	VUS
g.32906991T>G	1	0	0	1	1	0	0	0	0	0	0	0	0	0	0	P/LP
g.32906993A>C	0	0	0	1	0	1	0	0	0	0	0	0	0	0	0	VUS
g.32906994del	1	0	0	1	1	0	0	0	0	0	0	0	0	0	0	P/LP
g.32906996G>A	0	0	0	1	0	0	0	0	0	0	0	0	0	0	0	VUS
g.32906996G>T	1	0	0	1	1	0	0	0	0	0	0	0	0	0	0	P/LP
g.32906998G>A	0	0	0	1	1	0	0	0	0	0	0	0	0	0	0	B/LB
g.32907002del	1	0	0	1	1	0	0	0	0	0	0	0	0	0	0	P/LP
g.32907003C>G	0	0	0	0	0	1	0	0	0	0	0	0	0	0	0	VUS
g.32907004_32907005del	1	0	0	1	1	0	0	0	0	0	0	0	0	0	0	P/LP
g.32907004_32907006del	0	0	0	1	1	0	0	0	0	0	1	0	0	0	0	VUS
g.32907004del	1	0	0	1	1	0	0	0	0	0	0	0	0	0	0	P/LP
g.32907006dup	1	0	0	1	1	0	0	0	0	0	0	0	0	0	0	P/LP
g.32907007G>A	0	0	0	1	1	0	0	0	0	0	0	0	0	0	0	B/LB
g.32907007G>T	0	0	0	1	1	0	0	0	0	0	0	0	0	0	0	B/LB
g.32907010A>C	0	0	0	1	1	0	0	0	0	0	0	0	0	0	0	B/LB
g.32907010A>T	0	0	0	1	1	0	0	0	0	0	0	0	0	0	0	B/LB
g.32907012A>G	0	0	0	0	0	0	0	0	0	0	0	0	0	0	0	VUS
g.32907014_32907017del	1	0	0	1	1	0	0	0	0	0	0	0	0	0	0	P/LP
g.32907014A>T	1	0	0	0	1	0	0	0	0	0	0	0	0	0	0	P/LP
g.32907016G>A	0	0	0	1	1	0	0	0	0	0	0	0	0	0	0	B/LB
g.32907016G>C	0	0	0	1	0	0	0	0	0	0	0	0	0	0	0	VUS
g.32907018G>A	0	0	0	1	0	1	0	0	0	0	0	0	0	0	0	VUS
g.32907019_32907028del	1	0	0	1	1	0	0	0	0	0	0	0	0	0	0	P/LP
g.32907020G>A	0	0	0	1	0	1	0	0	0	0	0	0	0	0	0	VUS
g.32907023dup	1	0	0	1	1	0	0	0	0	0	0	0	0	0	0	P/LP
g.32907023G>A	0	0	0	1	0	0	0	0	0	0	0	0	0	0	0	VUS
g.32907026G>T	1	0	0	1	0	1	0	0	0	0	0	0	0	0	0	P/LP
g.32907029C>T	1	0	0	1	1	0	0	0	0	0	0	0	0	0	0	P/LP
g.32907031G>A	0	0	0	1	1	0	0	0	0	0	0	0	0	0	0	B/LB
g.32907033A>T	0	0	0	1	0	1	0	0	0	0	0	0	0	0	0	VUS
g.32907038G>T	1	0	0	1	0	1	0	0	0	0	0	0	0	0	0	P/LP
g.32907039A>G	0	0	0	1	0	1	0	0	0	0	0	0	0	0	0	VUS
g.32907043_32907046del	1	0	0	1	1	0	0	0	0	0	0	0	0	0	0	P/LP
g.32907044del	1	0	0	1	1	0	0	0	0	0	0	0	0	0	0	P/LP
g.32907048_32907049del	1	0	0	1	1	0	0	0	0	0	0	0	0	0	0	P/LP
g.32907048C>A	0	0	0	1	0	1	0	0	0	0	0	0	0	0	0	VUS
g.32907050G>A	0	0	0	1	0	0	0	0	0	0	0	0	0	0	0	VUS
g.32907054G>A	0	0	0	1	0	1	0	0	0	0	0	0	0	0	0	VUS
g.32907059del	1	0	0	1	1	0	0	0	0	0	0	0	0	0	0	P/LP
g.32907062dup	1	0	0	0	1	0	0	0	0	0	0	0	0	0	0	P/LP
g.32907062G>A	0	0	0	1	0	1	0	0	0	0	0	0	0	0	0	VUS
g.32907062G>T	0	0	0	1	0	1	0	0	0	0	0	0	0	0	0	VUS
g.32907063_32907066dup	1	0	0	1	1	0	0	0	0	0	0	0	0	0	0	P/LP
g.32907064_32907066delinsTTAC	1	0	0	1	1	0	0	0	0	0	0	0	0	0	0	P/LP
g.32907064_32907066delinsTTCC	1	0	0	1	1	0	0	0	0	0	0	0	0	0	0	P/LP
g.32907067A>G	0	0	0	1	1	0	0	0	0	0	0	0	0	0	0	B/LB
g.32907068A>G	0	0	0	1	0	1	0	0	0	0	0	0	0	0	0	VUS
g.32907069del	1	0	0	1	1	0	0	0	0	0	0	0	0	0	0	P/LP
g.32907070G>A	0	0	0	1	1	0	0	0	0	0	0	0	0	0	0	B/LB
g.32907071C>T	1	0	0	1	1	0	0	0	0	0	0	0	0	0	0	P/LP
g.32907072A>C	0	0	0	1	0	1	0	0	0	0	0	0	0	0	0	VUS
g.32907078T>G	0	0	0	1	0	1	0	0	0	0	0	0	0	0	0	VUS
g.32907082T>G	0	0	0	1	1	0	0	0	0	0	0	0	0	0	0	B/LB
g.32907086A>G	0	0	0	1	0	0	0	0	0	0	0	0	0	0	0	VUS
g.32907095G>A	0	0	0	1	0	1	0	0	0	0	0	0	0	0	0	VUS
g.32907096T>C	0	0	0	1	0	1	0	0	0	0	0	0	0	0	0	VUS
g.32907097_32907101del	1	0	0	1	1	0	0	0	0	0	0	0	0	0	0	P/LP
g.32907097G>A	0	0	0	1	1	0	0	0	0	0	0	0	0	0	0	B/LB
g.32907098G>A	0	0	0	1	0	1	0	0	0	0	0	0	0	0	0	VUS
g.32907098G>C	0	0	0	1	0	1	0	0	0	0	0	0	0	0	0	VUS
g.32907099dup	1	0	0	1	1	0	0	0	0	0	0	0	0	0	0	P/LP
g.32907102C>T	0	0	0	0	0	0	0	0	0	0	0	0	0	0	0	VUS
g.32907105C>G	1	0	0	1	0	1	0	0	0	0	0	0	0	0	0	P/LP
g.32907105C>T	0	0	0	1	0	1	0	0	0	0	0	0	0	0	0	VUS
g.32907106A>T	0	0	0	1	1	0	0	0	0	0	0	0	0	0	0	B/LB
g.32907111_32907112del	1	0	0	1	1	0	0	0	0	0	0	0	0	0	0	P/LP
g.32907114del	1	0	0	1	1	0	0	0	0	0	0	0	0	0	0	P/LP
g.32907115T>G	0	0	0	1	1	0	0	0	0	0	0	0	0	0	0	B/LB
g.32907119_32907126del	1	0	0	1	1	0	0	0	0	0	0	0	0	0	0	P/LP
g.32907120A>G	0	0	0	1	0	1	0	0	0	0	0	0	0	0	0	VUS
g.32907122_32907123del	1	0	0	1	1	0	0	0	0	0	0	0	0	0	0	P/LP
g.32907123del	1	0	0	1	1	0	0	0	0	0	0	0	0	0	0	P/LP
g.32907125T>A	0	0	0	1	0	1	0	0	0	0	0	0	0	0	0	VUS
g.32907126_32907127del	1	0	0	1	1	0	0	0	0	0	0	0	0	0	0	P/LP
g.32907126C>G	0	0	0	1	0	0	0	0	0	0	0	0	0	0	0	VUS
g.32907129del	1	0	0	1	1	0	0	0	0	0	0	0	0	0	0	P/LP
g.32907139A>G	0	0	0	1	0	1	0	0	0	0	0	0	0	0	0	VUS
g.32907143G>T	1	0	0	1	1	0	0	0	0	0	0	0	0	0	0	P/LP
g.32907148A>G	0	0	0	1	1	0	0	0	0	0	0	0	0	0	0	B/LB
g.32907152A>G	0	0	0	1	0	0	0	0	0	0	0	0	0	0	0	VUS
g.32907153_32907156del	1	0	0	0	1	0	0	0	0	0	0	0	0	0	0	P/LP
g.32907153A>G	0	0	0	0	0	0	0	0	0	0	0	0	0	0	0	B/LB
g.32907154A>G	0	0	0	1	1	0	0	0	0	0	0	0	0	0	0	B/LB
g.32907155dup	1	0	0	1	1	0	0	0	0	0	0	0	0	0	0	P/LP
g.32907157dup	1	0	0	1	1	0	0	0	0	0	0	0	0	0	0	P/LP
g.32907158A>G	0	0	0	0	0	0	0	0	0	0	0	0	0	0	0	VUS
g.32907159C>T	0	0	0	1	0	0	0	0	0	0	0	0	0	0	0	B/LB
g.32907160T>G	0	0	0	1	1	0	0	0	0	0	0	0	0	0	0	B/LB
g.32907162del	1	0	0	0	1	0	0	0	0	0	0	0	0	0	0	P/LP
g.32907163C>G	0	0	0	1	0	1	0	0	0	0	0	0	0	0	0	VUS
g.32907163del	1	0	0	1	1	0	0	0	0	0	0	0	0	0	0	P/LP
g.32907165A>T	0	0	0	1	0	1	0	0	0	0	0	0	0	0	0	VUS
g.32907166T>C	0	0	0	1	1	0	0	0	0	0	0	0	0	0	0	B/LB
g.32907167del	1	0	0	1	1	0	0	0	0	0	0	0	0	0	0	P/LP
g.32907169A>T	0	0	0	1	1	0	0	0	0	0	0	0	0	0	0	B/LB
g.32907170A>G	0	0	0	1	0	0	0	0	0	0	0	0	0	0	0	VUS
g.32907173T>G	0	0	0	0	0	0	0	0	0	0	0	0	0	0	0	VUS
g.32907175_32907176del	1	0	0	1	1	0	0	0	0	0	0	0	0	0	0	P/LP
g.32907176del	1	0	0	1	1	0	0	0	0	0	0	0	0	0	0	P/LP
g.32907176T>C	0	0	0	1	0	0	0	0	0	0	0	0	0	0	0	VUS
g.32907184T>C	0	0	0	1	1	0	0	0	0	0	0	0	0	0	0	B/LB
g.32907187del	1	0	0	1	1	0	0	0	0	0	0	0	0	0	0	P/LP
g.32907188A>T	0	0	0	1	0	0	0	0	0	0	0	0	0	0	0	VUS
g.32907189C>G	0	0	0	0	0	1	0	0	0	0	0	0	0	0	0	VUS
g.32907189C>T	0	0	0	1	0	1	0	0	0	0	0	0	0	0	0	VUS
g.32907193T>C	0	0	0	1	1	0	0	0	0	0	0	0	0	0	0	B/LB
g.32907194C>T	0	0	0	0	0	1	0	0	0	0	0	0	0	0	0	VUS
g.32907197A>G	0	0	0	1	0	1	0	0	0	0	0	0	0	0	0	VUS
g.32907198A>G	0	0	0	0	0	1	0	0	0	0	0	0	0	0	0	VUS
g.32907199_32907200insA	1	0	0	1	1	0	0	0	0	0	0	0	0	0	0	P/LP
g.32907199C>T	0	0	0	1	1	0	0	0	0	0	0	0	0	0	0	B/LB
g.32907200_32907201insA	1	0	0	1	1	0	0	0	0	0	0	0	0	0	0	P/LP
g.32907202_32907205del	1	0	0	1	1	0	0	0	0	0	0	0	0	0	0	P/LP
g.32907202delinsCA	1	0	0	1	1	0	0	0	0	0	0	0	0	0	0	P/LP
g.32907203A>T	1	0	0	1	1	0	0	0	0	0	0	0	0	0	0	P/LP
g.32907207A>C	0	0	0	1	0	1	0	0	0	0	0	0	0	0	0	VUS
g.32907208del	1	0	0	1	1	0	0	0	0	0	0	0	0	0	0	P/LP
g.32907208dup	1	0	0	1	1	0	0	0	0	0	0	0	0	0	0	P/LP
g.32907209_32907210del	1	0	0	1	1	0	0	0	0	0	0	0	0	0	0	P/LP
g.32907209G>A	0	0	0	0	0	1	0	0	0	0	0	0	0	0	0	VUS
g.32907209G>T	1	0	0	1	0	1	0	0	0	0	0	0	0	0	0	P/LP
g.32907210_32907214del	1	0	0	1	1	0	0	0	0	0	0	0	0	0	0	P/LP
g.32907211_32907212del	1	0	0	1	1	0	0	0	0	0	0	0	0	0	0	P/LP
g.32907212A>G	0	0	0	1	0	1	0	0	0	0	0	0	0	0	0	VUS
g.32907212del	1	0	0	1	1	0	0	0	0	0	0	0	0	0	0	P/LP
g.32907213C>T	0	0	0	0	0	1	0	0	0	0	0	0	0	0	0	VUS
g.32907214_32907215del	1	0	0	1	1	0	0	0	0	0	0	0	0	0	0	P/LP
g.32907214T>C	0	0	0	1	1	0	0	0	0	0	0	0	0	0	0	B/LB
g.32907215G>A	0	0	0	0	0	0	0	0	0	0	0	0	0	0	0	VUS
g.32907223_32907224del	1	0	0	1	1	0	0	0	0	0	0	0	0	0	0	P/LP
g.32907223dup	1	0	0	1	1	0	0	0	0	0	0	0	0	0	0	P/LP
g.32907227_32907228del	1	0	0	1	1	0	0	0	0	0	0	0	0	0	0	P/LP
g.32907232A>G	0	0	0	1	1	0	0	0	0	0	0	0	0	0	0	B/LB
g.32907232del	1	0	0	1	1	0	0	0	0	0	0	0	0	0	0	P/LP
g.32907236G>T	1	0	0	1	1	0	0	0	0	0	0	0	0	0	0	P/LP
g.32907240T>C	0	0	0	1	0	1	0	0	0	0	0	0	0	0	0	VUS
g.32907242C>T	0	0	0	1	0	1	0	0	0	0	0	0	0	0	0	VUS
g.32907243A>G	0	0	0	1	0	1	0	0	0	0	0	0	0	0	0	VUS
g.32907246_32907247del	1	0	0	0	1	0	0	0	0	0	0	0	0	0	0	P/LP
g.32907251del	1	0	0	1	1	0	0	0	0	0	0	0	0	0	0	P/LP
g.32907253C>T	0	0	0	1	1	0	0	0	0	0	0	0	0	0	0	B/LB
g.32907256A>G	0	0	0	1	1	0	0	0	0	0	0	0	0	0	0	B/LB
g.32907257C>T	1	0	0	1	1	0	0	0	0	0	0	0	0	0	0	P/LP
g.32907259G>A	0	0	0	1	1	0	0	0	0	0	0	0	0	0	0	B/LB
g.32907260A>G	0	0	0	1	0	0	0	0	0	0	0	0	0	0	0	VUS
g.32907261_32907264del	1	0	0	1	1	0	0	0	0	0	0	0	0	0	0	P/LP
g.32907261A>G	0	0	0	1	0	1	0	0	0	0	0	0	0	0	0	VUS
g.32907262G>A	0	0	0	1	1	0	0	0	0	0	0	0	0	0	0	B/LB
g.32907263dup	1	0	0	1	1	0	0	0	0	0	0	0	0	0	0	P/LP
g.32907267A>G	0	0	0	1	0	0	0	0	0	0	0	0	0	0	0	VUS
g.32907269del	1	0	0	1	1	0	0	0	0	0	0	0	0	0	0	P/LP
g.32907270C>A	0	0	0	1	0	0	0	0	0	0	0	0	0	0	0	VUS
g.32907273T>C	0	0	0	0	0	0	0	0	0	0	0	0	0	0	0	VUS
g.32907273T>G	1	0	0	1	1	0	0	0	0	0	0	0	0	0	0	P/LP
g.32907274A>G	0	0	0	1	1	0	0	0	0	0	0	0	0	0	0	B/LB
g.32907275T>G	0	0	0	1	0	1	0	0	0	0	0	0	0	0	0	VUS
g.32907276G>A	0	0	0	0	0	0	0	0	0	0	0	0	0	0	0	VUS
g.32907277T>G	0	0	0	0	0	0	0	0	0	0	0	0	0	0	0	B/LB
g.32907278C>A	0	0	0	1	0	1	0	0	0	0	0	0	0	0	0	VUS
g.32907280A>C	0	0	0	1	1	0	0	0	0	0	0	0	0	0	0	B/LB
g.32907282del	1	0	0	1	1	0	0	0	0	0	0	0	0	0	0	P/LP
g.32907283_32907286delinsATT	1	0	0	1	1	0	0	0	0	0	0	0	0	0	0	P/LP
g.32907285_32907298del	1	0	0	1	1	0	0	0	0	0	0	0	0	0	0	P/LP
g.32907285T>G	1	0	0	1	0	1	0	0	0	0	0	0	0	0	0	P/LP
g.32907286_32907289del	1	0	0	1	1	0	0	0	0	0	0	0	0	0	0	P/LP
g.32907287del	1	0	0	1	1	0	0	0	0	0	0	0	0	0	0	P/LP
g.32907288_32907292del	1	0	0	1	1	0	0	0	0	0	0	0	0	0	0	P/LP
g.32907289_32907295del	1	0	0	1	1	0	0	0	0	0	0	0	0	0	0	P/LP
g.32907290del	1	0	0	1	1	0	0	0	0	0	0	0	0	0	0	P/LP
g.32907293A>G	0	0	0	1	0	1	0	0	0	0	0	0	0	0	0	VUS
g.32907296G>C	0	0	0	1	0	0	0	0	0	0	0	0	0	0	0	VUS
g.32907296G>T	1	0	0	1	1	0	0	0	0	0	0	0	0	0	0	P/LP
g.32907301C>T	0	0	0	1	1	0	0	0	0	0	0	0	0	0	0	B/LB
g.32907304del	1	0	0	0	1	0	0	0	0	0	0	0	0	0	0	P/LP
g.32907304G>A	1	0	0	1	0	1	0	0	0	0	0	0	0	0	0	P/LP
g.32907309C>T	0	0	0	1	0	0	0	0	0	0	0	0	0	0	0	VUS
g.32907311del	1	0	0	1	1	0	0	0	0	0	0	0	0	0	0	P/LP
g.32907313C>T	0	0	0	1	1	0	0	0	0	0	0	0	0	0	0	B/LB
g.32907318_32907319insG	1	0	0	1	1	0	0	0	0	0	0	0	0	0	0	P/LP
g.32907319_32907320insG	1	0	0	1	1	0	0	0	0	0	0	0	0	0	0	P/LP
g.32907320C>A	0	0	0	1	0	1	0	0	0	0	0	0	0	0	0	VUS
g.32907320del	1	0	0	1	1	0	0	0	0	0	0	0	0	0	0	P/LP
g.32907321A>G	0	0	0	1	0	1	0	0	0	0	0	0	0	0	0	VUS
g.32907322_32907323del	1	0	0	1	1	0	0	0	0	0	0	0	0	0	0	P/LP
g.32907322G>A	0	0	0	1	1	0	0	0	0	0	0	0	0	0	0	B/LB
g.32907324A>G	0	0	0	1	0	0	0	0	0	0	0	0	0	0	0	VUS
g.32907326_32907330del	1	0	0	1	1	0	0	0	0	0	0	0	0	0	0	P/LP
g.32907329G>A	0	0	0	0	0	0	0	0	0	0	0	0	0	0	0	VUS
g.32907329G>C	0	0	0	1	0	0	0	0	0	0	0	0	0	0	0	VUS
g.32907331A>G	0	0	0	1	1	0	0	0	0	0	0	0	0	0	0	B/LB
g.32907333C>G	0	0	0	1	0	1	0	0	0	0	0	0	0	0	0	VUS
g.32907334T>C	0	0	0	1	1	0	0	0	0	0	0	0	0	0	0	B/LB
g.32907347G>C	0	0	0	1	0	0	0	0	0	0	0	0	0	0	0	VUS
g.32907348del	1	0	0	0	1	0	0	0	0	0	0	0	0	0	0	P/LP
g.32907348G>A	0	0	0	0	0	0	0	0	0	0	0	0	0	0	0	VUS
g.32907349T>C	0	0	0	1	1	0	0	0	0	0	0	0	0	0	0	B/LB
g.32907351T>G	1	0	0	1	1	0	0	0	0	0	0	0	0	0	0	P/LP
g.32907354_32907369del	1	0	0	1	1	0	0	0	0	0	0	0	0	0	0	P/LP
g.32907355A>G	0	0	0	0	0	0	0	0	0	0	0	0	0	0	0	VUS
g.32907356T>C	0	0	0	1	0	0	0	0	0	0	0	0	0	0	0	VUS
g.32907357C>T	0	0	0	0	0	0	0	0	0	0	0	0	0	0	0	VUS
g.32907358C>T	0	0	0	1	1	0	0	0	0	0	0	0	0	0	0	B/LB
g.32907359A>C	0	0	0	0	0	0	0	0	0	0	0	0	0	0	0	B/LB
g.32907363del	1	0	0	1	1	0	0	0	0	0	0	0	0	0	0	P/LP
g.32907363T>A	1	0	0	1	1	0	0	0	0	0	0	0	0	0	0	P/LP
g.32907364G>A	0	0	0	1	1	0	0	0	0	0	0	0	0	0	0	B/LB
g.32907368A>T	1	0	0	1	1	0	0	0	0	0	0	0	0	0	0	P/LP
g.32907369del	1	0	0	1	1	0	0	0	0	0	0	0	0	0	0	P/LP
g.32907370_32907374del	1	0	0	1	1	0	0	0	0	0	0	0	0	0	0	P/LP
g.32907370G>T	0	0	0	1	0	0	0	0	0	0	0	0	0	0	0	VUS
g.32907371A>G	0	0	0	0	0	0	0	0	0	0	0	0	0	0	0	VUS
g.32907371A>T	1	0	0	1	1	0	0	0	0	0	0	0	0	0	0	P/LP
g.32907375C>G	0	0	0	1	0	1	0	0	0	0	0	0	0	0	0	VUS
g.32907375del	1	0	0	1	1	0	0	0	0	0	0	0	0	0	0	P/LP
g.32907376A>G	0	0	0	1	1	0	0	0	0	0	0	0	0	0	0	B/LB
g.32907377_32907381del	1	0	0	0	1	0	0	0	0	0	0	0	0	0	0	P/LP
g.32907378_32907381del	1	0	0	0	1	0	0	0	0	0	0	0	0	0	0	P/LP
g.32907380_32907381del	1	0	0	1	1	0	0	0	0	0	0	0	0	0	0	P/LP
g.32907380A>C	0	0	0	1	0	0	0	0	0	0	0	0	0	0	0	VUS
g.32907386A>G	0	0	0	1	0	0	0	0	0	0	0	0	0	0	0	VUS
g.32907387T>C	0	0	0	1	0	0	0	0	0	0	0	0	0	0	0	VUS
g.32907389_32907392del	1	0	0	1	1	0	0	0	0	0	0	0	0	0	0	P/LP
g.32907390A>G	0	0	0	0	0	0	0	0	0	0	0	0	0	0	0	VUS
g.32907390A>T	0	0	0	1	0	0	0	0	0	0	0	0	0	0	0	VUS
g.32907391T>C	0	0	0	1	1	0	0	0	0	0	0	0	0	0	0	B/LB
g.32907392G>T	0	0	0	1	0	0	0	0	0	0	0	0	0	0	0	VUS
g.32907395A>C	0	0	0	0	0	1	0	0	0	0	0	0	0	0	0	VUS
g.32907395A>G	0	0	0	1	0	1	0	0	0	0	0	0	0	0	0	VUS
g.32907395A>T	0	0	0	1	0	1	0	0	0	0	0	0	0	0	0	VUS
g.32907398C>T	0	0	0	0	0	1	0	0	0	0	0	0	0	0	0	VUS
g.32907399A>G	0	0	0	1	0	1	0	0	0	0	0	0	0	0	0	VUS
g.32907400_32907418del	1	0	0	1	1	0	0	0	0	0	0	0	0	0	0	P/LP
g.32907402_32907414del	1	0	0	1	1	0	0	0	0	0	0	0	0	0	0	P/LP
g.32907404G>T	1	0	0	1	0	1	0	0	0	0	0	0	0	0	0	P/LP
g.32907407del	1	0	0	1	1	0	0	0	0	0	0	0	0	0	0	P/LP
g.32907407dup	1	0	0	1	1	0	0	0	0	0	0	0	0	0	0	P/LP
g.32907408C>T	0	0	0	1	0	0	0	0	0	0	0	0	0	0	0	VUS
g.32907409A>G	0	0	0	1	1	0	0	0	0	0	0	0	0	0	0	B/LB
g.32907411_32907415del	1	0	0	1	1	0	0	0	0	0	0	0	0	0	0	P/LP
g.32907411C>T	0	0	0	1	0	0	0	0	0	0	0	0	0	0	0	B/LB
g.32907412_32907416del	1	0	0	1	1	0	0	0	0	0	0	0	0	0	0	P/LP
g.32907413_32907417del	1	0	0	0	1	0	0	0	0	0	0	0	0	0	0	P/LP
g.32907413T>C	0	0	0	0	0	1	0	0	0	0	0	0	0	0	0	B/LB
g.32907414A>T	0	0	0	1	0	1	0	0	0	0	0	0	0	0	0	VUS
g.32907415T>A	1	0	0	1	1	0	0	0	0	0	0	0	0	0	0	P/LP
g.32907415T>C	0	0	0	1	1	0	0	0	0	0	0	0	0	0	0	B/LB
g.32907415T>G	1	0	0	1	1	0	0	0	0	0	0	0	0	0	0	P/LP
g.32907418A>C	0	0	0	0	0	0	0	0	0	0	0	0	0	0	0	VUS
g.32907419G>A	0	0	0	0	0	0	0	0	0	0	0	0	0	0	0	B/LB
g.32907420del	1	0	0	0	1	0	0	0	0	0	0	0	0	0	0	P/LP
g.32907420G>T	0	0	0	1	0	1	0	0	0	0	0	0	0	0	0	VUS
g.32907421A>G	0	0	0	1	1	0	0	0	0	0	0	0	0	0	0	B/LB
g.32907422A>G	0	0	0	1	0	0	0	0	0	0	0	0	0	0	0	VUS
g.32907425A>G	0	0	0	0	0	1	0	0	0	0	0	0	0	0	0	B/LB
g.32907426_32907427delinsG	1	0	0	1	1	0	0	0	0	0	0	0	0	0	0	P/LP
g.32907427_32907428insC	1	0	0	1	1	0	0	0	0	0	0	0	0	0	0	P/LP
g.32907428dup	1	0	0	1	1	0	0	0	0	0	0	0	0	0	0	P/LP
g.32907430dup	1	0	0	1	1	0	0	0	0	0	0	0	0	0	0	P/LP
g.32907431C>T	0	0	0	1	0	0	0	0	0	0	0	0	0	0	0	VUS
g.32907432_32907434delinsTTT	1	0	0	1	1	0	0	0	0	0	0	0	0	0	0	P/LP
g.32907432C>A	0	0	0	0	0	1	0	0	0	0	0	0	0	0	0	VUS
g.32907433G>A	0	0	0	1	1	0	0	0	0	0	0	0	0	0	0	B/LB
g.32907434A>T	1	0	0	1	0	1	0	0	0	0	0	0	0	0	0	P/LP
g.32907435A>G	0	0	0	1	0	1	0	0	0	0	0	0	0	0	0	VUS
g.32907436dup	1	0	0	1	1	0	0	0	0	0	0	0	0	0	0	P/LP
g.32907437G>A	0	0	0	1	0	1	0	0	0	0	0	0	0	0	0	VUS
g.32907439C>G	0	0	0	1	0	0	0	0	0	0	0	0	0	0	0	VUS
g.32907440C>G	0	0	0	1	0	0	0	0	0	0	0	0	0	0	0	VUS
g.32907440C>T	1	0	0	1	1	0	0	0	0	0	0	0	0	0	0	P/LP
g.32907441A>G	0	0	0	1	0	1	0	0	0	0	0	0	0	0	0	VUS
g.32907446_32907457delinsATCAG	1	0	0	1	1	0	0	0	0	0	0	0	0	0	0	P/LP
g.32907446del	1	0	0	1	1	0	0	0	0	0	0	0	0	0	0	P/LP
g.32907447C>A	1	0	0	1	0	1	0	0	0	0	0	0	0	0	0	P/LP
g.32907447C>G	1	0	0	1	0	1	0	0	0	0	0	0	0	0	0	P/LP
g.32907448del	1	0	0	1	1	0	0	0	0	0	0	0	0	0	0	P/LP
g.32907449_32907450delinsTT	0	0	0	1	1	0	0	0	0	0	0	0	0	0	0	VUS
g.32907451A>G	0	0	0	1	1	0	0	0	0	0	0	0	0	0	0	B/LB
g.32907454A>G	0	0	0	1	1	0	0	0	0	0	0	0	0	0	0	B/LB
g.32907456_32907459del	1	0	0	1	1	0	0	0	0	0	0	0	0	0	0	P/LP
g.32907457dup	1	0	0	1	1	0	0	0	0	0	0	0	0	0	0	P/LP
g.32907458A>T	0	0	0	1	0	1	0	0	0	0	0	0	0	0	0	VUS
g.32907460_32907461del	1	0	0	1	1	0	0	0	0	0	0	0	0	0	0	P/LP
g.32907460C>A	0	0	0	1	0	1	0	0	0	0	0	0	0	0	0	VUS
g.32907461del	1	0	0	1	1	0	0	0	0	0	0	0	0	0	0	P/LP
g.32907462G>A	0	0	0	1	0	1	0	0	0	0	0	0	0	0	0	VUS
g.32907464T>C	0	0	0	1	0	1	0	0	0	0	0	0	0	0	0	VUS
g.32907465C>A	1	0	0	1	1	0	0	0	0	0	0	0	0	0	0	P/LP
g.32907465C>G	1	0	0	1	1	0	0	0	0	0	0	0	0	0	0	P/LP
g.32907466A>C	0	0	0	1	1	0	0	0	0	0	0	0	0	0	0	B/LB
g.32907466A>G	0	0	0	1	1	0	0	0	0	0	0	0	0	0	0	B/LB
g.32907466dup	1	0	0	1	1	0	0	0	0	0	0	0	0	0	0	P/LP
g.32907467G>C	0	0	0	1	0	1	0	0	0	0	0	0	0	0	0	VUS
g.32907468_32907469insA	1	0	0	1	1	0	0	0	0	0	0	0	0	0	0	P/LP
g.32907469_32907470insA	1	0	0	1	1	0	0	0	0	0	0	0	0	0	0	P/LP
g.32907469delinsAA	1	0	0	1	1	0	0	0	0	0	0	0	0	0	0	P/LP
g.32907470C>T	1	0	0	1	1	0	0	0	0	0	0	0	0	0	0	P/LP
g.32907470del	1	0	0	1	1	0	0	0	0	0	0	0	0	0	0	P/LP
g.32907470dup	1	0	0	1	1	0	0	0	0	0	0	0	0	0	0	P/LP
g.32907475T>G	0	0	0	1	0	1	0	0	0	0	0	0	0	0	0	VUS
g.32907476_32907478delinsAGC	0	0	0	1	1	0	0	0	0	0	0	0	0	0	0	VUS
g.32907480C>T	0	0	0	1	0	0	0	0	0	0	0	0	0	0	0	B/LB
g.32907482A>G	0	0	0	1	0	1	0	0	0	0	0	0	0	0	0	VUS
g.32907486C>G	0	0	0	1	0	1	0	0	0	0	0	0	0	0	0	VUS
g.32907489T>G	0	0	0	1	0	0	0	0	0	0	0	0	0	0	0	VUS
g.32907495C>G	0	0	0	1	0	1	0	0	0	0	0	0	0	0	0	VUS
g.32907495C>T	0	0	0	1	0	1	0	0	0	0	0	0	0	0	0	VUS
g.32907496del	1	0	0	1	1	0	0	0	0	0	0	0	0	0	0	P/LP
g.32907497C>T	0	0	0	1	0	1	0	0	0	0	0	0	0	0	0	VUS
g.32907499A>G	0	0	0	1	1	0	0	0	0	0	0	0	0	0	0	B/LB
g.32907500C>T	0	0	0	0	0	1	0	0	0	0	0	0	0	0	0	VUS
g.32907502_32907508del	1	0	0	1	1	0	0	0	0	0	0	0	0	0	0	P/LP
g.32907503_32907504insAA	1	0	0	1	1	0	0	0	0	0	0	0	0	0	0	P/LP
g.32907503A>G	0	0	0	1	0	1	0	0	0	0	0	0	0	0	0	VUS
g.32907503del	1	0	0	1	1	0	0	0	0	0	0	0	0	0	0	P/LP
g.32907504_32907505dup	1	0	0	0	1	0	0	0	0	0	0	0	0	0	0	P/LP
g.32907504C>T	0	0	0	0	0	1	0	0	0	0	0	0	0	0	0	B/LB
g.32907504del	1	0	0	1	1	0	0	0	0	0	0	0	0	0	0	P/LP
g.32907510C>G	0	0	0	1	0	0	0	0	0	0	0	0	0	0	0	VUS
g.32907511A>C	0	0	0	1	1	0	0	0	0	0	0	0	0	0	0	B/LB
g.32907514_32907515insTT	1	0	0	1	1	0	0	0	0	0	0	0	0	0	0	P/LP
g.32907515_32907516insTT	1	0	0	1	1	0	0	0	0	0	0	0	0	0	0	P/LP
g.32907516del	1	0	0	1	1	0	0	0	0	0	0	0	0	0	0	P/LP
g.32907520_32907524del	0	0	0	1	1	0	0	0	0	0	0	0	0	0	0	P/LP
g.32907520T>A	0	0	0	1	0	1	0	0	0	0	0	0	0	0	0	VUS
g.32907521del	1	0	0	1	1	0	0	0	0	0	0	0	0	0	0	P/LP
g.32907522C>G	0	0	0	1	1	0	0	0	0	0	0	0	0	0	0	P/LP
g.32907522C>T	0	0	0	0	0	0	0	0	0	0	0	0	0	0	0	VUS
g.32907525G>A	1	0	0	1	1	0	0	0	0	0	0	0	0	0	0	P/LP
g.32907533_32907534del	0	0	0	1	1	0	0	0	0	0	0	0	0	0	0	B/LB
g.32907546dup	0	0	0	1	1	0	0	0	0	0	0	0	0	0	0	B/LB
g.32907595T>C	0	0	0	1	1	0	0	0	0	0	0	0	0	0	0	B/LB
g.32907619_32907623del	0	0	0	1	1	0	0	0	0	0	0	0	0	0	0	B/LB
g.32907767C>T	0	0	0	1	1	0	0	0	0	0	0	0	0	0	0	B/LB
g.32907856A>G	0	0	0	1	1	0	0	0	0	0	0	0	0	0	0	B/LB
g.32907913C>T	0	0	0	1	1	0	0	0	0	0	0	0	0	0	0	B/LB
g.32908106A>G	0	0	0	1	1	0	0	0	0	0	0	0	0	0	0	B/LB
g.32908347C>T	0	0	0	1	1	0	0	0	0	0	0	0	0	0	0	B/LB
g.32908410A>T	0	0	0	1	1	0	0	0	0	0	0	0	0	0	0	B/LB
g.32908629A>G	0	0	0	1	1	0	0	0	0	0	0	0	0	0	0	B/LB
g.32908724T>C	0	0	0	1	1	0	0	0	0	0	0	0	0	0	0	B/LB
g.32908825del	0	0	0	1	1	0	0	0	0	0	0	0	0	0	0	B/LB
g.32909278_32909281del	0	0	0	1	1	0	0	0	0	0	0	0	0	0	0	B/LB
g.32909450C>T	0	0	0	1	1	0	0	0	0	0	0	0	0	0	0	B/LB
g.32909547T>C	0	0	0	1	1	0	0	0	0	0	0	0	0	0	0	B/LB
g.32909615G>C	0	0	0	1	1	0	0	0	0	0	0	0	0	0	0	B/LB
g.32909860T>C	0	0	0	1	1	0	0	0	0	0	0	0	0	0	0	B/LB
g.32909881C>A	0	0	0	1	1	0	0	0	0	0	0	0	0	0	0	B/LB
g.32909966del	0	0	0	1	1	0	0	0	0	0	0	0	0	0	0	B/LB
g.32910056T>G	0	0	0	1	1	0	0	0	0	0	0	0	0	0	0	B/LB
g.32910102T>C	0	0	0	1	1	0	0	0	0	0	0	0	0	0	0	B/LB
g.32910328T>C	0	0	0	1	1	0	0	0	0	0	0	0	0	0	0	B/LB
g.32910351G>T	0	0	0	1	1	0	0	0	0	0	0	0	0	0	0	B/LB
g.32910359T>C	0	0	0	1	1	0	0	0	0	0	0	0	0	0	0	B/LB
g.32910382C>A	0	0	0	1	1	0	0	0	0	0	0	0	0	0	0	VUS
g.32910385T>C	0	0	0	1	1	0	0	0	0	0	0	0	0	0	0	VUS
g.32910400A>T	1	0	0	1	1	0	0	0	0	0	0	0	0	0	0	P/LP
g.32910401G>T	1	0	0	1	1	0	0	0	0	0	0	0	0	0	0	P/LP
g.32910403T>C	0	0	0	1	0	1	1	0	0	0	0	0	0	0	0	B/LB
g.32910403T>G	0	0	0	1	0	1	1	0	0	0	0	0	0	0	0	B/LB
g.32910405T>G	1	0	0	1	1	0	0	0	0	0	0	0	0	0	0	P/LP
g.32910409G>A	0	0	0	1	1	0	0	0	0	0	0	0	0	0	0	B/LB
g.32910414_32910415insAT	1	0	0	1	1	0	0	0	0	0	0	0	0	0	0	P/LP
g.32910414C>T	0	0	0	1	0	0	0	0	0	0	0	0	0	0	0	VUS
g.32910415_32910416insAT	1	0	0	1	1	0	0	0	0	0	0	0	0	0	0	P/LP
g.32910415T>C	0	0	0	1	1	0	0	0	0	0	0	0	0	0	0	B/LB
g.32910421del	1	0	0	1	1	0	0	0	0	0	0	0	0	0	0	P/LP
g.32910425del	1	0	0	1	1	0	0	0	0	0	0	0	0	0	0	P/LP
g.32910428A>C	0	0	0	1	0	1	0	0	0	0	0	0	0	0	0	VUS
g.32910430C>A	0	0	0	1	0	1	0	0	0	0	0	0	0	0	0	B/LB
g.32910431T>C	0	0	0	1	0	1	0	0	0	0	0	0	0	0	0	VUS
g.32910432G>A	0	0	0	1	0	1	0	0	0	0	0	0	0	0	0	VUS
g.32910435C>G	1	0	0	1	0	1	0	0	0	0	0	0	0	0	0	P/LP
g.32910435del	1	0	0	1	1	0	0	0	0	0	0	0	0	0	0	P/LP
g.32910437C>T	1	0	0	1	1	0	0	0	0	0	0	0	0	0	0	P/LP
g.32910441A>G	0	0	0	0	0	1	0	0	0	0	0	0	0	0	0	VUS
g.32910447C>G	0	0	0	1	0	0	0	0	0	0	0	0	0	0	0	VUS
g.32910451A>G	0	0	0	1	1	0	0	0	0	0	0	0	0	0	0	B/LB
g.32910452G>T	1	0	0	1	1	0	0	0	0	0	0	0	0	0	0	P/LP
g.32910456C>A	0	0	0	0	0	1	0	0	0	0	0	0	0	0	0	VUS
g.32910456C>T	0	0	0	0	0	1	0	0	0	0	0	0	0	0	0	VUS
g.32910456del	1	0	0	1	1	0	0	0	0	0	0	0	0	0	0	P/LP
g.32910458A>G	0	0	0	0	0	1	0	0	0	0	0	0	0	0	0	VUS
g.32910460T>A	0	0	0	1	1	0	0	0	0	0	0	0	0	0	0	B/LB
g.32910462T>A	1	0	0	1	0	1	0	0	0	0	0	0	0	0	0	P/LP
g.32910465C>T	0	0	0	0	0	0	0	0	0	0	0	0	0	0	0	VUS
g.32910472T>A	0	0	0	1	1	0	0	0	0	0	0	0	0	0	0	B/LB
g.32910472T>C	0	0	0	1	1	0	0	0	0	0	0	0	0	0	0	B/LB
g.32910473_32910476dup	1	0	0	1	1	0	0	0	0	0	0	0	0	0	0	P/LP
g.32910474del	1	0	0	1	1	0	0	0	0	0	0	0	0	0	0	P/LP
g.32910480T>C	0	0	0	0	0	1	0	0	0	0	0	0	0	0	0	VUS
g.32910481del	1	0	0	1	1	0	0	0	0	0	0	0	0	0	0	P/LP
g.32910483G>A	0	0	0	1	0	1	0	0	0	0	0	0	0	0	0	VUS
g.32910483G>C	0	0	0	1	0	1	0	0	0	0	0	0	0	0	0	VUS
g.32910484del	1	0	0	1	1	0	0	0	0	0	0	0	0	0	0	P/LP
g.32910485A>G	0	0	0	0	0	1	0	0	0	0	0	0	0	0	0	VUS
g.32910487A>G	0	0	0	1	1	0	0	0	0	0	0	0	0	0	0	B/LB
g.32910495G>A	0	0	0	1	0	0	0	0	0	0	0	0	0	0	0	VUS
g.32910496G>A	0	0	0	1	1	0	0	0	0	0	0	0	0	0	0	B/LB
g.32910505T>C	0	0	0	1	1	0	0	0	0	0	0	0	0	0	0	B/LB
g.32910512G>A	0	0	0	1	0	1	0	0	0	0	0	0	0	0	0	VUS
g.32910513A>G	0	0	0	1	0	0	0	0	0	0	0	0	0	0	0	VUS
g.32910514A>G	0	0	0	1	1	0	0	0	0	0	0	0	0	0	0	B/LB
g.32910515del	1	0	0	1	1	0	0	0	0	0	0	0	0	0	0	P/LP
g.32910516C>G	0	0	0	1	0	1	0	0	0	0	0	0	0	0	0	VUS
g.32910517_32910518del	1	0	0	1	1	0	0	0	0	0	0	0	0	0	0	P/LP
g.32910517A>G	0	0	0	1	1	0	0	0	0	0	0	0	0	0	0	B/LB
g.32910517del	1	0	0	1	1	0	0	0	0	0	0	0	0	0	0	P/LP
g.32910518del	1	0	0	1	1	0	0	0	0	0	0	0	0	0	0	P/LP
g.32910518T>C	0	0	0	1	0	0	0	0	0	0	0	0	0	0	0	VUS
g.32910525A>C	0	0	0	1	0	1	0	0	0	0	0	0	0	0	0	VUS
g.32910526_32910530del	1	0	0	1	1	0	0	0	0	0	0	0	0	0	0	P/LP
g.32910527A>G	0	0	0	1	0	1	0	0	0	0	0	0	0	0	0	VUS
g.32910527A>T	0	0	0	1	0	1	0	0	0	0	0	0	0	0	0	VUS
g.32910528del	1	0	0	1	1	0	0	0	0	0	0	0	0	0	0	P/LP
g.32910531C>T	0	0	0	1	0	1	0	0	0	0	0	0	0	0	0	VUS
g.32910535A>G	0	0	0	1	1	0	0	0	0	0	0	0	0	0	0	B/LB
g.32910537del	1	0	0	1	1	0	0	0	0	0	0	0	0	0	0	P/LP
g.32910537T>C	0	0	0	1	0	1	0	0	0	0	0	0	0	0	0	VUS
g.32910538C>T	0	0	0	1	1	0	0	0	0	0	0	0	0	0	0	B/LB
g.32910539T>C	0	0	0	1	0	1	0	0	0	0	0	0	0	0	0	VUS
g.32910548C>T	0	0	0	1	0	0	0	0	0	0	0	0	0	0	0	VUS
g.32910551_32910555del	1	0	0	1	1	0	0	0	0	0	0	0	0	0	0	P/LP
g.32910555A>G	0	0	0	0	0	1	0	0	0	0	0	0	0	0	0	VUS
g.32910556T>G	1	0	0	1	0	1	0	0	0	0	0	0	0	0	0	P/LP
g.32910563G>A	0	0	0	1	0	1	0	0	0	0	0	0	0	0	0	VUS
g.32910564C>T	0	0	0	1	0	1	0	0	0	0	0	0	0	0	0	VUS
g.32910569T>C	0	0	0	1	0	1	0	0	0	0	0	0	0	0	0	VUS
g.32910570G>A	0	0	0	0	0	1	0	0	0	0	0	0	0	0	0	VUS
g.32910574T>C	0	0	0	1	1	0	0	0	0	0	0	0	0	0	0	B/LB
g.32910577_32910581del	1	0	0	1	1	0	0	0	0	0	0	0	0	0	0	P/LP
g.32910578G>T	1	0	0	1	1	0	0	0	0	0	0	0	0	0	0	P/LP
g.32910581A>G	0	0	0	1	0	0	0	0	0	0	0	0	0	0	0	VUS
g.32910583A>G	0	0	0	1	1	0	0	0	0	0	0	0	0	0	0	B/LB
g.32910583dup	1	0	0	1	1	0	0	0	0	0	0	0	0	0	0	P/LP
g.32910584C>T	0	0	0	1	1	0	0	0	0	0	0	0	0	0	0	B/LB
g.32910584del	1	0	0	1	1	0	0	0	0	0	0	0	0	0	0	P/LP
g.32910585_32910587del	0	0	0	1	1	0	0	0	0	0	1	0	0	0	0	VUS
g.32910586A>G	0	0	0	1	1	0	0	0	0	0	0	0	0	0	0	B/LB
g.32910586del	1	0	0	1	1	0	0	0	0	0	0	0	0	0	0	P/LP
g.32910587_32910588del	1	0	0	1	1	0	0	0	0	0	0	0	0	0	0	P/LP
g.32910587C>T	1	0	0	1	0	1	0	0	0	0	0	0	0	0	0	P/LP
g.32910589G>A	0	0	0	1	1	0	0	0	0	0	0	0	0	0	0	B/LB
g.32910589G>T	0	0	0	1	0	1	0	0	0	0	0	0	0	0	0	VUS
g.32910590T>A	0	0	0	1	0	0	0	0	0	0	0	0	0	0	0	VUS
g.32910591T>A	1	0	0	1	1	0	0	0	0	0	0	0	0	0	0	P/LP
g.32910592A>G	0	0	0	1	1	0	0	0	0	0	0	0	0	0	0	B/LB
g.32910596A>G	0	0	0	0	0	1	0	0	0	0	0	0	0	0	0	VUS
g.32910600C>T	0	0	0	1	0	1	0	0	0	0	0	0	0	0	0	VUS
g.32910601C>T	0	0	0	1	1	0	0	0	0	0	0	0	0	0	0	B/LB
g.32910603del	1	0	0	1	1	0	0	0	0	0	0	0	0	0	0	P/LP
g.32910611G>A	0	0	0	0	0	1	0	0	0	0	0	0	0	0	0	VUS
g.32910611G>T	0	0	0	1	0	1	0	0	0	0	0	0	0	0	0	VUS
g.32910613T>C	0	0	0	1	1	0	0	0	0	0	0	0	0	0	0	B/LB
g.32910614T>A	0	0	0	0	0	1	0	0	0	0	0	0	0	0	0	VUS
g.32910617C>A	0	0	0	1	0	1	0	0	0	0	0	0	0	0	0	VUS
g.32910617C>T	0	0	0	1	1	0	0	0	0	0	0	0	0	0	0	B/LB
g.32910619G>C	0	0	0	1	1	0	0	0	0	0	0	0	0	0	0	B/LB
g.32910621C>G	1	0	0	1	1	0	0	0	0	0	0	0	0	0	0	P/LP
g.32910625C>A	1	0	0	1	0	1	0	0	0	0	0	0	0	0	0	P/LP
g.32910625C>T	0	0	0	1	1	0	0	0	0	0	0	0	0	0	0	B/LB
g.32910627T>C	0	0	0	1	0	1	0	0	0	0	0	0	0	0	0	VUS
g.32910628G>T	0	0	0	1	1	0	0	0	0	0	0	0	0	0	0	B/LB
g.32910629C>T	1	0	0	1	1	0	0	0	0	0	0	0	0	0	0	P/LP
g.32910630A>C	0	0	0	1	0	0	0	0	0	0	0	0	0	0	0	VUS
g.32910630A>T	0	0	0	0	0	0	0	0	0	0	0	0	0	0	0	B/LB
g.32910637A>G	0	0	0	1	1	0	0	0	0	0	0	0	0	0	0	B/LB
g.32910639del	1	0	0	1	1	0	0	0	0	0	0	0	0	0	0	P/LP
g.32910639dup	1	0	0	1	1	0	0	0	0	0	0	0	0	0	0	P/LP
g.32910641T>G	0	0	0	1	0	0	0	0	0	0	0	0	0	0	0	VUS
g.32910642del	1	0	0	1	1	0	0	0	0	0	0	0	0	0	0	P/LP
g.32910643T>A	1	0	0	1	0	1	0	0	0	0	0	0	0	0	0	P/LP
g.32910648_32910651del	1	0	0	1	1	0	0	0	0	0	0	0	0	0	0	P/LP
g.32910651A>T	0	0	0	1	0	1	0	0	0	0	0	0	0	0	0	VUS
g.32910652T>C	0	0	0	1	1	0	0	0	0	0	0	0	0	0	0	B/LB
g.32910653C>T	0	0	0	1	0	1	0	0	0	0	0	0	0	0	0	VUS
g.32910663A>G	0	0	0	1	0	1	0	0	0	0	0	0	0	0	0	VUS
g.32910665A>G	0	0	0	1	0	1	0	0	0	0	0	0	0	0	0	VUS
g.32910667A>G	0	0	0	1	1	0	0	0	0	0	0	0	0	0	0	B/LB
g.32910667A>T	0	0	0	1	0	1	0	0	0	0	0	0	0	0	0	VUS
g.32910667dup	1	0	0	1	1	0	0	0	0	0	0	0	0	0	0	P/LP
g.32910668del	1	0	0	1	1	0	0	0	0	0	0	0	0	0	0	P/LP
g.32910673A>G	0	0	0	1	1	0	0	0	0	0	0	0	0	0	0	B/LB
g.32910675A>C	0	0	0	0	0	1	0	0	0	0	0	0	0	0	0	VUS
g.32910676_32910687dup	0	0	0	1	1	0	0	0	0	0	1	0	0	0	0	VUS
g.32910677A>G	0	0	0	1	0	1	0	0	0	0	0	0	0	0	0	VUS
g.32910679A>G	0	0	0	1	0	0	0	0	0	0	0	0	0	0	0	VUS
g.32910684_32910688del	1	0	0	1	1	0	0	0	0	0	0	0	0	0	0	P/LP
g.32910686_32910691dup	0	0	0	1	1	0	0	0	0	0	1	0	0	0	0	VUS
g.32910689del	1	0	0	1	1	0	0	0	0	0	0	0	0	0	0	P/LP
g.32910689G>A	0	0	0	1	0	1	0	0	0	0	0	0	0	0	0	VUS
g.32910690T>G	0	0	0	1	0	1	0	0	0	0	0	0	0	0	0	VUS
g.32910693_32910694insAA	1	0	0	1	1	0	0	0	0	0	0	0	0	0	0	P/LP
g.32910694_32910695insAA	1	0	0	1	1	0	0	0	0	0	0	0	0	0	0	P/LP
g.32910698del	1	0	0	1	1	0	0	0	0	0	0	0	0	0	0	P/LP
g.32910698G>A	0	0	0	1	0	1	0	0	0	0	0	0	0	0	0	VUS
g.32910700A>G	0	0	0	1	1	0	0	0	0	0	0	0	0	0	0	B/LB
g.32910700del	1	0	0	1	1	0	0	0	0	0	0	0	0	0	0	P/LP
g.32910701_32910708del	1	0	0	1	1	0	0	0	0	0	0	0	0	0	0	P/LP
g.32910701G>T	0	0	0	1	0	1	0	0	0	0	0	0	0	0	0	VUS
g.32910702C>G	0	0	0	1	0	0	0	0	0	0	0	0	0	0	0	VUS
g.32910703A>C	0	0	0	1	1	0	0	0	0	0	0	0	0	0	0	B/LB
g.32910703A>G	0	0	0	1	1	0	0	0	0	0	0	0	0	0	0	B/LB
g.32910704dup	1	0	0	1	1	0	0	0	0	0	0	0	0	0	0	P/LP
g.32910705G>A	0	0	0	1	0	1	0	0	0	0	0	0	0	0	0	VUS
g.32910706T>A	1	0	0	1	1	0	0	0	0	0	0	0	0	0	0	P/LP
g.32910709C>T	0	0	0	1	1	0	0	0	0	0	0	0	0	0	0	B/LB
g.32910713G>C	0	0	0	1	0	1	0	0	0	0	0	0	0	0	0	VUS
g.32910713G>T	0	0	0	1	0	1	0	0	0	0	0	0	0	0	0	VUS
g.32910716C>A	0	0	0	1	0	1	0	0	0	0	0	0	0	0	0	VUS
g.32910716C>T	1	0	0	0	0	1	0	0	0	0	0	0	0	0	0	P/LP
g.32910718A>G	0	0	0	1	1	0	0	0	0	0	0	0	0	0	0	B/LB
g.32910718del	1	0	0	1	1	0	0	0	0	0	0	0	0	0	0	P/LP
g.32910721T>C	0	0	0	1	1	0	0	0	0	0	0	0	0	0	0	B/LB
g.32910723C>A	1	0	0	1	1	0	0	0	0	0	0	0	0	0	0	P/LP
g.32910723C>G	1	0	0	1	1	0	0	0	0	0	0	0	0	0	0	P/LP
g.32910723C>T	0	0	0	1	0	0	0	0	0	0	0	0	0	0	0	VUS
g.32910727del	1	0	0	1	1	0	0	0	0	0	0	0	0	0	0	P/LP
g.32910731G>T	1	0	0	1	1	0	0	0	0	0	0	0	0	0	0	P/LP
g.32910732A>G	0	0	0	0	0	0	0	0	0	0	0	0	0	0	0	VUS
g.32910733A>G	0	0	0	1	1	0	0	0	0	0	0	0	0	0	0	B/LB
g.32910736_32910737del	1	0	0	1	1	0	0	0	0	0	0	0	0	0	0	P/LP
g.32910736_32910737insTTCAAAAGTGGAATTCAAAA	1	0	0	1	1	0	0	0	0	0	0	0	0	0	0	P/LP
g.32910736C>G	1	0	0	1	0	1	0	0	0	0	0	0	0	0	0	P/LP
g.32910736C>T	0	0	0	1	1	0	0	0	0	0	0	0	0	0	0	B/LB
g.32910737_32910738insTTCAAAAGTGGAATTCAAAA	1	0	0	0	1	0	0	0	0	0	0	0	0	0	0	P/LP
g.32910737A>G	0	0	0	0	0	1	0	0	0	0	0	0	0	0	0	VUS
g.32910740G>C	0	0	0	0	0	1	0	0	0	0	0	0	0	0	0	VUS
g.32910743dup	1	0	0	1	1	0	0	0	0	0	0	0	0	0	0	P/LP
g.32910744C>T	0	0	0	1	0	1	0	0	0	0	0	0	0	0	0	VUS
g.32910745_32910746del	1	0	0	1	1	0	0	0	0	0	0	0	0	0	0	P/LP
g.32910745T>G	0	0	0	1	1	0	0	0	0	0	0	0	0	0	0	B/LB
g.32910746_32910749del	1	0	0	1	1	0	0	0	0	0	0	0	0	0	0	P/LP
g.32910747dup	1	0	0	1	1	0	0	0	0	0	0	0	0	0	0	P/LP
g.32910748C>T	0	0	0	1	1	0	0	0	0	0	0	0	0	0	0	B/LB
g.32910748del	1	0	0	1	1	0	0	0	0	0	0	0	0	0	0	P/LP
g.32910750T>C	0	0	0	1	0	0	0	0	0	0	0	0	0	0	0	VUS
g.32910751del	1	0	0	1	1	0	0	0	0	0	0	0	0	0	0	P/LP
g.32910751T>C	0	0	0	1	1	0	0	0	0	0	0	0	0	0	0	B/LB
g.32910752C>A	0	0	0	1	0	1	0	0	0	0	0	0	0	0	0	VUS
g.32910754A>G	0	0	0	1	1	0	0	0	0	0	0	0	0	0	0	B/LB
g.32910756C>G	0	0	0	1	0	1	0	0	0	0	0	0	0	0	0	VUS
g.32910757C>T	0	0	0	1	1	0	0	0	0	0	0	0	0	0	0	B/LB
g.32910758C>T	1	0	0	1	1	0	0	0	0	0	0	0	0	0	0	P/LP
g.32910758dup	1	0	0	1	1	0	0	0	0	0	0	0	0	0	0	P/LP
g.32910761A>T	1	0	0	1	0	1	0	0	0	0	0	0	0	0	0	P/LP
g.32910763_32910764del	1	0	0	1	1	0	0	0	0	0	0	0	0	0	0	P/LP
g.32910764del	1	0	0	1	1	0	0	0	0	0	0	0	0	0	0	P/LP
g.32910765del	1	0	0	1	1	0	0	0	0	0	0	0	0	0	0	P/LP
g.32910765G>A	0	0	0	1	0	0	0	0	0	0	0	0	0	0	0	VUS
g.32910766T>C	0	0	0	1	1	0	0	0	0	0	0	0	0	0	0	B/LB
g.32910767C>T	0	0	0	1	0	1	0	0	0	0	0	0	0	0	0	VUS
g.32910768T>C	0	0	0	1	0	1	0	0	0	0	0	0	0	0	0	VUS
g.32910770_32910771del	1	0	0	1	1	0	0	0	0	0	0	0	0	0	0	P/LP
g.32910771_32910775del	1	0	0	1	1	0	0	0	0	0	0	0	0	0	0	P/LP
g.32910771del	1	0	0	1	1	0	0	0	0	0	0	0	0	0	0	P/LP
g.32910772A>C	0	0	0	1	0	1	0	0	0	0	0	0	0	0	0	VUS
g.32910773T>C	0	0	0	1	0	1	0	0	0	0	0	0	0	0	0	VUS
g.32910774A>C	0	0	0	1	0	1	0	0	0	0	0	0	0	0	0	VUS
g.32910774A>G	0	0	0	1	0	1	0	0	0	0	0	0	0	0	0	VUS
g.32910778T>C	0	0	0	1	1	0	0	0	0	0	0	0	0	0	0	B/LB
g.32910779del	1	0	0	1	1	0	0	0	0	0	0	0	0	0	0	P/LP
g.32910782G>C	0	0	0	1	0	1	0	0	0	0	0	0	0	0	0	VUS
g.32910795C>T	0	0	0	1	0	1	0	0	0	0	0	0	0	0	0	VUS
g.32910796T>G	0	0	0	1	1	0	0	0	0	0	0	0	0	0	0	B/LB
g.32910800A>G	0	0	0	1	0	1	0	0	0	0	0	0	0	0	0	VUS
g.32910801_32910805del	1	0	0	1	1	0	0	0	0	0	0	0	0	0	0	P/LP
g.32910804T>G	1	0	0	1	1	0	0	0	0	0	0	0	0	0	0	P/LP
g.32910807C>T	0	0	0	1	0	0	0	0	0	0	0	0	0	0	0	VUS
g.32910808T>C	0	0	0	1	1	0	0	0	0	0	0	0	0	0	0	B/LB
g.32910811del	1	0	0	1	1	0	0	0	0	0	0	0	0	0	0	P/LP
g.32910813C>T	0	0	0	1	0	1	0	0	0	0	0	0	0	0	0	VUS
g.32910814T>G	0	0	0	1	1	0	0	0	0	0	0	0	0	0	0	B/LB
g.32910817del	1	0	0	1	1	0	0	0	0	0	0	0	0	0	0	P/LP
g.32910822dup	1	0	0	1	1	0	0	0	0	0	0	0	0	0	0	P/LP
g.32910825T>C	0	0	0	1	0	1	0	0	0	0	0	0	0	0	0	VUS
g.32910828del	1	0	0	1	1	0	0	0	0	0	0	0	0	0	0	P/LP
g.32910829G>T	0	0	0	1	1	0	0	0	0	0	0	0	0	0	0	B/LB
g.32910833A>C	0	0	0	1	0	1	0	0	0	0	0	0	0	0	0	VUS
g.32910835C>A	0	0	0	1	0	1	0	0	0	0	0	0	0	0	0	VUS
g.32910836C>G	0	0	0	0	0	1	0	0	0	0	0	0	0	0	0	VUS
g.32910842A>G	0	0	0	0	0	1	0	0	0	0	0	0	0	0	0	B/LB
g.32910845A>G	0	0	0	0	0	0	0	0	0	0	0	0	0	0	0	VUS
g.32910849C>G	0	0	0	1	0	0	0	0	0	0	0	0	0	0	0	VUS
g.32910851A>G	0	0	0	1	0	1	0	0	0	0	0	0	0	0	0	VUS
g.32910854G>A	0	0	0	1	0	0	0	0	0	0	0	0	0	0	0	VUS
g.32910855G>A	0	0	0	1	0	1	0	0	0	0	0	0	0	0	0	VUS
g.32910856C>T	0	0	0	1	1	0	0	0	0	0	0	0	0	0	0	B/LB
g.32910856del	1	0	0	1	1	0	0	0	0	0	0	0	0	0	0	P/LP
g.32910858A>G	0	0	0	0	0	0	0	0	0	0	0	0	0	0	0	VUS
g.32910860G>T	1	0	0	1	0	1	0	0	0	0	0	0	0	0	0	P/LP
g.32910862del	1	0	0	1	1	0	0	0	0	0	0	0	0	0	0	P/LP
g.32910864C>A	1	0	0	1	1	0	0	0	0	0	0	0	0	0	0	P/LP
g.32910864C>G	1	0	0	1	1	0	0	0	0	0	0	0	0	0	0	P/LP
g.32910867A>G	0	0	0	1	0	1	0	0	0	0	0	0	0	0	0	VUS
g.32910868C>A	1	0	0	1	0	1	0	0	0	0	0	0	0	0	0	P/LP
g.32910868C>G	1	0	0	1	0	1	0	0	0	0	0	0	0	0	0	P/LP
g.32910872A>G	0	0	0	0	0	0	0	0	0	0	0	0	0	0	0	VUS
g.32910872dup	1	0	0	1	1	0	0	0	0	0	0	0	0	0	0	P/LP
g.32910875T>G	0	0	0	1	0	1	0	0	0	0	0	0	0	0	0	VUS
g.32910877A>C	0	0	0	1	1	0	0	0	0	0	0	0	0	0	0	B/LB
g.32910878G>C	0	0	0	1	0	0	0	0	0	0	0	0	0	0	0	VUS
g.32910881A>C	0	0	0	1	0	1	0	0	0	0	0	0	0	0	0	VUS
g.32910883G>A	0	0	0	1	1	0	0	0	0	0	0	0	0	0	0	B/LB
g.32910886C>T	0	0	0	1	1	0	0	0	0	0	0	0	0	0	0	B/LB
g.32910888A>G	0	0	0	1	0	1	0	0	0	0	0	0	0	0	0	VUS
g.32910889del	1	0	0	1	1	0	0	0	0	0	0	0	0	0	0	P/LP
g.32910890_32910915dup	1	0	0	1	1	0	0	0	0	0	0	0	0	0	0	P/LP
g.32910891dup	1	0	0	1	1	0	0	0	0	0	0	0	0	0	0	P/LP
g.32910891G>T	0	0	0	1	0	1	0	0	0	0	0	0	0	0	0	VUS
g.32910892_32910893del	1	0	0	1	1	0	0	0	0	0	0	0	0	0	0	P/LP
g.32910893A>G	0	0	0	0	0	1	0	0	0	0	0	0	0	0	0	VUS
g.32910894_32910904del	1	0	0	1	1	0	0	0	0	0	0	0	0	0	0	P/LP
g.32910894_32910912del	1	0	0	1	1	0	0	0	0	0	0	0	0	0	0	P/LP
g.32910897A>G	0	0	0	1	0	1	0	0	0	0	0	0	0	0	0	VUS
g.32910901T>C	0	0	0	1	1	0	0	0	0	0	0	0	0	0	0	B/LB
g.32910901T>G	1	0	0	1	1	0	0	0	0	0	0	0	0	0	0	P/LP
g.32910903A>C	0	0	0	1	0	0	0	0	0	0	0	0	0	0	0	VUS
g.32910904A>G	0	0	0	1	1	0	0	0	0	0	0	0	0	0	0	B/LB
g.32910907T>C	0	0	0	1	1	0	0	0	0	0	0	0	0	0	0	B/LB
g.32910908G>C	0	0	0	0	0	1	0	0	0	0	0	0	0	0	0	B/LB
g.32910910T>C	0	0	0	1	1	0	0	0	0	0	0	0	0	0	0	B/LB
g.32910910T>G	0	0	0	1	0	0	0	0	0	0	0	0	0	0	0	VUS
g.32910913dup	1	0	0	1	1	0	0	0	0	0	0	0	0	0	0	P/LP
g.32910916A>G	0	0	0	1	1	0	0	0	0	0	0	0	0	0	0	B/LB
g.32910918T>G	1	0	0	1	1	0	0	0	0	0	0	0	0	0	0	P/LP
g.32910920A>G	0	0	0	1	0	1	0	0	0	0	0	0	0	0	0	VUS
g.32910921C>G	0	0	0	1	0	1	0	0	0	0	0	0	0	0	0	VUS
g.32910922_32910929del	1	0	0	1	1	0	0	0	0	0	0	0	0	0	0	P/LP
g.32910927del	1	0	0	1	1	0	0	0	0	0	0	0	0	0	0	P/LP
g.32910927dup	1	0	0	1	1	0	0	0	0	0	0	0	0	0	0	P/LP
g.32910931dup	1	0	0	1	1	0	0	0	0	0	0	0	0	0	0	P/LP
g.32910933C>T	0	0	0	1	0	1	0	0	0	0	0	0	0	0	0	VUS
g.32910934del	1	0	0	1	1	0	0	0	0	0	0	0	0	0	0	P/LP
g.32910935A>G	0	0	0	1	0	1	0	0	0	0	0	0	0	0	0	VUS
g.32910936T>C	0	0	0	1	0	1	0	0	0	0	0	0	0	0	0	VUS
g.32910938del	1	0	0	1	1	0	0	0	0	0	0	0	0	0	0	P/LP
g.32910938G>A	0	0	0	1	0	0	0	0	0	0	0	0	0	0	0	VUS
g.32910942del	1	0	0	1	1	0	0	0	0	0	0	0	0	0	0	P/LP
g.32910943_32910944dup	1	0	0	1	1	0	0	0	0	0	0	0	0	0	0	P/LP
g.32910943G>A	0	0	0	1	1	0	0	0	0	0	0	0	0	0	0	B/LB
g.32910943G>T	0	0	0	0	0	1	0	0	0	0	0	0	0	0	0	VUS
g.32910947C>T	1	0	0	1	1	0	0	0	0	0	0	0	0	0	0	P/LP
g.32910950G>A	0	0	0	1	0	0	0	0	0	0	0	0	0	0	0	VUS
g.32910956T>C	0	0	0	1	0	1	0	0	0	0	0	0	0	0	0	VUS
g.32910963_32910968del	0	0	0	0	1	0	0	0	0	0	0	0	0	0	0	P/LP
g.32910963del	1	0	0	1	1	0	0	0	0	0	0	0	0	0	0	P/LP
g.32910963T>C	0	0	0	1	0	0	0	0	0	0	0	0	0	0	0	VUS
g.32910963T>G	1	0	0	1	1	0	0	0	0	0	0	0	0	0	0	P/LP
g.32910964A>G	0	0	0	1	1	0	0	0	0	0	0	0	0	0	0	B/LB
g.32910965A>G	0	0	0	1	0	0	0	0	0	0	0	0	0	0	0	VUS
g.32910966del	1	0	0	1	1	0	0	0	0	0	0	0	0	0	0	P/LP
g.32910968_32910973del	0	0	0	1	1	0	0	0	0	0	1	0	0	0	0	VUS
g.32910968G>A	0	0	0	1	0	0	0	0	0	0	0	0	0	0	0	VUS
g.32910972A>G	0	0	0	1	0	0	0	0	0	0	0	0	0	0	0	VUS
g.32910972dup	1	0	0	1	1	0	0	0	0	0	0	0	0	0	0	P/LP
g.32910975A>G	0	0	0	1	0	1	0	0	0	0	0	0	0	0	0	VUS
g.32910976T>C	0	0	0	1	1	0	0	0	0	0	0	0	0	0	0	B/LB
g.32910977A>G	0	0	0	1	0	1	0	0	0	0	0	0	0	0	0	VUS
g.32910981_32910982insT	1	0	0	1	1	0	0	0	0	0	0	0	0	0	0	P/LP
g.32910982C>G	0	0	0	1	0	1	0	0	0	0	0	0	0	0	0	VUS
g.32910983G>A	0	0	0	0	0	1	0	0	0	0	0	0	0	0	0	VUS
g.32910985T>G	0	0	0	1	1	0	0	0	0	0	0	0	0	0	0	B/LB
g.32910986G>T	1	0	0	1	1	0	0	0	0	0	0	0	0	0	0	P/LP
g.32910988G>A	0	0	0	1	1	0	0	0	0	0	0	0	0	0	0	B/LB
g.32910991G>A	0	0	0	1	1	0	0	0	0	0	0	0	0	0	0	B/LB
g.32910993del	1	0	0	1	1	0	0	0	0	0	0	0	0	0	0	P/LP
g.32910995C>T	0	0	0	1	0	1	0	0	0	0	0	0	0	0	0	VUS
g.32911001_32911005del	1	0	0	1	1	0	0	0	0	0	0	0	0	0	0	P/LP
g.32911004A>T	1	0	0	1	0	1	0	0	0	0	0	0	0	0	0	P/LP
g.32911006del	1	0	0	1	1	0	0	0	0	0	0	0	0	0	0	P/LP
g.32911006dup	1	0	0	1	1	0	0	0	0	0	0	0	0	0	0	P/LP
g.32911007T>C	0	0	0	1	0	1	0	0	0	0	0	0	0	0	0	VUS
g.32911008dup	1	0	0	1	1	0	0	0	0	0	0	0	0	0	0	P/LP
g.32911009C>A	1	0	0	1	0	1	0	0	0	0	0	0	0	0	0	P/LP
g.32911011T>C	0	0	0	1	0	1	0	0	0	0	0	0	0	0	0	VUS
g.32911014G>A	0	0	0	1	0	1	0	0	0	0	0	0	0	0	0	VUS
g.32911018A>C	0	0	0	1	1	0	0	0	0	0	0	0	0	0	0	B/LB
g.32911018A>G	0	0	0	1	1	0	0	0	0	0	0	0	0	0	0	B/LB
g.32911018dup	1	0	0	1	1	0	0	0	0	0	0	0	0	0	0	P/LP
g.32911020C>T	0	0	0	1	0	0	0	0	0	0	0	0	0	0	0	VUS
g.32911021A>G	0	0	0	1	1	0	0	0	0	0	0	0	0	0	0	B/LB
g.32911027T>G	0	0	0	1	1	0	0	0	0	0	0	0	0	0	0	B/LB
g.32911029C>G	1	0	0	1	1	0	0	0	0	0	0	0	0	0	0	P/LP
g.32911030A>G	0	0	0	1	1	0	0	0	0	0	0	0	0	0	0	B/LB
g.32911031A>T	1	0	0	1	0	1	0	0	0	0	0	0	0	0	0	P/LP
g.32911031dup	1	0	0	1	1	0	0	0	0	0	0	0	0	0	0	P/LP
g.32911035A>G	0	0	0	1	0	1	0	0	0	0	0	0	0	0	0	VUS
g.32911037del	1	0	0	1	1	0	0	0	0	0	0	0	0	0	0	P/LP
g.32911040C>T	1	0	0	1	1	0	0	0	0	0	0	0	0	0	0	P/LP
g.32911042A>G	0	0	0	1	1	0	0	0	0	0	0	0	0	0	0	B/LB
g.32911045del	1	0	0	1	1	0	0	0	0	0	0	0	0	0	0	P/LP
g.32911046A>C	0	0	0	0	0	1	0	0	0	0	0	0	0	0	0	VUS
g.32911050A>G	0	0	0	1	0	0	0	0	0	0	0	0	0	0	0	VUS
g.32911053A>G	0	0	0	0	0	1	0	0	0	0	0	0	0	0	0	VUS
g.32911061C>G	0	0	0	1	0	1	0	0	0	0	0	0	0	0	0	VUS
g.32911061C>T	0	0	0	1	1	0	0	0	0	0	0	0	0	0	0	B/LB
g.32911062dup	1	0	0	1	1	0	0	0	0	0	0	0	0	0	0	P/LP
g.32911064A>G	0	0	0	0	0	1	0	0	0	0	0	0	0	0	0	B/LB
g.32911068T>C	0	0	0	1	0	1	0	0	0	0	0	0	0	0	0	VUS
g.32911070A>G	0	0	0	1	0	1	0	0	0	0	0	0	0	0	0	VUS
g.32911073C>T	1	0	0	1	0	1	0	0	0	0	0	0	0	0	0	P/LP
g.32911077A>G	0	0	0	1	0	0	0	0	0	0	0	0	0	0	0	VUS
g.32911078_32911084del	1	0	0	1	1	0	0	0	0	0	0	0	0	0	0	P/LP
g.32911080del	1	0	0	1	1	0	0	0	0	0	0	0	0	0	0	P/LP
g.32911080dup	1	0	0	1	1	0	0	0	0	0	0	0	0	0	0	P/LP
g.32911081del	1	0	0	0	1	0	0	0	0	0	0	0	0	0	0	P/LP
g.32911082C>T	1	0	0	1	1	0	0	0	0	0	0	0	0	0	0	P/LP
g.32911083A>T	0	0	0	1	0	0	0	0	0	0	0	0	0	0	0	VUS
g.32911085G>C	0	0	0	0	0	1	0	0	0	0	0	0	0	0	0	VUS
g.32911085G>T	1	0	0	1	0	1	0	0	0	0	0	0	0	0	0	P/LP
g.32911086A>G	0	0	0	1	0	0	0	0	0	0	0	0	0	0	0	VUS
g.32911087del	1	0	0	1	1	0	0	0	0	0	0	0	0	0	0	P/LP
g.32911088_32911091del	1	0	0	1	1	0	0	0	0	0	0	0	0	0	0	P/LP
g.32911088G>A	0	0	0	1	0	1	0	0	0	0	0	0	0	0	0	VUS
g.32911088G>C	0	0	0	1	0	1	0	0	0	0	0	0	0	0	0	VUS
g.32911090A>G	0	0	0	1	1	0	0	0	0	0	0	0	0	0	0	B/LB
g.32911090A>T	0	0	0	1	0	1	0	0	0	0	0	0	0	0	0	VUS
g.32911093T>G	0	0	0	1	1	0	0	0	0	0	0	0	0	0	0	B/LB
g.32911094A>C	0	0	0	0	0	1	0	0	0	0	0	0	0	0	0	VUS
g.32911095C>T	0	0	0	1	0	1	0	0	0	0	0	0	0	0	0	VUS
g.32911095del	1	0	0	1	1	0	0	0	0	0	0	0	0	0	0	P/LP
g.32911096T>C	0	0	0	1	1	0	0	0	0	0	0	0	0	0	0	B/LB
g.32911098C>G	1	0	0	1	1	0	0	0	0	0	0	0	0	0	0	P/LP
g.32911103dup	1	0	0	1	1	0	0	0	0	0	0	0	0	0	0	P/LP
g.32911104C>A	1	0	0	1	1	0	0	0	0	0	0	0	0	0	0	P/LP
g.32911104C>G	1	0	0	1	1	0	0	0	0	0	0	0	0	0	0	P/LP
g.32911104delinsTTT	1	0	0	1	1	0	0	0	0	0	0	0	0	0	0	P/LP
g.32911108A>G	0	0	0	1	1	0	0	0	0	0	0	0	0	0	0	B/LB
g.32911109dup	1	0	0	1	1	0	0	0	0	0	0	0	0	0	0	P/LP
g.32911110_32911111del	1	0	0	1	1	0	0	0	0	0	0	0	0	0	0	P/LP
g.32911110dup	1	0	0	1	1	0	0	0	0	0	0	0	0	0	0	P/LP
g.32911113_32911114insG	1	0	0	1	1	0	0	0	0	0	0	0	0	0	0	P/LP
g.32911114dup	1	0	0	1	1	0	0	0	0	0	0	0	0	0	0	P/LP
g.32911115_32911116del	1	0	0	1	1	0	0	0	0	0	0	0	0	0	0	P/LP
g.32911115G>C	0	0	0	1	0	1	0	0	0	0	0	0	0	1	0	P/LP
g.32911119A>G	0	0	0	1	0	1	0	0	0	0	0	0	0	0	0	VUS
g.32911121C>G	0	0	0	1	0	1	0	0	0	0	0	0	0	0	0	VUS
g.32911125A>T	0	0	0	0	0	0	0	0	0	0	0	0	0	0	0	VUS
g.32911129_32911130del	1	0	0	1	1	0	0	0	0	0	0	0	0	0	0	P/LP
g.32911133G>T	1	0	0	1	1	0	0	0	0	0	0	0	0	0	0	P/LP
g.32911138T>A	0	0	0	1	1	0	0	0	0	0	0	0	0	0	0	B/LB
g.32911140del	1	0	0	1	1	0	0	0	0	0	0	0	0	0	0	P/LP
g.32911142del	1	0	0	1	1	0	0	0	0	0	0	0	0	0	0	P/LP
g.32911143C>A	1	0	0	1	0	1	0	0	0	0	0	0	0	0	0	P/LP
g.32911143C>G	1	0	0	1	0	1	0	0	0	0	0	0	0	0	0	P/LP
g.32911143C>T	0	0	0	0	0	1	0	0	0	0	0	0	0	0	0	VUS
g.32911145_32911148del	1	0	0	1	1	0	0	0	0	0	0	0	0	0	0	P/LP
g.32911146A>G	0	0	0	1	0	0	0	0	0	0	0	0	0	0	0	VUS
g.32911147_32911148del	1	0	0	1	1	0	0	0	0	0	0	0	0	0	0	P/LP
g.32911149A>G	0	0	0	0	0	1	0	0	0	0	0	0	0	0	0	VUS
g.32911149del	1	0	0	1	1	0	0	0	0	0	0	0	0	0	0	P/LP
g.32911150_32911151del	1	0	0	1	1	0	0	0	0	0	0	0	0	0	0	P/LP
g.32911150_32911151dup	1	0	0	1	1	0	0	0	0	0	0	0	0	0	0	P/LP
g.32911151G>A	0	0	0	1	0	1	0	0	0	0	0	0	0	0	0	VUS
g.32911152A>G	0	0	0	1	0	0	0	0	0	0	0	0	0	0	0	VUS
g.32911153G>A	0	0	0	1	1	0	0	0	0	0	0	0	0	0	0	B/LB
g.32911158A>G	0	0	0	1	0	1	0	0	0	0	0	0	0	0	0	VUS
g.32911159T>C	0	0	0	1	1	0	0	0	0	0	0	0	0	0	0	B/LB
g.32911162del	1	0	0	1	1	0	0	0	0	0	0	0	0	0	0	P/LP
g.32911163G>C	0	0	0	0	0	0	0	0	0	0	0	0	0	0	0	VUS
g.32911164dup	1	0	0	1	1	0	0	0	0	0	0	0	0	0	0	P/LP
g.32911164T>A	0	0	0	1	0	1	0	0	0	0	0	0	0	0	0	VUS
g.32911168C>A	0	0	0	0	0	1	0	0	0	0	0	0	0	0	0	VUS
g.32911169del	1	0	0	1	1	0	0	0	0	0	0	0	0	0	0	P/LP
g.32911172G>A	0	0	0	0	0	1	0	0	0	0	0	0	0	0	0	B/LB
g.32911175G>T	0	0	0	1	0	0	0	0	0	0	0	0	0	0	0	VUS
g.32911176del	1	0	0	1	1	0	0	0	0	0	0	0	0	0	0	P/LP
g.32911180T>C	0	0	0	1	1	0	0	0	0	0	0	0	0	0	0	B/LB
g.32911181G>A	0	0	0	1	0	1	0	0	0	0	0	0	0	0	0	VUS
g.32911181G>T	1	0	0	1	0	1	0	0	0	0	0	0	0	0	0	P/LP
g.32911184_32911188del	1	0	0	1	1	0	0	0	0	0	0	0	0	0	0	P/LP
g.32911185G>C	0	0	0	1	0	1	0	0	0	0	0	0	0	0	0	VUS
g.32911187A>G	0	0	0	0	0	0	0	0	0	0	0	0	0	0	0	VUS
g.32911190A>C	0	0	0	1	0	0	0	0	0	0	0	0	0	0	0	VUS
g.32911190A>G	0	0	0	0	0	0	0	0	0	0	0	0	0	0	0	B/LB
g.32911192T>C	0	0	0	1	1	0	0	0	0	0	0	0	0	0	0	B/LB
g.32911193del	1	0	0	1	1	0	0	0	0	0	0	0	0	0	0	P/LP
g.32911195del	1	0	0	1	1	0	0	0	0	0	0	0	0	0	0	P/LP
g.32911195T>A	0	0	0	1	1	0	0	0	0	0	0	0	0	0	0	B/LB
g.32911196G>C	0	0	0	0	0	1	0	0	0	0	0	0	0	0	0	VUS
g.32911196G>T	0	0	0	1	0	1	0	0	0	0	0	0	0	0	0	VUS
g.32911197C>T	0	0	0	1	0	1	0	0	0	0	0	0	0	0	0	VUS
g.32911206A>G	0	0	0	0	0	1	0	0	0	0	0	0	0	0	0	VUS
g.32911208A>G	0	0	0	0	0	1	0	0	0	0	0	0	0	0	0	B/LB
g.32911208dup	1	0	0	1	1	0	0	0	0	0	0	0	0	0	0	P/LP
g.32911211A>G	0	0	0	1	0	1	0	0	0	0	0	0	0	0	0	VUS
g.32911215A>C	0	0	0	1	0	0	0	0	0	0	0	0	0	0	0	VUS
g.32911217C>T	0	0	0	1	0	1	0	0	0	0	0	0	0	0	0	VUS
g.32911221A>G	0	0	0	0	0	1	0	0	0	0	0	0	0	0	0	VUS
g.32911223del	1	0	0	1	1	0	0	0	0	0	0	0	0	0	0	P/LP
g.32911231C>T	0	0	0	1	1	0	0	0	0	0	0	0	0	0	0	B/LB
g.32911234G>C	0	0	0	0	0	1	0	0	0	0	0	0	0	0	0	VUS
g.32911236C>T	0	0	0	1	0	0	0	0	0	0	0	0	0	0	0	VUS
g.32911237_32911238del	1	0	0	1	1	0	0	0	0	0	0	0	0	0	0	P/LP
g.32911240del	1	0	0	1	1	0	0	0	0	0	0	0	0	0	0	P/LP
g.32911240T>A	1	0	0	1	0	1	0	0	0	0	0	0	0	0	0	P/LP
g.32911241G>A	0	0	0	1	0	1	0	0	0	0	0	0	0	0	0	VUS
g.32911242T>C	0	0	0	1	0	0	0	0	0	0	0	0	0	0	0	VUS
g.32911243A>G	0	0	0	1	1	0	0	0	0	0	0	0	0	0	0	B/LB
g.32911245del	1	0	0	1	1	0	0	0	0	0	0	0	0	0	0	P/LP
g.32911246C>T	0	0	0	1	1	0	0	0	0	0	0	0	0	0	0	B/LB
g.32911246del	1	0	0	1	1	0	0	0	0	0	0	0	0	0	0	P/LP
g.32911247G>A	0	0	0	0	0	0	0	0	0	0	0	0	0	0	0	B/LB
g.32911247G>C	0	0	0	1	0	0	0	0	0	0	0	0	0	0	0	VUS
g.32911249_32911250insATGG	1	0	0	1	1	0	0	0	0	0	0	0	0	0	0	P/LP
g.32911250_32911251insATGG	1	0	0	0	1	0	0	0	0	0	0	0	0	0	0	P/LP
g.32911250C>A	0	0	0	0	0	1	0	0	0	0	0	0	0	0	0	VUS
g.32911250C>T	0	0	0	1	0	1	0	0	0	0	0	0	0	0	0	VUS
g.32911251C>T	0	0	0	1	0	0	0	0	0	0	0	0	0	0	0	VUS
g.32911252del	1	0	0	1	1	0	0	0	0	0	0	0	0	0	0	P/LP
g.32911253A>G	0	0	0	1	0	1	0	0	0	0	0	0	0	0	0	VUS
g.32911256_32911269del	1	0	0	1	1	0	0	0	0	0	0	0	0	0	0	P/LP
g.32911257dup	1	0	0	1	1	0	0	0	0	0	0	0	0	0	0	P/LP
g.32911257T>G	0	0	0	1	0	1	0	0	0	0	0	0	0	0	0	VUS
g.32911264C>T	0	0	0	1	1	0	0	0	0	0	0	0	0	0	0	B/LB
g.32911265dup	1	0	0	1	1	0	0	0	0	0	0	0	0	0	0	P/LP
g.32911266C>G	0	0	0	1	0	0	0	0	0	0	0	0	0	0	0	VUS
g.32911267del	1	0	0	1	1	0	0	0	0	0	0	0	0	0	0	P/LP
g.32911267dup	1	0	0	1	1	0	0	0	0	0	0	0	0	0	0	P/LP
g.32911267T>C	0	0	0	1	1	0	0	0	0	0	0	0	0	0	0	B/LB
g.32911273_32911277del	1	0	0	1	1	0	0	0	0	0	0	0	0	0	0	P/LP
g.32911278del	1	0	0	0	1	0	0	0	0	0	0	0	0	0	0	P/LP
g.32911278dup	1	0	0	1	1	0	0	0	0	0	0	0	0	0	0	P/LP
g.32911278T>C	0	0	0	0	0	1	0	0	0	0	0	0	0	0	0	B/LB
g.32911279A>G	0	0	0	1	1	0	0	0	0	0	0	0	0	0	0	B/LB
g.32911281A>G	0	0	0	0	0	1	0	0	0	0	0	0	0	0	0	VUS
g.32911283G>A	0	0	0	1	0	1	0	0	0	0	0	0	0	0	0	VUS
g.32911285A>C	0	0	0	1	1	0	0	0	0	0	0	0	0	0	0	B/LB
g.32911285A>G	0	0	0	1	1	0	0	0	0	0	0	0	0	0	0	B/LB
g.32911287A>T	0	0	0	1	0	0	0	0	0	0	0	0	0	0	0	VUS
g.32911290C>G	0	0	0	1	0	1	0	0	0	0	0	0	0	0	0	VUS
g.32911290del	1	0	0	1	1	0	0	0	0	0	0	0	0	0	0	P/LP
g.32911291A>G	0	0	0	1	1	0	0	0	0	0	0	0	0	0	0	B/LB
g.32911295G>C	0	0	0	0	0	1	0	0	0	0	0	0	0	0	0	B/LB
g.32911297_32911300del	1	0	0	1	1	0	0	0	0	0	0	0	0	0	0	P/LP
g.32911297T>C	0	0	0	1	1	0	0	0	0	0	0	0	0	0	0	B/LB
g.32911299A>G	0	0	0	1	0	1	0	0	0	0	0	0	0	0	0	VUS
g.32911300del	1	0	0	1	1	0	0	0	0	0	0	0	0	0	0	P/LP
g.32911302_32911303del	1	0	0	0	1	0	0	0	0	0	0	0	0	0	0	P/LP
g.32911302A>C	0	0	0	1	0	0	0	0	0	0	0	0	0	0	0	VUS
g.32911303A>G	0	0	0	1	1	0	0	0	0	0	0	0	0	0	0	B/LB
g.32911304_32911307del	1	0	0	1	1	0	0	0	0	0	0	0	0	0	0	P/LP
g.32911304G>A	0	0	0	0	0	1	0	0	0	0	0	0	0	0	0	VUS
g.32911309C>T	0	0	0	1	1	0	0	0	0	0	0	0	0	0	0	B/LB
g.32911310C>T	1	0	0	1	1	0	0	0	0	0	0	0	0	0	0	P/LP
g.32911312A>G	0	0	0	1	1	0	0	0	0	0	0	0	0	0	0	B/LB
g.32911313G>A	0	0	0	1	0	0	0	0	0	0	0	0	0	0	0	VUS
g.32911314T>G	0	0	0	1	0	1	0	0	0	0	0	0	0	0	0	VUS
g.32911315G>A	0	0	0	1	1	0	0	0	0	0	0	0	0	0	0	B/LB
g.32911319A>G	0	0	0	1	0	1	0	0	0	0	0	0	0	0	0	VUS
g.32911320_32911323del	1	0	0	1	1	0	0	0	0	0	0	0	0	0	0	P/LP
g.32911322A>T	1	0	0	1	0	1	0	0	0	0	0	0	0	0	0	P/LP
g.32911324_32911325insTT	1	0	0	1	1	0	0	0	0	0	0	0	0	0	0	P/LP
g.32911325_32911326insTT	1	0	0	1	1	0	0	0	0	0	0	0	0	0	0	P/LP
g.32911326_32911327del	1	0	0	1	1	0	0	0	0	0	0	0	0	0	0	P/LP
g.32911327A>C	0	0	0	1	0	1	0	0	0	0	0	0	0	0	0	VUS
g.32911327del	1	0	0	1	1	0	0	0	0	0	0	0	0	0	0	P/LP
g.32911327dup	1	0	0	1	1	0	0	0	0	0	0	0	0	0	0	P/LP
g.32911328_32911329del	1	0	0	1	1	0	0	0	0	0	0	0	0	0	0	P/LP
g.32911328del	1	0	0	1	1	0	0	0	0	0	0	0	0	0	0	P/LP
g.32911328G>C	0	0	0	1	0	0	0	0	0	0	0	0	0	0	0	VUS
g.32911329A>T	0	0	0	1	0	1	0	0	0	0	0	0	0	0	0	VUS
g.32911330T>G	0	0	0	0	0	1	0	0	0	0	0	0	0	0	0	VUS
g.32911332del	1	0	0	1	1	0	0	0	0	0	0	0	0	0	0	P/LP
g.32911334dup	1	0	0	1	1	0	0	0	0	0	0	0	0	0	0	P/LP
g.32911334G>A	0	0	0	1	0	1	0	0	0	0	0	0	0	0	0	VUS
g.32911335T>C	0	0	0	1	0	1	0	0	0	0	0	0	0	0	0	VUS
g.32911337del	1	0	0	1	1	0	0	0	0	0	0	0	0	0	0	P/LP
g.32911339T>A	1	0	0	1	1	0	0	0	0	0	0	0	0	0	0	P/LP
g.32911340G>A	0	0	0	0	0	0	0	0	0	0	0	0	0	0	0	VUS
g.32911345T>G	0	0	0	1	1	0	0	0	0	0	0	0	0	0	0	B/LB
g.32911346G>T	0	0	0	0	0	1	0	0	0	0	0	0	0	0	0	VUS
g.32911350del	1	0	0	1	1	0	0	0	0	0	0	0	0	0	0	P/LP
g.32911352G>T	1	0	0	1	0	1	0	0	0	0	0	0	0	0	0	P/LP
g.32911353A>G	0	0	0	1	0	0	0	0	0	0	0	0	0	0	0	VUS
g.32911354G>A	0	0	0	1	1	0	0	0	0	0	0	0	0	0	0	B/LB
g.32911362A>G	0	0	0	1	0	0	0	0	0	0	0	0	0	0	0	VUS
g.32911362del	1	0	0	1	1	0	0	0	0	0	0	0	0	0	0	P/LP
g.32911364A>G	0	0	0	1	0	1	0	0	0	0	0	0	0	0	0	VUS
g.32911366T>C	0	0	0	1	1	0	0	0	0	0	0	0	0	0	0	B/LB
g.32911370A>G	0	0	0	1	0	0	0	0	0	0	0	0	0	0	0	VUS
g.32911372del	1	0	0	1	1	0	0	0	0	0	0	0	0	0	0	P/LP
g.32911372G>C	0	0	0	1	0	1	0	0	0	0	0	0	0	0	0	VUS
g.32911373C>G	0	0	0	0	0	0	0	0	0	0	0	0	0	0	0	VUS
g.32911373C>T	1	0	0	1	1	0	0	0	0	0	0	0	0	0	0	P/LP
g.32911376C>T	0	0	0	0	0	1	0	0	0	0	0	0	0	0	0	VUS
g.32911378_32911636del	1	0	0	1	1	0	0	0	0	0	0	0	0	0	0	P/LP
g.32911378T>C	0	0	0	1	1	0	0	0	0	0	0	0	0	0	0	B/LB
g.32911384A>T	0	0	0	0	0	1	0	0	0	0	0	0	0	0	0	VUS
g.32911385A>G	0	0	0	1	0	1	0	0	0	0	0	0	0	0	0	VUS
g.32911388dup	1	0	0	1	1	0	0	0	0	0	0	0	0	0	0	P/LP
g.32911390T>C	0	0	0	1	1	0	0	0	0	0	0	0	0	0	0	B/LB
g.32911391C>G	0	0	0	1	0	1	0	0	0	0	0	0	0	0	0	VUS
g.32911391C>T	0	0	0	1	1	0	0	0	0	0	0	0	0	0	0	B/LB
g.32911392T>C	0	0	0	1	0	1	0	0	0	0	0	0	0	0	0	VUS
g.32911397C>A	0	0	0	1	0	1	0	0	0	0	0	0	0	0	0	VUS
g.32911397C>T	1	0	0	1	0	1	0	0	0	0	0	0	0	0	0	P/LP
g.32911400G>A	0	0	0	0	0	0	0	0	0	0	0	0	0	0	0	VUS
g.32911404T>G	1	0	0	1	1	0	0	0	0	0	0	0	0	0	0	P/LP
g.32911405A>G	0	0	0	1	1	0	0	0	0	0	0	0	0	0	0	B/LB
g.32911407A>G	0	0	0	1	0	0	0	0	0	0	0	0	0	0	0	VUS
g.32911410C>A	1	0	0	1	1	0	0	0	0	0	0	0	0	0	0	P/LP
g.32911410C>G	0	0	0	1	0	0	0	0	0	0	0	0	0	0	0	VUS
g.32911412G>A	0	0	0	0	0	1	0	0	0	0	0	0	0	0	0	VUS
g.32911414C>G	0	0	0	1	0	1	0	0	0	0	0	0	0	0	0	VUS
g.32911415A>G	0	0	0	0	0	1	0	0	0	0	0	0	0	0	0	VUS
g.32911415A>T	0	0	0	0	0	1	0	0	0	0	0	0	0	0	0	VUS
g.32911416T>C	0	0	0	1	0	1	0	0	0	0	0	0	0	0	0	VUS
g.32911418T>A	0	0	0	0	0	1	0	0	0	0	0	0	0	0	0	B/LB
g.32911419_32911421del	0	0	0	0	1	0	0	0	0	0	1	0	0	0	0	VUS
g.32911419C>T	0	0	0	0	0	0	0	0	0	0	0	0	0	0	0	B/LB
g.32911421T>C	0	0	0	1	1	0	0	0	0	0	0	0	0	0	0	B/LB
g.32911422_32911432del	1	0	0	1	1	0	0	0	0	0	0	0	0	0	0	P/LP
g.32911425A>G	0	0	0	0	0	0	0	0	0	0	0	0	0	0	0	VUS
g.32911428T>C	0	0	0	1	0	1	0	0	0	0	0	0	0	0	0	VUS
[truncated: 9,933 more rows]
